# Supplementary material for: Proteome-wide and matrisome-specific alterations during human pancreas development and maturation
Source: Nat Commun. 2021 Feb 15;12:1020. doi: 10.1038/s41467-021-21261-w (PMC7884717; doi:10.1038/s41467-021-21261-w)
Supplement: Supplementary file 4 — Supplementary Data 1 [file 41467_2021_21261_MOESM4_ESM.xlsx]

## Sheet: Data 1
	Donor Information
	Postnatal Donors								Fetal Donors
		ID	Sex	DCD/DBD	Donor Age (years)	BMI (kg/m2)	CIT (hours)		ID	Sex	Donor Age (gest. weeks)
	Juvenile (J)	8	Male	DBD	Range: 5-16 Average: 11	Range: 14.7 - 48.8 Average: 27.4	Average = 11.2		f7	Male	20 weeks
		22	Male	DCD					f8	Male	19 weeks
		46	Male	DCD					f9	Female	19 weeks
		59	Female	DCD					f10	Female	19 weeks
		67	Female	DBD					f11	Male	18 weeks
	Young Adult (Y)	12	Male	DCD	Range: 21-29 Average: 25	Range: 20.1 - 37.9 Average: 27.8	Average = 18.9		f12	Unk	19 weeks
		31	Male	DBD
		51	Male	DBD
		57	Female	DBD
		61	Female	DCD
		64	Male	DCD
	Older Adult (O)	14	Male	DBD	Range: 50-61 Average: 56.7	Range: 23.8 - 28.6 Average: 26.5	Average = 7.8
		20	Female	DBD
		48	Male	DBD
		52	Female	DBD
		54	Male	DBD
		68	Female	DBD
