# Supplementary material for: Proteome-wide and matrisome-specific alterations during human pancreas development and maturation
Source: Nat Commun. 2021 Feb 15;12:1020. doi: 10.1038/s41467-021-21261-w (PMC7884717; doi:10.1038/s41467-021-21261-w)
Supplement: Supplementary file 5 — Supplementary Data 2 [file 41467_2021_21261_MOESM5_ESM.xlsx]

## Sheet: Data 2
Identified: All Proteins
Accession	Description
P08123	Collagen alpha-2(I) chain
P02452	Collagen alpha-1(I) chain
P02461	Collagen alpha-1(III) chain
Q15149	Plectin
P35579	Myosin-9
P98160	Basement membrane-specific heparan sulfate proteoglycan core protein
Q13813	Spectrin alpha chain, non-erythrocytic 1
P12111	Collagen alpha-3(VI) chain
Q01082	Spectrin beta chain, non-erythrocytic 1
P35555	Fibrillin-1
P21333	Filamin-A
P05783	Keratin, type I cytoskeletal 18
Q09666	Neuroblast differentiation-associated protein AHNAK
Q14204	Cytoplasmic dynein 1 heavy chain 1
Q9P2E9	Ribosome-binding protein 1
P08670	Vimentin
P35580	Myosin-10
P15924	Desmoplakin
P60709	Actin, cytoplasmic 1
P04746	Pancreatic alpha-amylase
P24043	Laminin subunit alpha-2
P02545	Prelamin-A/C
P02751	Fibronectin
P19961	Alpha-amylase 2B
O15230	Laminin subunit alpha-5
P78527	DNA-dependent protein kinase catalytic subunit
P05787	Keratin, type II cytoskeletal 8
P19835	Bile salt-activated lipase
P14625	Endoplasmin
Q14980	Nuclear mitotic apparatus protein 1
P11047	Laminin subunit gamma-1
P04745	Alpha-amylase 1
Q6GPI1	Chymotrypsinogen B2
O75369	Filamin-B
P15086	Carboxypeptidase B
P12109	Collagen alpha-1(VI) chain
P16233	Pancreatic triacylglycerol lipase
P07942	Laminin subunit beta-1
P68104	Elongation factor 1-alpha 1
P50440	Glycine amidinotransferase, mitochondrial
P04075	Fructose-bisphosphate aldolase A
Q00610	Clathrin heavy chain 1
P07437	Tubulin beta chain
P11021	Endoplasmic reticulum chaperone BiP
Q05707	Collagen alpha-1(XIV) chain
P68371	Tubulin beta-4B chain
Q9Y490	Talin-1
P06576	ATP synthase subunit beta, mitochondrial
P20700	Lamin-B1
P68363	Tubulin alpha-1B chain
Q71U36	Tubulin alpha-1A chain
O43707	Alpha-actinin-4
Q7KZF4	Staphylococcal nuclease domain-containing protein 1
P30101	Protein disulfide-isomerase A3
P12814	Alpha-actinin-1
P04406	Glyceraldehyde-3-phosphate dehydrogenase
Q00839	Heterogeneous nuclear ribonucleoprotein U
P68366	Tubulin alpha-4A chain
P25705	ATP synthase subunit alpha, mitochondrial
P04350	Tubulin beta-4A chain
Q16891	MICOS complex subunit MIC60
P13639	Elongation factor 2
Q13885	Tubulin beta-2A chain
P00352	Retinal dehydrogenase 1
P12110	Collagen alpha-2(VI) chain
Q9BVA1	Tubulin beta-2B chain
Q03252	Lamin-B2
P46940	Ras GTPase-activating-like protein IQGAP1
P63244	Receptor of activated protein C kinase 1
P11142	Heat shock cognate 71 kDa protein
P14543	Nidogen-1
Q99715	Collagen alpha-1(XII) chain
P35221	Catenin alpha-1
P10809	60 kDa heat shock protein, mitochondrial
Q14697	Neutral alpha-glucosidase AB
P02675	Fibrinogen beta chain
P09525	Annexin A4
P08727	Keratin, type I cytoskeletal 19
P07237	Protein disulfide-isomerase
Q7Z406	Myosin-14
Q99798	Aconitate hydratase, mitochondrial
P22626	Heterogeneous nuclear ribonucleoproteins A2/B1
P29401	Transketolase
P15085	Carboxypeptidase A1
P07355	Annexin A2
P08572	Collagen alpha-2(IV) chain
Q00341	Vigilin
P07477	Trypsin-1
Q08211	ATP-dependent RNA helicase A
P31040	Succinate dehydrogenase [ubiquinone] flavoprotein subunit, mitochondrial
P55268	Laminin subunit beta-2
P68032	Actin, alpha cardiac muscle 1
Q07065	Cytoskeleton-associated protein 4
P06733	Alpha-enolase
Q13509	Tubulin beta-3 chain
P35222	Catenin beta-1
P08133	Annexin A6
P13667	Protein disulfide-isomerase A4
P05023	Sodium/potassium-transporting ATPase subunit alpha-1
Q9BQE3	Tubulin alpha-1C chain
P38646	Stress-70 protein, mitochondrial
P35749	Myosin-11
P41219	Peripherin
P0DMV9	Heat shock 70 kDa protein 1B
P08238	Heat shock protein HSP 90-beta
P55072	Transitional endoplasmic reticulum ATPase
Q15063	Periostin
P08217	Chymotrypsin-like elastase family member 2A
P18206	Vinculin
P50454	Serpin H1
P14618	Pyruvate kinase PKM
Q99895	Chymotrypsin-C
Q14112	Nidogen-2
P02768	Serum albumin
P09874	Poly [ADP-ribose] polymerase 1
Q9Y6C2	EMILIN-1
P40939	Trifunctional enzyme subunit alpha, mitochondrial
P42765	3-ketoacyl-CoA thiolase, mitochondrial
P49257	Protein ERGIC-53
Q02252	Methylmalonate-semialdehyde dehydrogenase [acylating], mitochondrial
O00468	Agrin
P52272	Heterogeneous nuclear ribonucleoprotein M
P09093	Chymotrypsin-like elastase family member 3A
P05997	Collagen alpha-2(V) chain
P01275	Glucagon
P22695	Cytochrome b-c1 complex subunit 2, mitochondrial
P21796	Voltage-dependent anion-selective channel protein 1
Q15019	Septin-2
P31930	Cytochrome b-c1 complex subunit 1, mitochondrial
P07099	Epoxide hydrolase 1
P04843	Dolichyl-diphosphooligosaccharide--protein glycosyltransferase subunit 1
O60716	Catenin delta-1
Q15084	Protein disulfide-isomerase A6
P80404	4-aminobutyrate aminotransferase, mitochondrial
P07478	Trypsin-2
P36578	60S ribosomal protein L4
P53618	Coatomer subunit beta
Q16181	Septin-7
Q3SY69	Mitochondrial 10-formyltetrahydrofolate dehydrogenase
P53621	Coatomer subunit alpha
P27797	Calreticulin
P26038	Moesin
P15311	Ezrin
O43491	Band 4.1-like protein 2
P05451	Lithostathine-1-alpha
P28331	NADH-ubiquinone oxidoreductase 75 kDa subunit, mitochondrial
P35556	Fibrillin-2
Q13576	Ras GTPase-activating-like protein IQGAP2
Q9Y4L1	Hypoxia up-regulated protein 1
P24752	Acetyl-CoA acetyltransferase, mitochondrial
P00367	Glutamate dehydrogenase 1, mitochondrial
P60174	Triosephosphate isomerase
P04844	Dolichyl-diphosphooligosaccharide--protein glycosyltransferase subunit 2
P46939	Utrophin
Q9NYU2	UDP-glucose:glycoprotein glucosyltransferase 1
P40926	Malate dehydrogenase, mitochondrial
P23246	Splicing factor, proline- and glutamine-rich
P16615	Sarcoplasmic/endoplasmic reticulum calcium ATPase 2
P61978	Heterogeneous nuclear ribonucleoprotein K
P49748	Very long-chain specific acyl-CoA dehydrogenase, mitochondrial
Q9Y4P3	Transducin beta-like protein 2
P00558	Phosphoglycerate kinase 1
P61247	40S ribosomal protein S3a
O00159	Unconventional myosin-Ic
P08729	Keratin, type II cytoskeletal 7
Q14152	Eukaryotic translation initiation factor 3 subunit A
Q9NY65	Tubulin alpha-8 chain
P49411	Elongation factor Tu, mitochondrial
P02679	Fibrinogen gamma chain
P07954	Fumarate hydratase, mitochondrial
Q6S8J3	POTE ankyrin domain family member E
P07900	Heat shock protein HSP 90-alpha
Q15365	Poly(rC)-binding protein 1
O43795	Unconventional myosin-Ib
Q05639	Elongation factor 1-alpha 2
P09651	Heterogeneous nuclear ribonucleoprotein A1
Q92841	Probable ATP-dependent RNA helicase DDX17
Q99832	T-complex protein 1 subunit eta
Q13087	Protein disulfide-isomerase A2
P48735	Isocitrate dehydrogenase [NADP], mitochondrial
Q5JPE7	Nodal modulator 2
P26599	Polypyrimidine tract-binding protein 1
Q07954	Prolow-density lipoprotein receptor-related protein 1
P27824	Calnexin
Q9UHD8	Septin-9
P62937	Peptidyl-prolyl cis-trans isomerase A
P20908	Collagen alpha-1(V) chain
Q14554	Protein disulfide-isomerase A5
P04899	Guanine nucleotide-binding protein G(i) subunit alpha-2
P67809	Nuclease-sensitive element-binding protein 1
Q3ZCM7	Tubulin beta-8 chain
Q6UX06	Olfactomedin-4
P30086	Phosphatidylethanolamine-binding protein 1
P14866	Heterogeneous nuclear ribonucleoprotein L
P55084	Trifunctional enzyme subunit beta, mitochondrial
Q15233	Non-POU domain-containing octamer-binding protein
P09972	Fructose-bisphosphate aldolase C
P67936	Tropomyosin alpha-4 chain
P23284	Peptidyl-prolyl cis-trans isomerase B
P01024	Complement C3
P02458	Collagen alpha-1(II) chain
P62805	Histone H4
Q13308	Inactive tyrosine-protein kinase 7
O43175	D-3-phosphoglycerate dehydrogenase
O60814	Histone H2B type 1-K
P26640	Valine--tRNA ligase
Q99880	Histone H2B type 1-L
P48304	Lithostathine-1-beta
P14923	Junction plakoglobin
P08865	40S ribosomal protein SA
P42704	Leucine-rich PPR motif-containing protein, mitochondrial
Q99714	3-hydroxyacyl-CoA dehydrogenase type-2
P68871	Hemoglobin subunit beta
Q02952	A-kinase anchor protein 12
P51659	Peroxisomal multifunctional enzyme type 2
P27635	60S ribosomal protein L10
Q14683	Structural maintenance of chromosomes protein 1A
P04054	Phospholipase A2
P06396	Gelsolin
P49821	NADH dehydrogenase [ubiquinone] flavoprotein 1, mitochondrial
Q16555	Dihydropyrimidinase-related protein 2
Q9Y678	Coatomer subunit gamma-1
Q13423	NAD(P) transhydrogenase, mitochondrial
P06899	Histone H2B type 1-J
P02671	Fibrinogen alpha chain
Q02218	2-oxoglutarate dehydrogenase, mitochondrial
Q9BSJ8	Extended synaptotagmin-1
P42167	Lamina-associated polypeptide 2, isoforms beta/gamma
P35606	Coatomer subunit beta'
P39023	60S ribosomal protein L3
Q16698	2,4-dienoyl-CoA reductase, mitochondrial
Q8N257	Histone H2B type 3-B
P78371	T-complex protein 1 subunit beta
P48643	T-complex protein 1 subunit epsilon
Q53EL6	Programmed cell death protein 4
P55259	Pancreatic secretory granule membrane major glycoprotein GP2
P12270	Nucleoprotein TPR
P08559	Pyruvate dehydrogenase E1 component subunit alpha, somatic form, mitochondrial
Q12906	Interleukin enhancer-binding factor 3
P38159	RNA-binding motif protein, X chromosome
O95831	Apoptosis-inducing factor 1, mitochondrial
O75367	Core histone macro-H2A.1
P69892	Hemoglobin subunit gamma-2
Q92499	ATP-dependent RNA helicase DDX1
Q14315	Filamin-C
P50990	T-complex protein 1 subunit theta
Q8NHM4	Putative trypsin-6
P54886	Delta-1-pyrroline-5-carboxylate synthase
O75306	NADH dehydrogenase [ubiquinone] iron-sulfur protein 2, mitochondrial
P62873	Guanine nucleotide-binding protein G(I)/G(S)/G(T) subunit beta-1
P13010	X-ray repair cross-complementing protein 5
P00387	NADH-cytochrome b5 reductase 3
Q86UP2	Kinectin
Q8NBS9	Thioredoxin domain-containing protein 5
P49368	T-complex protein 1 subunit gamma
Q92616	eIF-2-alpha kinase activator GCN1
Q13724	Mannosyl-oligosaccharide glucosidase
P29966	Myristoylated alanine-rich C-kinase substrate
Q16822	Phosphoenolpyruvate carboxykinase [GTP], mitochondrial
P04275	von Willebrand factor
P62241	40S ribosomal protein S8
P39060	Collagen alpha-1(XVIII) chain
P09493	Tropomyosin alpha-1 chain
P78347	General transcription factor II-I
P02462	Collagen alpha-1(IV) chain
P05388	60S acidic ribosomal protein P0
P21399	Cytoplasmic aconitate hydratase
P10645	Chromogranin-A
P06748	Nucleophosmin
P69905	Hemoglobin subunit alpha
P32969	60S ribosomal protein L9
Q9BVK6	Transmembrane emp24 domain-containing protein 9
A6NMZ7	Collagen alpha-6(VI) chain
Q13162	Peroxiredoxin-4
Q96I99	Succinate--CoA ligase [GDP-forming] subunit beta, mitochondrial
P22314	Ubiquitin-like modifier-activating enzyme 1
O75643	U5 small nuclear ribonucleoprotein 200 kDa helicase
P62701	40S ribosomal protein S4, X isoform
O94874	E3 UFM1-protein ligase 1
P50395	Rab GDP dissociation inhibitor beta
P07951	Tropomyosin beta chain
P30740	Leukocyte elastase inhibitor
Q05682	Caldesmon
P69891	Hemoglobin subunit gamma-1
P54652	Heat shock-related 70 kDa protein 2
Q86UP6	CUB and zona pellucida-like domain-containing protein 1
P26641	Elongation factor 1-gamma
P19367	Hexokinase-1
P48052	Carboxypeptidase A2
P00167	Cytochrome b5
Q99959	Plakophilin-2
P22087	rRNA 2'-O-methyltransferase fibrillarin
Q14103	Heterogeneous nuclear ribonucleoprotein D0
Q93084	Sarcoplasmic/endoplasmic reticulum calcium ATPase 3
Q9UH99	SUN domain-containing protein 2
O60701	UDP-glucose 6-dehydrogenase
P35030	Trypsin-3
P50995	Annexin A11
P09211	Glutathione S-transferase P
P62917	60S ribosomal protein L8
P35611	Alpha-adducin
Q6P2Q9	Pre-mRNA-processing-splicing factor 8
P46777	60S ribosomal protein L5
P43304	Glycerol-3-phosphate dehydrogenase, mitochondrial
P11940	Polyadenylate-binding protein 1
P62424	60S ribosomal protein L7a
Q562R1	Beta-actin-like protein 2
P09622	Dihydrolipoyl dehydrogenase, mitochondrial
Q13263	Transcription intermediary factor 1-beta
P61019	Ras-related protein Rab-2A
P05556	Integrin beta-1
P58107	Epiplakin
P43243	Matrin-3
P04118	Colipase
P21397	Amine oxidase [flavin-containing] A
P18124	60S ribosomal protein L7
Q5SSJ5	Heterochromatin protein 1-binding protein 3
Q9BS26	Endoplasmic reticulum resident protein 44
Q9BYX7	Putative beta-actin-like protein 3
P46977	Dolichyl-diphosphooligosaccharide--protein glycosyltransferase subunit STT3A
P38117	Electron transfer flavoprotein subunit beta
Q06210	Glutamine--fructose-6-phosphate aminotransferase [isomerizing] 1
P08294	Extracellular superoxide dismutase [Cu-Zn]
Q9Y6N5	Sulfide:quinone oxidoreductase, mitochondrial
Q13310	Polyadenylate-binding protein 4
Q12907	Vesicular integral-membrane protein VIP36
O00571	ATP-dependent RNA helicase DDX3X
P02787	Serotransferrin
P23396	40S ribosomal protein S3
Q9NVA2	Septin-11
P54577	Tyrosine--tRNA ligase, cytoplasmic
O75390	Citrate synthase, mitochondrial
P30050	60S ribosomal protein L12
P62879	Guanine nucleotide-binding protein G(I)/G(S)/G(T) subunit beta-2
P05164	Myeloperoxidase
P46459	Vesicle-fusing ATPase
P61160	Actin-related protein 2
O60763	General vesicular transport factor p115
P01009	Alpha-1-antitrypsin
Q14839	Chromodomain-helicase-DNA-binding protein 4
P30048	Thioredoxin-dependent peroxide reductase, mitochondrial
P04179	Superoxide dismutase [Mn], mitochondrial
Q92896	Golgi apparatus protein 1
P12956	X-ray repair cross-complementing protein 6
Q9Y5M8	Signal recognition particle receptor subunit beta
P17987	T-complex protein 1 subunit alpha
Q16363	Laminin subunit alpha-4
P31943	Heterogeneous nuclear ribonucleoprotein H
P12830	Cadherin-1
Q08257	Quinone oxidoreductase
Q9P0M6	Core histone macro-H2A.2
Q96AG4	Leucine-rich repeat-containing protein 59
P10253	Lysosomal alpha-glucosidase
A1L0T0	Acetolactate synthase-like protein
Q9HC35	Echinoderm microtubule-associated protein-like 4
O94875	Sorbin and SH3 domain-containing protein 2
P0DOX5	Immunoglobulin gamma-1 heavy chain
Q15366	Poly(rC)-binding protein 2
P45880	Voltage-dependent anion-selective channel protein 2
P46781	40S ribosomal protein S9
P61158	Actin-related protein 3
O75521	Enoyl-CoA delta isomerase 2, mitochondrial
P42166	Lamina-associated polypeptide 2, isoform alpha
O00567	Nucleolar protein 56
P07910	Heterogeneous nuclear ribonucleoproteins C1/C2
P09382	Galectin-1
P50991	T-complex protein 1 subunit delta
P35241	Radixin
Q9UL12	Sarcosine dehydrogenase, mitochondrial
P54317	Pancreatic lipase-related protein 2
P51148	Ras-related protein Rab-5C
Q9NZM1	Myoferlin
P30405	Peptidyl-prolyl cis-trans isomerase F, mitochondrial
P36776	Lon protease homolog, mitochondrial
P00505	Aspartate aminotransferase, mitochondrial
P04083	Annexin A1
P80303	Nucleobindin-2
P49792	E3 SUMO-protein ligase RanBP2
P14868	Aspartate--tRNA ligase, cytoplasmic
P51991	Heterogeneous nuclear ribonucleoprotein A3
Q9Y277	Voltage-dependent anion-selective channel protein 3
P40227	T-complex protein 1 subunit zeta
O43390	Heterogeneous nuclear ribonucleoprotein R
P04792	Heat shock protein beta-1
P05091	Aldehyde dehydrogenase, mitochondrial
Q1KMD3	Heterogeneous nuclear ribonucleoprotein U-like protein 2
P07339	Cathepsin D
P06753	Tropomyosin alpha-3 chain
P07384	Calpain-1 catalytic subunit
P53992	Protein transport protein Sec24C
P19338	Nucleolin
P40313	Chymotrypsin-like protease CTRL-1
P14550	Aldo-keto reductase family 1 member A1
P00738	Haptoglobin
Q92522	Histone H1x
Q9UHG2	ProSAAS
P34931	Heat shock 70 kDa protein 1-like
O94979	Protein transport protein Sec31A
Q9Y6N6	Laminin subunit gamma-3
O75533	Splicing factor 3B subunit 1
Q969V3	Nicalin
P16422	Epithelial cell adhesion molecule
P29692	Elongation factor 1-delta
P10412	Histone H1.4
Q15424	Scaffold attachment factor B1
Q13838	Spliceosome RNA helicase DDX39B
Q14764	Major vault protein
P09429	High mobility group protein B1
Q9UQ80	Proliferation-associated protein 2G4
P62906	60S ribosomal protein L10a
P60842	Eukaryotic initiation factor 4A-I
Q6NZI2	Caveolae-associated protein 1
P05141	ADP/ATP translocase 2
P39059	Collagen alpha-1(XV) chain
Q96E39	RNA binding motif protein, X-linked-like-1
Q9UGP8	Translocation protein SEC63 homolog
P16870	Carboxypeptidase E
P11586	C-1-tetrahydrofolate synthase, cytoplasmic
O75955	Flotillin-1
P05198	Eukaryotic translation initiation factor 2 subunit 1
Q9HCC0	Methylcrotonoyl-CoA carboxylase beta chain, mitochondrial
Q6DD88	Atlastin-3
P62979	Ubiquitin-40S ribosomal protein S27a
Q9UJZ1	Stomatin-like protein 2, mitochondrial
P27695	DNA-(apurinic or apyrimidinic site) lyase
Q9UJS0	Calcium-binding mitochondrial carrier protein Aralar2
P16403	Histone H1.2
P20073	Annexin A7
Q15029	116 kDa U5 small nuclear ribonucleoprotein component
O15523	ATP-dependent RNA helicase DDX3Y
P07585	Decorin
Q9C0C2	182 kDa tankyrase-1-binding protein
P17066	Heat shock 70 kDa protein 6
Q9UHB6	LIM domain and actin-binding protein 1
P62753	40S ribosomal protein S6
Q9H223	EH domain-containing protein 4
P02042	Hemoglobin subunit delta
Q9UQE7	Structural maintenance of chromosomes protein 3
Q14151	Scaffold attachment factor B2
Q15005	Signal peptidase complex subunit 2
Q9NVI7	ATPase family AAA domain-containing protein 3A
P16401	Histone H1.5
P49189	4-trimethylaminobutyraldehyde dehydrogenase
Q9BUF5	Tubulin beta-6 chain
Q8TAQ2	SWI/SNF complex subunit SMARCC2
Q9NZN4	EH domain-containing protein 2
P21810	Biglycan
P09327	Villin-1
P04264	Keratin, type II cytoskeletal 1
P62826	GTP-binding nuclear protein Ran
Q07955	Serine/arginine-rich splicing factor 1
Q9UHG3	Prenylcysteine oxidase 1
P63104	14-3-3 protein zeta/delta
P16402	Histone H1.3
Q07157	Tight junction protein ZO-1
P11277	Spectrin beta chain, erythrocytic
P08861	Chymotrypsin-like elastase family member 3B
Q9Y3Z3	Deoxynucleoside triphosphate triphosphohydrolase SAMHD1
P05386	60S acidic ribosomal protein P1
P62263	40S ribosomal protein S14
P62140	Serine/threonine-protein phosphatase PP1-beta catalytic subunit
P49419	Alpha-aminoadipic semialdehyde dehydrogenase
Q92599	Septin-8
P30837	Aldehyde dehydrogenase X, mitochondrial
P35609	Alpha-actinin-2
P23229	Integrin alpha-6
P62820	Ras-related protein Rab-1A
P09110	3-ketoacyl-CoA thiolase, peroxisomal
P49588	Alanine--tRNA ligase, cytoplasmic
Q14195	Dihydropyrimidinase-related protein 3
P10909	Clusterin
P06744	Glucose-6-phosphate isomerase
Q9HDC9	Adipocyte plasma membrane-associated protein
P11310	Medium-chain specific acyl-CoA dehydrogenase, mitochondrial
Q7Z7H5	Transmembrane emp24 domain-containing protein 4
P62829	60S ribosomal protein L23
P25398	40S ribosomal protein S12
P62136	Serine/threonine-protein phosphatase PP1-alpha catalytic subunit
Q9GZM7	Tubulointerstitial nephritis antigen-like
P14314	Glucosidase 2 subunit beta
P54315	Inactive pancreatic lipase-related protein 1
P21980	Protein-glutamine gamma-glutamyltransferase 2
Q9UHB9	Signal recognition particle subunit SRP68
Q86V81	THO complex subunit 4
P60660	Myosin light polypeptide 6
Q16643	Drebrin
P08754	Guanine nucleotide-binding protein G(k) subunit alpha
P35637	RNA-binding protein FUS
O43684	Mitotic checkpoint protein BUB3
P0C0S5	Histone H2A.Z
Q02543	60S ribosomal protein L18a
Q92925	SWI/SNF-related matrix-associated actin-dependent regulator of chromatin subfamily D member 2
Q9BPW8	Protein NipSnap homolog 1
Q13884	Beta-1-syntrophin
P17844	Probable ATP-dependent RNA helicase DDX5
O15382	Branched-chain-amino-acid aminotransferase, mitochondrial
P53396	ATP-citrate synthase
P32119	Peroxiredoxin-2
Q15437	Protein transport protein Sec23B
O15020	Spectrin beta chain, non-erythrocytic 2
P26232	Catenin alpha-2
Q9BZQ8	Protein Niban
P30084	Enoyl-CoA hydratase, mitochondrial
P46063	ATP-dependent DNA helicase Q1
Q15661	Tryptase alpha/beta-1
Q9NUB1	Acetyl-coenzyme A synthetase 2-like, mitochondrial
O75694	Nuclear pore complex protein Nup155
P04040	Catalase
O75396	Vesicle-trafficking protein SEC22b
Q9UNF0	Protein kinase C and casein kinase substrate in neurons protein 2
Q15582	Transforming growth factor-beta-induced protein ig-h3
O95154	Aflatoxin B1 aldehyde reductase member 3
P12268	Inosine-5'-monophosphate dehydrogenase 2
O60506	Heterogeneous nuclear ribonucleoprotein Q
P61204	ADP-ribosylation factor 3
P48059	LIM and senescent cell antigen-like-containing domain protein 1
Q12905	Interleukin enhancer-binding factor 2
Q92878	DNA repair protein RAD50
P38606	V-type proton ATPase catalytic subunit A
P08240	Signal recognition particle receptor subunit alpha
P46782	40S ribosomal protein S5
Q13011	Delta(3,5)-Delta(2,4)-dienoyl-CoA isomerase, mitochondrial
Q00325	Phosphate carrier protein, mitochondrial
P32322	Pyrroline-5-carboxylate reductase 1, mitochondrial
P63010	AP-2 complex subunit beta
Q8NBQ5	Estradiol 17-beta-dehydrogenase 11
P51149	Ras-related protein Rab-7a
P02771	Alpha-fetoprotein
P39656	Dolichyl-diphosphooligosaccharide--protein glycosyltransferase 48 kDa subunit
Q14571	Inositol 1,4,5-trisphosphate receptor type 2
P00995	Serine protease inhibitor Kazal-type 1
P17480	Nucleolar transcription factor 1
Q14789	Golgin subfamily B member 1
P05026	Sodium/potassium-transporting ATPase subunit beta-1
Q9Y2X3	Nucleolar protein 58
P30041	Peroxiredoxin-6
Q5JTV8	Torsin-1A-interacting protein 1
P07737	Profilin-1
P28482	Mitogen-activated protein kinase 1
Q12931	Heat shock protein 75 kDa, mitochondrial
P09543	2',3'-cyclic-nucleotide 3'-phosphodiesterase
Q96KP4	Cytosolic non-specific dipeptidase
Q14240	Eukaryotic initiation factor 4A-II
Q6PCB0	von Willebrand factor A domain-containing protein 1
A0A0B4J2D5	Glutamine amidotransferase-like class 1 domain-containing protein 3B, mitochondrial
O75923	Dysferlin
Q8NC51	Plasminogen activator inhibitor 1 RNA-binding protein
Q16134	Electron transfer flavoprotein-ubiquinone oxidoreductase, mitochondrial
P09210	Glutathione S-transferase A2
O75489	NADH dehydrogenase [ubiquinone] iron-sulfur protein 3, mitochondrial
Q9NSD9	Phenylalanine--tRNA ligase beta subunit
P08758	Annexin A5
O60313	Dynamin-like 120 kDa protein, mitochondrial
Q01518	Adenylyl cyclase-associated protein 1
P0C0L4	Complement C4-A
Q6NVY1	3-hydroxyisobutyryl-CoA hydrolase, mitochondrial
P55795	Heterogeneous nuclear ribonucleoprotein H2
P0C0S8	Histone H2A type 1
P48444	Coatomer subunit delta
Q99805	Transmembrane 9 superfamily member 2
P01011	Alpha-1-antichymotrypsin
P62269	40S ribosomal protein S18
P0DP25	Calmodulin-3
P08263	Glutathione S-transferase A1
O75874	Isocitrate dehydrogenase [NADP] cytoplasmic
Q8N1F7	Nuclear pore complex protein Nup93
Q16531	DNA damage-binding protein 1
P39019	40S ribosomal protein S19
P50895	Basal cell adhesion molecule
Q92945	Far upstream element-binding protein 2
P62995	Transformer-2 protein homolog beta
O00299	Chloride intracellular channel protein 1
Q96A33	Coiled-coil domain-containing protein 47
Q9UMS4	Pre-mRNA-processing factor 19
Q99623	Prohibitin-2
P18085	ADP-ribosylation factor 4
Q8NE62	Choline dehydrogenase, mitochondrial
Q9BTV4	Transmembrane protein 43
P15144	Aminopeptidase N
P35232	Prohibitin
P23528	Cofilin-1
O43143	Pre-mRNA-splicing factor ATP-dependent RNA helicase DHX15
P04908	Histone H2A type 1-B/E
Q5TZA2	Rootletin
Q7L576	Cytoplasmic FMR1-interacting protein 1
Q16352	Alpha-internexin
P38919	Eukaryotic initiation factor 4A-III
Q9UBV2	Protein sel-1 homolog 1
P22033	Methylmalonyl-CoA mutase, mitochondrial
P37802	Transgelin-2
Q16836	Hydroxyacyl-coenzyme A dehydrogenase, mitochondrial
P61586	Transforming protein RhoA
P23786	Carnitine O-palmitoyltransferase 2, mitochondrial
P07814	Bifunctional glutamate/proline--tRNA ligase
P0CG39	POTE ankyrin domain family member J
Q96AC1	Fermitin family homolog 2
P43155	Carnitine O-acetyltransferase
P08574	Cytochrome c1, heme protein, mitochondrial
Q9UI09	NADH dehydrogenase [ubiquinone] 1 alpha subcomplex subunit 12
P84243	Histone H3.3
Q92922	SWI/SNF complex subunit SMARCC1
P36871	Phosphoglucomutase-1
P16435	NADPH--cytochrome P450 reductase
Q06141	Regenerating islet-derived protein 3-alpha
P12235	ADP/ATP translocase 1
P46821	Microtubule-associated protein 1B
P15880	40S ribosomal protein S2
O76094	Signal recognition particle subunit SRP72
Q13217	DnaJ homolog subfamily C member 3
P61353	60S ribosomal protein L27
Q96CX2	BTB/POZ domain-containing protein KCTD12
P61106	Ras-related protein Rab-14
P17661	Desmin
Q9Y617	Phosphoserine aminotransferase
P62280	40S ribosomal protein S11
P49755	Transmembrane emp24 domain-containing protein 10
P21912	Succinate dehydrogenase [ubiquinone] iron-sulfur subunit, mitochondrial
Q13409	Cytoplasmic dynein 1 intermediate chain 2
Q9NSE4	Isoleucine--tRNA ligase, mitochondrial
O15173	Membrane-associated progesterone receptor component 2
P62249	40S ribosomal protein S16
P00325	Alcohol dehydrogenase 1B
P62888	60S ribosomal protein L30
P63096	Guanine nucleotide-binding protein G(i) subunit alpha-1
Q02539	Histone H1.1
P27348	14-3-3 protein theta
Q9Y4G6	Talin-2
O94832	Unconventional myosin-Id
Q8WXH0	Nesprin-2
P33176	Kinesin-1 heavy chain
Q8TEM1	Nuclear pore membrane glycoprotein 210
P30043	Flavin reductase (NADPH)
Q00577	Transcriptional activator protein Pur-alpha
Q06830	Peroxiredoxin-1
P13804	Electron transfer flavoprotein subunit alpha, mitochondrial
Q9Y4W6	AFG3-like protein 2
O14880	Microsomal glutathione S-transferase 3
P18621	60S ribosomal protein L17
Q8TCJ2	Dolichyl-diphosphooligosaccharide--protein glycosyltransferase subunit STT3B
P24534	Elongation factor 1-beta
Q86VP6	Cullin-associated NEDD8-dissociated protein 1
Q14739	Delta(14)-sterol reductase
O94973	AP-2 complex subunit alpha-2
Q86UE4	Protein LYRIC
Q5JWF2	Guanine nucleotide-binding protein G(s) subunit alpha isoforms XLas
O14950	Myosin regulatory light chain 12B
Q02880	DNA topoisomerase 2-beta
P62750	60S ribosomal protein L23a
Q14118	Dystroglycan
Q9BQ69	ADP-ribose glycohydrolase MACROD1
Q96RQ3	Methylcrotonoyl-CoA carboxylase subunit alpha, mitochondrial
Q9UEY8	Gamma-adducin
Q9HCU5	Prolactin regulatory element-binding protein
P07858	Cathepsin B
P13591	Neural cell adhesion molecule 1
P84098	60S ribosomal protein L19
Q14108	Lysosome membrane protein 2
Q02878	60S ribosomal protein L6
P56470	Galectin-4
Q9Y3I0	tRNA-splicing ligase RtcB homolog
P02730	Band 3 anion transport protein
Q96AE4	Far upstream element-binding protein 1
P55884	Eukaryotic translation initiation factor 3 subunit B
P46783	40S ribosomal protein S10
O96008	Mitochondrial import receptor subunit TOM40 homolog
Q9Y512	Sorting and assembly machinery component 50 homolog
P52943	Cysteine-rich protein 2
Q07666	KH domain-containing, RNA-binding, signal transduction-associated protein 1
O14983	Sarcoplasmic/endoplasmic reticulum calcium ATPase 1
Q9Y6C9	Mitochondrial carrier homolog 2
O75083	WD repeat-containing protein 1
Q06278	Aldehyde oxidase
P26440	Isovaleryl-CoA dehydrogenase, mitochondrial
P47985	Cytochrome b-c1 complex subunit Rieske, mitochondrial
P11177	Pyruvate dehydrogenase E1 component subunit beta, mitochondrial
P21964	Catechol O-methyltransferase
Q9P258	Protein RCC2
P53007	Tricarboxylate transport protein, mitochondrial
P13073	Cytochrome c oxidase subunit 4 isoform 1, mitochondrial
Q92804	TATA-binding protein-associated factor 2N
P24539	ATP synthase F(0) complex subunit B1, mitochondrial
Q8TD47	40S ribosomal protein S4, Y isoform 2
Q2TAY7	WD40 repeat-containing protein SMU1
Q9H9B4	Sideroflexin-1
Q13228	Methanethiol oxidase
P09455	Retinol-binding protein 1
Q9H8H3	Methyltransferase-like protein 7A
O94905	Erlin-2
P41091	Eukaryotic translation initiation factor 2 subunit 3
P23946	Chymase
O95716	Ras-related protein Rab-3D
P49327	Fatty acid synthase
Q8WVM8	Sec1 family domain-containing protein 1
P51571	Translocon-associated protein subunit delta
P62258	14-3-3 protein epsilon
P30044	Peroxiredoxin-5, mitochondrial
Q9Y3B3	Transmembrane emp24 domain-containing protein 7
O60264	SWI/SNF-related matrix-associated actin-dependent regulator of chromatin subfamily A member 5
P31946	14-3-3 protein beta/alpha
P53597	Succinate--CoA ligase [ADP/GDP-forming] subunit alpha, mitochondrial
Q9NX40	OCIA domain-containing protein 1
Q15629	Translocating chain-associated membrane protein 1
P52907	F-actin-capping protein subunit alpha-1
P20339	Ras-related protein Rab-5A
Q9H0U4	Ras-related protein Rab-1B
Q9P2M7	Cingulin
Q96PK6	RNA-binding protein 14
Q08380	Galectin-3-binding protein
P16104	Histone H2AX
P48047	ATP synthase subunit O, mitochondrial
Q10567	AP-1 complex subunit beta-1
P02533	Keratin, type I cytoskeletal 14
P43307	Translocon-associated protein subunit alpha
O95782	AP-2 complex subunit alpha-1
Q96QK1	Vacuolar protein sorting-associated protein 35
O00148	ATP-dependent RNA helicase DDX39A
Q99536	Synaptic vesicle membrane protein VAT-1 homolog
P61313	60S ribosomal protein L15
Q13151	Heterogeneous nuclear ribonucleoprotein A0
P31942	Heterogeneous nuclear ribonucleoprotein H3
Q14203	Dynactin subunit 1
Q8NFW8	N-acylneuraminate cytidylyltransferase
O75131	Copine-3
P22059	Oxysterol-binding protein 1
P35914	Hydroxymethylglutaryl-CoA lyase, mitochondrial
P05166	Propionyl-CoA carboxylase beta chain, mitochondrial
Q00688	Peptidyl-prolyl cis-trans isomerase FKBP3
Q9HAV0	Guanine nucleotide-binding protein subunit beta-4
P16152	Carbonyl reductase [NADPH] 1
P30479	HLA class I histocompatibility antigen, B-41 alpha chain
Q9Y6R1	Electrogenic sodium bicarbonate cotransporter 1
P55145	Mesencephalic astrocyte-derived neurotrophic factor
P22090	40S ribosomal protein S4, Y isoform 1
Q07507	Dermatopontin
P13797	Plastin-3
P11387	DNA topoisomerase 1
P27816	Microtubule-associated protein 4
O94826	Mitochondrial import receptor subunit TOM70
P48681	Nestin
Q9Y2Q3	Glutathione S-transferase kappa 1
P51888	Prolargin
P39687	Acidic leucine-rich nuclear phosphoprotein 32 family member A
P84085	ADP-ribosylation factor 5
Q04917	14-3-3 protein eta
P23588	Eukaryotic translation initiation factor 4B
P51884	Lumican
O15144	Actin-related protein 2/3 complex subunit 2
P16284	Platelet endothelial cell adhesion molecule
P13489	Ribonuclease inhibitor
Q15717	ELAV-like protein 1
P43121	Cell surface glycoprotein MUC18
P55735	Protein SEC13 homolog
Q9NQC3	Reticulon-4
P30480	HLA class I histocompatibility antigen, B-42 alpha chain
Q9P0J1	[Pyruvate dehydrogenase [acetyl-transferring]]-phosphatase 1, mitochondrial
P34897	Serine hydroxymethyltransferase, mitochondrial
P13861	cAMP-dependent protein kinase type II-alpha regulatory subunit
P56192	Methionine--tRNA ligase, cytoplasmic
P83731	60S ribosomal protein L24
P52209	6-phosphogluconate dehydrogenase, decarboxylating
Q14165	Malectin
P61981	14-3-3 protein gamma
Q14847	LIM and SH3 domain protein 1
Q9NYL4	Peptidyl-prolyl cis-trans isomerase FKBP11
P05387	60S acidic ribosomal protein P2
P36542	ATP synthase subunit gamma, mitochondrial
Q15417	Calponin-3
Q9HD20	Manganese-transporting ATPase 13A1
Q15286	Ras-related protein Rab-35
Q9UKM9	RNA-binding protein Raly
Q29RF7	Sister chromatid cohesion protein PDS5 homolog A
P51572	B-cell receptor-associated protein 31
B5ME19	Eukaryotic translation initiation factor 3 subunit C-like protein
P51608	Methyl-CpG-binding protein 2
Q9P2R7	Succinate--CoA ligase [ADP-forming] subunit beta, mitochondrial
Q8NFV4	Protein ABHD11
Q9GZT3	SRA stem-loop-interacting RNA-binding protein, mitochondrial
Q9UM54	Unconventional myosin-VI
Q96HY7	Probable 2-oxoglutarate dehydrogenase E1 component DHKTD1, mitochondrial
Q16666	Gamma-interferon-inducible protein 16
Q6NUK1	Calcium-binding mitochondrial carrier protein SCaMC-1
Q15363	Transmembrane emp24 domain-containing protein 2
Q9NX63	MICOS complex subunit MIC19
P08134	Rho-related GTP-binding protein RhoC
Q13561	Dynactin subunit 2
Q9BWS9	Chitinase domain-containing protein 1
Q9NZ45	CDGSH iron-sulfur domain-containing protein 1
Q12769	Nuclear pore complex protein Nup160
P30040	Endoplasmic reticulum resident protein 29
P12236	ADP/ATP translocase 3
Q10471	Polypeptide N-acetylgalactosaminyltransferase 2
P31150	Rab GDP dissociation inhibitor alpha
Q9NZ08	Endoplasmic reticulum aminopeptidase 1
P40429	60S ribosomal protein L13a
Q8WUD1	Ras-related protein Rab-2B
O00264	Membrane-associated progesterone receptor component 1
O95299	NADH dehydrogenase [ubiquinone] 1 alpha subcomplex subunit 10, mitochondrial
Q9NZ01	Very-long-chain enoyl-CoA reductase
Q15459	Splicing factor 3A subunit 1
Q9UBQ5	Eukaryotic translation initiation factor 3 subunit K
P05165	Propionyl-CoA carboxylase alpha chain, mitochondrial
O75146	Huntingtin-interacting protein 1-related protein
P08651	Nuclear factor 1 C-type
Q9Y383	Putative RNA-binding protein Luc7-like 2
Q01995	Transgelin
P61626	Lysozyme C
Q6UXG2	UPF0577 protein KIAA1324
P10316	HLA class I histocompatibility antigen, A-69 alpha chain
P26373	60S ribosomal protein L13
Q9UJU6	Drebrin-like protein
Q15907	Ras-related protein Rab-11B
P50552	Vasodilator-stimulated phosphoprotein
O43776	Asparagine--tRNA ligase, cytoplasmic
Q07020	60S ribosomal protein L18
P52926	High mobility group protein HMGI-C
Q9P2B2	Prostaglandin F2 receptor negative regulator
P00488	Coagulation factor XIII A chain
Q6UW68	Transmembrane protein 205
P61619	Protein transport protein Sec61 subunit alpha isoform 1
Q04637	Eukaryotic translation initiation factor 4 gamma 1
Q96CW1	AP-2 complex subunit mu
P41252	Isoleucine--tRNA ligase, cytoplasmic
P62857	40S ribosomal protein S28
P07195	L-lactate dehydrogenase B chain
Q9Y4F1	FERM, ARHGEF and pleckstrin domain-containing protein 1
Q10713	Mitochondrial-processing peptidase subunit alpha
P20774	Mimecan
Q9UHL4	Dipeptidyl peptidase 2
Q16658	Fascin
Q969Z3	Mitochondrial amidoxime reducing component 2
Q15293	Reticulocalbin-1
Q96TA1	Niban-like protein 1
Q9Y285	Phenylalanine--tRNA ligase alpha subunit
Q96E17	Ras-related protein Rab-3C
Q96FJ2	Dynein light chain 2, cytoplasmic
P63167	Dynein light chain 1, cytoplasmic
Q9UBG0	C-type mannose receptor 2
O15031	Plexin-B2
P18859	ATP synthase-coupling factor 6, mitochondrial
Q96HY6	DDRGK domain-containing protein 1
O14936	Peripheral plasma membrane protein CASK
P61026	Ras-related protein Rab-10
P62987	Ubiquitin-60S ribosomal protein L40
P16188	HLA class I histocompatibility antigen, A-30 alpha chain
P31153	S-adenosylmethionine synthase isoform type-2
P50570	Dynamin-2
Q96A65	Exocyst complex component 4
P54819	Adenylate kinase 2, mitochondrial
P51648	Fatty aldehyde dehydrogenase
P55196	Afadin
P13796	Plastin-2
Q99497	Protein/nucleic acid deglycase DJ-1
Q14498	RNA-binding protein 39
P42224	Signal transducer and activator of transcription 1-alpha/beta
P08708	40S ribosomal protein S17
Q9NTJ5	Phosphatidylinositide phosphatase SAC1
P84103	Serine/arginine-rich splicing factor 3
P08311	Cathepsin G
Q15181	Inorganic pyrophosphatase
P50914	60S ribosomal protein L14
P54136	Arginine--tRNA ligase, cytoplasmic
P09960	Leukotriene A-4 hydrolase
P16989	Y-box-binding protein 3
P01034	Cystatin-C
Q08043	Alpha-actinin-3
Q96JB5	CDK5 regulatory subunit-associated protein 3
Q13435	Splicing factor 3B subunit 2
P00326	Alcohol dehydrogenase 1C
P05162	Galectin-2
O75531	Barrier-to-autointegration factor
P02647	Apolipoprotein A-I
P37837	Transaldolase
P07305	Histone H1.0
Q8N766	ER membrane protein complex subunit 1
Q9Y6W5	Wiskott-Aldrich syndrome protein family member 2
Q9UNM6	26S proteasome non-ATPase regulatory subunit 13
Q92973	Transportin-1
P61006	Ras-related protein Rab-8A
P36957	Dihydrolipoyllysine-residue succinyltransferase component of 2-oxoglutarate dehydrogenase complex, mitochondrial
P22413	Ectonucleotide pyrophosphatase/phosphodiesterase family member 1
P08246	Neutrophil elastase
P43034	Platelet-activating factor acetylhydrolase IB subunit alpha
Q9HCD5	Nuclear receptor coactivator 5
Q96HC4	PDZ and LIM domain protein 5
Q02790	Peptidyl-prolyl cis-trans isomerase FKBP4
O60739	Eukaryotic translation initiation factor 1b
P29992	Guanine nucleotide-binding protein subunit alpha-11
P21291	Cysteine and glycine-rich protein 1
Q8WUM4	Programmed cell death 6-interacting protein
Q15555	Microtubule-associated protein RP/EB family member 2
O75477	Erlin-1
Q14974	Importin subunit beta-1
Q9Y2J2	Band 4.1-like protein 3
P20340	Ras-related protein Rab-6A
P35908	Keratin, type II cytoskeletal 2 epidermal
Q8N5K1	CDGSH iron-sulfur domain-containing protein 2
Q07075	Glutamyl aminopeptidase
Q9NTI5	Sister chromatid cohesion protein PDS5 homolog B
P20042	Eukaryotic translation initiation factor 2 subunit 2
P50213	Isocitrate dehydrogenase [NAD] subunit alpha, mitochondrial
Q9UFN0	Protein NipSnap homolog 3A
P00390	Glutathione reductase, mitochondrial
O43242	26S proteasome non-ATPase regulatory subunit 3
P62277	40S ribosomal protein S13
P26639	Threonine--tRNA ligase, cytoplasmic
P20020	Plasma membrane calcium-transporting ATPase 1
P04439	HLA class I histocompatibility antigen, A-3 alpha chain
P15170	Eukaryotic peptide chain release factor GTP-binding subunit ERF3A
P00338	L-lactate dehydrogenase A chain
Q9Y446	Plakophilin-3
O94855	Protein transport protein Sec24D
P45973	Chromobox protein homolog 5
P35268	60S ribosomal protein L22
P17931	Galectin-3
P61923	Coatomer subunit zeta-1
P47756	F-actin-capping protein subunit beta
Q9NYF8	Bcl-2-associated transcription factor 1
Q9H936	Mitochondrial glutamate carrier 1
P62266	40S ribosomal protein S23
Q9BUJ2	Heterogeneous nuclear ribonucleoprotein U-like protein 1
O14732	Inositol monophosphatase 2
Q9UPN3	Microtubule-actin cross-linking factor 1, isoforms 1/2/3/5
Q9Y394	Dehydrogenase/reductase SDR family member 7
O60437	Periplakin
P26583	High mobility group protein B2
Q14643	Inositol 1,4,5-trisphosphate receptor type 1
P02538	Keratin, type II cytoskeletal 6A
P35237	Serpin B6
P40925	Malate dehydrogenase, cytoplasmic
Q86UT6	NLR family member X1
P62714	Serine/threonine-protein phosphatase 2A catalytic subunit beta isoform
Q13283	Ras GTPase-activating protein-binding protein 1
Q9P0V9	Septin-10
Q9UKV3	Apoptotic chromatin condensation inducer in the nucleus
Q15691	Microtubule-associated protein RP/EB family member 1
Q9BQG0	Myb-binding protein 1A
P08218	Chymotrypsin-like elastase family member 2B
P01834	Immunoglobulin kappa constant
P62834	Ras-related protein Rap-1A
Q969X5	Endoplasmic reticulum-Golgi intermediate compartment protein 1
Q9Y3U8	60S ribosomal protein L36
P60981	Destrin
Q6YN16	Hydroxysteroid dehydrogenase-like protein 2
P63241	Eukaryotic translation initiation factor 5A-1
Q9BWM7	Sideroflexin-3
O60841	Eukaryotic translation initiation factor 5B
P23634	Plasma membrane calcium-transporting ATPase 4
O15027	Protein transport protein Sec16A
P29590	Protein PML
Q9Y673	Dolichyl-phosphate beta-glucosyltransferase
Q9ULV4	Coronin-1C
P15531	Nucleoside diphosphate kinase A
Q96EP5	DAZ-associated protein 1
P07203	Glutathione peroxidase 1
P31146	Coronin-1A
Q15075	Early endosome antigen 1
Q14141	Septin-6
Q92930	Ras-related protein Rab-8B
P17655	Calpain-2 catalytic subunit
P16444	Dipeptidase 1
Q16795	NADH dehydrogenase [ubiquinone] 1 alpha subcomplex subunit 9, mitochondrial
Q9H4M9	EH domain-containing protein 1
O43169	Cytochrome b5 type B
P22392	Nucleoside diphosphate kinase B
P05534	HLA class I histocompatibility antigen, A-24 alpha chain
P60866	40S ribosomal protein S20
P18754	Regulator of chromosome condensation
Q9BX97	Plasmalemma vesicle-associated protein
P16189	HLA class I histocompatibility antigen, A-31 alpha chain
Q15393	Splicing factor 3B subunit 3
P21281	V-type proton ATPase subunit B, brain isoform
Q6ZNB6	NF-X1-type zinc finger protein NFXL1
P20290	Transcription factor BTF3
Q14749	Glycine N-methyltransferase
Q8NHP1	Aflatoxin B1 aldehyde reductase member 4
P51649	Succinate-semialdehyde dehydrogenase, mitochondrial
P43487	Ran-specific GTPase-activating protein
P23368	NAD-dependent malic enzyme, mitochondrial
O94819	Kelch repeat and BTB domain-containing protein 11
P61020	Ras-related protein Rab-5B
Q13425	Beta-2-syntrophin
P62913	60S ribosomal protein L11
P30453	HLA class I histocompatibility antigen, A-34 alpha chain
P46778	60S ribosomal protein L21
Q96GQ5	RUS1 family protein C16orf58
O43865	S-adenosylhomocysteine hydrolase-like protein 1
Q01484	Ankyrin-2
Q9BY67	Cell adhesion molecule 1
P30492	HLA class I histocompatibility antigen, B-54 alpha chain
Q08945	FACT complex subunit SSRP1
Q05519	Serine/arginine-rich splicing factor 11
P52948	Nuclear pore complex protein Nup98-Nup96
Q71DI3	Histone H3.2
P21266	Glutathione S-transferase Mu 3
Q8NE71	ATP-binding cassette sub-family F member 1
Q16853	Membrane primary amine oxidase
P22830	Ferrochelatase, mitochondrial
P14927	Cytochrome b-c1 complex subunit 7
O75475	PC4 and SFRS1-interacting protein
Q92520	Protein FAM3C
P09471	Guanine nucleotide-binding protein G(o) subunit alpha
Q8WUY1	Protein THEM6
Q9Y5B9	FACT complex subunit SPT16
Q16629	Serine/arginine-rich splicing factor 7
Q96GM5	SWI/SNF-related matrix-associated actin-dependent regulator of chromatin subfamily D member 1
P10321	HLA class I histocompatibility antigen, Cw-7 alpha chain
P17677	Neuromodulin
O43488	Aflatoxin B1 aldehyde reductase member 2
Q96HE7	ERO1-like protein alpha
P30466	HLA class I histocompatibility antigen, B-18 alpha chain
P07919	Cytochrome b-c1 complex subunit 6, mitochondrial
Q9Y2W1	Thyroid hormone receptor-associated protein 3
P28070	Proteasome subunit beta type-4
Q9Y6M1	Insulin-like growth factor 2 mRNA-binding protein 2
P43490	Nicotinamide phosphoribosyltransferase
Q14160	Protein scribble homolog
P55265	Double-stranded RNA-specific adenosine deaminase
P13929	Beta-enolase
P22061	Protein-L-isoaspartate(D-aspartate) O-methyltransferase
O15143	Actin-related protein 2/3 complex subunit 1B
O14672	Disintegrin and metalloproteinase domain-containing protein 10
P47755	F-actin-capping protein subunit alpha-2
Q29940	HLA class I histocompatibility antigen, B-59 alpha chain
O94760	N(G),N(G)-dimethylarginine dimethylaminohydrolase 1
Q9NZB2	Constitutive coactivator of PPAR-gamma-like protein 1
Q9BSH5	Haloacid dehalogenase-like hydrolase domain-containing protein 3
P53999	Activated RNA polymerase II transcriptional coactivator p15
P11216	Glycogen phosphorylase, brain form
Q92506	Estradiol 17-beta-dehydrogenase 8
P08621	U1 small nuclear ribonucleoprotein 70 kDa
P07327	Alcohol dehydrogenase 1A
P07998	Ribonuclease pancreatic
Q14258	E3 ubiquitin/ISG15 ligase TRIM25
P57105	Synaptojanin-2-binding protein
Q01130	Serine/arginine-rich splicing factor 2
P62910	60S ribosomal protein L32
Q92688	Acidic leucine-rich nuclear phosphoprotein 32 family member B
Q9NX24	H/ACA ribonucleoprotein complex subunit 2
P51858	Hepatoma-derived growth factor
P62633	Cellular nucleic acid-binding protein
P60953	Cell division control protein 42 homolog
Q9H553	Alpha-1,3/1,6-mannosyltransferase ALG2
Q13347	Eukaryotic translation initiation factor 3 subunit I
P49753	Acyl-coenzyme A thioesterase 2, mitochondrial
Q9H7Z7	Prostaglandin E synthase 2
P27487	Dipeptidyl peptidase 4
P50416	Carnitine O-palmitoyltransferase 1, liver isoform
Q9BXW7	Haloacid dehalogenase-like hydrolase domain-containing 5
Q13642	Four and a half LIM domains protein 1
Q8WUM0	Nuclear pore complex protein Nup133
P30508	HLA class I histocompatibility antigen, Cw-12 alpha chain
O96000	NADH dehydrogenase [ubiquinone] 1 beta subcomplex subunit 10
O00139	Kinesin-like protein KIF2A
O15127	Secretory carrier-associated membrane protein 2
Q07960	Rho GTPase-activating protein 1
O43852	Calumenin
P02766	Transthyretin
P62244	40S ribosomal protein S15a
P26885	Peptidyl-prolyl cis-trans isomerase FKBP2
P78344	Eukaryotic translation initiation factor 4 gamma 2
Q12860	Contactin-1
P35613	Basigin
P61224	Ras-related protein Rap-1b
Q9NVD7	Alpha-parvin
Q9NP81	Serine--tRNA ligase, mitochondrial
P55786	Puromycin-sensitive aminopeptidase
O95865	N(G),N(G)-dimethylarginine dimethylaminohydrolase 2
P50502	Hsc70-interacting protein
Q9H2U2	Inorganic pyrophosphatase 2, mitochondrial
Q9Y6Y8	SEC23-interacting protein
Q9BRQ6	MICOS complex subunit MIC25
Q8IXB1	DnaJ homolog subfamily C member 10
Q6DN03	Putative histone H2B type 2-C
Q9P0L0	Vesicle-associated membrane protein-associated protein A
Q9Y2B0	Protein canopy homolog 2
O60216	Double-strand-break repair protein rad21 homolog
Q14126	Desmoglein-2
P00441	Superoxide dismutase [Cu-Zn]
Q12888	TP53-binding protein 1
Q13418	Integrin-linked protein kinase
P30464	HLA class I histocompatibility antigen, B-15 alpha chain
P11182	Lipoamide acyltransferase component of branched-chain alpha-keto acid dehydrogenase complex, mitochondrial
P30039	Phenazine biosynthesis-like domain-containing protein
P01860	Immunoglobulin heavy constant gamma 3
Q9Y6M9	NADH dehydrogenase [ubiquinone] 1 beta subcomplex subunit 9
Q9Y3Q3	Transmembrane emp24 domain-containing protein 3
P30484	HLA class I histocompatibility antigen, B-46 alpha chain
Q02978	Mitochondrial 2-oxoglutarate/malate carrier protein
Q9BX68	Histidine triad nucleotide-binding protein 2, mitochondrial
P25786	Proteasome subunit alpha type-1
P51531	Probable global transcription activator SNF2L2
P14854	Cytochrome c oxidase subunit 6B1
Q92900	Regulator of nonsense transcripts 1
P01891	HLA class I histocompatibility antigen, A-68 alpha chain
O94925	Glutaminase kidney isoform, mitochondrial
P30711	Glutathione S-transferase theta-1
Q9BZZ5	Apoptosis inhibitor 5
O94901	SUN domain-containing protein 1
Q96ME7	Zinc finger protein 512
Q9NNW7	Thioredoxin reductase 2, mitochondrial
P24844	Myosin regulatory light polypeptide 9
P25940	Collagen alpha-3(V) chain
Q9Y696	Chloride intracellular channel protein 4
P16219	Short-chain specific acyl-CoA dehydrogenase, mitochondrial
P63000	Ras-related C3 botulinum toxin substrate 1
P30153	Serine/threonine-protein phosphatase 2A 65 kDa regulatory subunit A alpha isoform
Q6PKG0	La-related protein 1
Q04695	Keratin, type I cytoskeletal 17
Q9Y224	RNA transcription, translation and transport factor protein
P27694	Replication protein A 70 kDa DNA-binding subunit
O76038	Secretagogin
Q02818	Nucleobindin-1
O15240	Neurosecretory protein VGF
P59998	Actin-related protein 2/3 complex subunit 4
O60493	Sorting nexin-3
Q96CS3	FAS-associated factor 2
O00425	Insulin-like growth factor 2 mRNA-binding protein 3
P18464	HLA class I histocompatibility antigen, B-51 alpha chain
Q15287	RNA-binding protein with serine-rich domain 1
O14979	Heterogeneous nuclear ribonucleoprotein D-like
P17858	ATP-dependent 6-phosphofructokinase, liver type
Q86Y39	NADH dehydrogenase [ubiquinone] 1 alpha subcomplex subunit 11
P11171	Protein 4.1
P42892	Endothelin-converting enzyme 1
Q9UIG0	Tyrosine-protein kinase BAZ1B
P48449	Lanosterol synthase
O75830	Serpin I2
P62316	Small nuclear ribonucleoprotein Sm D2
Q29836	HLA class I histocompatibility antigen, B-67 alpha chain
Q96SL4	Glutathione peroxidase 7
Q9P2J5	Leucine--tRNA ligase, cytoplasmic
Q9UGI8	Testin
P10606	Cytochrome c oxidase subunit 5B, mitochondrial
Q6WCQ1	Myosin phosphatase Rho-interacting protein
P23258	Tubulin gamma-1 chain
P18669	Phosphoglycerate mutase 1
P0C7P4	Putative cytochrome b-c1 complex subunit Rieske-like protein 1
Q8WVV4	Protein POF1B
P51610	Host cell factor 1
P04004	Vitronectin
O60832	H/ACA ribonucleoprotein complex subunit DKC1
Q14573	Inositol 1,4,5-trisphosphate receptor type 3
Q96HN2	Adenosylhomocysteinase 3
P61163	Alpha-centractin
Q5JRA6	Transport and Golgi organization protein 1 homolog
E9PAV3	Nascent polypeptide-associated complex subunit alpha, muscle-specific form
Q00059	Transcription factor A, mitochondrial
Q8IV36	Protein HID1
Q9NQW7	Xaa-Pro aminopeptidase 1
Q9HBL0	Tensin-1
Q7RTS1	Class A basic helix-loop-helix protein 15
Q07000	HLA class I histocompatibility antigen, Cw-15 alpha chain
Q9Y230	RuvB-like 2
P35659	Protein DEK
P35998	26S proteasome regulatory subunit 7
Q5SWX8	Protein odr-4 homolog
P61604	10 kDa heat shock protein, mitochondrial
P19404	NADH dehydrogenase [ubiquinone] flavoprotein 2, mitochondrial
P11233	Ras-related protein Ral-A
P35527	Keratin, type I cytoskeletal 9
O75844	CAAX prenyl protease 1 homolog
P31689	DnaJ homolog subfamily A member 1
O75400	Pre-mRNA-processing factor 40 homolog A
Q9NUJ1	Mycophenolic acid acyl-glucuronide esterase, mitochondrial
Q06323	Proteasome activator complex subunit 1
P05109	Protein S100-A8
P18583	Protein SON
P68431	Histone H3.1
P05114	Non-histone chromosomal protein HMG-14
Q01844	RNA-binding protein EWS
P06756	Integrin alpha-V
P47897	Glutamine--tRNA ligase
P49959	Double-strand break repair protein MRE11
P13727	Bone marrow proteoglycan
O95202	Mitochondrial proton/calcium exchanger protein
Q9HBR0	Putative sodium-coupled neutral amino acid transporter 10
O75947	ATP synthase subunit d, mitochondrial
Q9NZN3	EH domain-containing protein 3
Q9UKV8	Protein argonaute-2
Q8NI60	Atypical kinase COQ8A, mitochondrial
Q9BWD1	Acetyl-CoA acetyltransferase, cytosolic
Q5JRX3	Presequence protease, mitochondrial
P28906	Hematopoietic progenitor cell antigen CD34
P08195	4F2 cell-surface antigen heavy chain
P13611	Versican core protein
P62195	26S proteasome regulatory subunit 8
P46776	60S ribosomal protein L27a
O95340	Bifunctional 3'-phosphoadenosine 5'-phosphosulfate synthase 2
Q9UBX5	Fibulin-5
P0DJI8	Serum amyloid A-1 protein
P28288	ATP-binding cassette sub-family D member 3
O43237	Cytoplasmic dynein 1 light intermediate chain 2
Q93050	V-type proton ATPase 116 kDa subunit a isoform 1
P09104	Gamma-enolase
Q14194	Dihydropyrimidinase-related protein 1
P49591	Serine--tRNA ligase, cytoplasmic
Q9NP72	Ras-related protein Rab-18
P49711	Transcriptional repressor CTCF
P49006	MARCKS-related protein
O96019	Actin-like protein 6A
O75891	Cytosolic 10-formyltetrahydrofolate dehydrogenase
Q13740	CD166 antigen
Q86YB8	ERO1-like protein beta
P27105	Erythrocyte band 7 integral membrane protein
P04216	Thy-1 membrane glycoprotein
Q96DZ1	Endoplasmic reticulum lectin 1
P01861	Immunoglobulin heavy constant gamma 4
P08779	Keratin, type I cytoskeletal 16
P30510	HLA class I histocompatibility antigen, Cw-14 alpha chain
O14776	Transcription elongation regulator 1
Q12873	Chromodomain-helicase-DNA-binding protein 3
P25788	Proteasome subunit alpha type-3
P19012	Keratin, type I cytoskeletal 15
Q9BVC6	Transmembrane protein 109
P30485	HLA class I histocompatibility antigen, B-47 alpha chain
Q15008	26S proteasome non-ATPase regulatory subunit 6
P61221	ATP-binding cassette sub-family E member 1
Q9H0U3	Magnesium transporter protein 1
P63220	40S ribosomal protein S21
P00491	Purine nucleoside phosphorylase
Q9H4G0	Band 4.1-like protein 1
Q99459	Cell division cycle 5-like protein
Q9H845	Acyl-CoA dehydrogenase family member 9, mitochondrial
Q6UW02	Cytochrome P450 20A1
P22105	Tenascin-X
Q8NBJ7	Inactive C-alpha-formylglycine-generating enzyme 2
Q5EB52	Mesoderm-specific transcript homolog protein
P52565	Rho GDP-dissociation inhibitor 1
Q9Y5S2	Serine/threonine-protein kinase MRCK beta
Q16851	UTP--glucose-1-phosphate uridylyltransferase
P51665	26S proteasome non-ATPase regulatory subunit 7
P28370	Probable global transcription activator SNF2L1
Q08830	Fibrinogen-like protein 1
P51153	Ras-related protein Rab-13
P61011	Signal recognition particle 54 kDa protein
O14818	Proteasome subunit alpha type-7
P28838	Cytosol aminopeptidase
P04424	Argininosuccinate lyase
O14653	Golgi SNAP receptor complex member 2
P60033	CD81 antigen
P05204	Non-histone chromosomal protein HMG-17
P51532	Transcription activator BRG1
O75150	E3 ubiquitin-protein ligase BRE1B
Q9BZF9	Uveal autoantigen with coiled-coil domains and ankyrin repeats
Q13825	Methylglutaconyl-CoA hydratase, mitochondrial
P67812	Signal peptidase complex catalytic subunit SEC11A
O14980	Exportin-1
Q9P0J0	NADH dehydrogenase [ubiquinone] 1 alpha subcomplex subunit 13
Q9UL25	Ras-related protein Rab-21
Q9Y5S9	RNA-binding protein 8A
Q13445	Transmembrane emp24 domain-containing protein 1
P25391	Laminin subunit alpha-1
Q99567	Nuclear pore complex protein Nup88
P01859	Immunoglobulin heavy constant gamma 2
P49915	GMP synthase [glutamine-hydrolyzing]
P19013	Keratin, type II cytoskeletal 4
O95870	Protein ABHD16A
P02748	Complement component C9
O75380	NADH dehydrogenase [ubiquinone] iron-sulfur protein 6, mitochondrial
Q9HBH5	Retinol dehydrogenase 14
P28799	Progranulin
Q6UVK1	Chondroitin sulfate proteoglycan 4
Q16270	Insulin-like growth factor-binding protein 7
O75569	Interferon-inducible double-stranded RNA-dependent protein kinase activator A
P12081	Histidine--tRNA ligase, cytoplasmic
P62847	40S ribosomal protein S24
P30519	Heme oxygenase 2
O95810	Caveolae-associated protein 2
P13645	Keratin, type I cytoskeletal 10
P15121	Aldose reductase
Q96MM6	Heat shock 70 kDa protein 12B
P09661	U2 small nuclear ribonucleoprotein A'
Q9H2D6	TRIO and F-actin-binding protein
P20618	Proteasome subunit beta type-1
Q07021	Complement component 1 Q subcomponent-binding protein, mitochondrial
O75746	Calcium-binding mitochondrial carrier protein Aralar1
Q92614	Unconventional myosin-XVIIIa
Q6IAA8	Ragulator complex protein LAMTOR1
P20674	Cytochrome c oxidase subunit 5A, mitochondrial
P30486	HLA class I histocompatibility antigen, B-48 alpha chain
Q9NRN5	Olfactomedin-like protein 3
Q01081	Splicing factor U2AF 35 kDa subunit
Q96M27	Protein PRRC1
P62314	Small nuclear ribonucleoprotein Sm D1
P25325	3-mercaptopyruvate sulfurtransferase
Q9UJ70	N-acetyl-D-glucosamine kinase
P36507	Dual specificity mitogen-activated protein kinase kinase 2
Q8IW45	ATP-dependent (S)-NAD(P)H-hydrate dehydratase
P46779	60S ribosomal protein L28
Q16630	Cleavage and polyadenylation specificity factor subunit 6
P47914	60S ribosomal protein L29
O76021	Ribosomal L1 domain-containing protein 1
Q96DN0	Endoplasmic reticulum resident protein 27
Q13200	26S proteasome non-ATPase regulatory subunit 2
Q9HCE1	Helicase MOV-10
Q9UBS4	DnaJ homolog subfamily B member 11
Q7Z7K6	Centromere protein V
Q8N1G4	Leucine-rich repeat-containing protein 47
P53041	Serine/threonine-protein phosphatase 5
Q9P035	Very-long-chain (3R)-3-hydroxyacyl-CoA dehydratase 3
Q9Y265	RuvB-like 1
O75431	Metaxin-2
O43670	BUB3-interacting and GLEBS motif-containing protein ZNF207
P23526	Adenosylhomocysteinase
Q5XKE5	Keratin, type II cytoskeletal 79
Q12874	Splicing factor 3A subunit 3
Q9GZP9	Derlin-2
O95394	Phosphoacetylglucosamine mutase
O43615	Mitochondrial import inner membrane translocase subunit TIM44
P53634	Dipeptidyl peptidase 1
P08962	CD63 antigen
Q01469	Fatty acid-binding protein 5
Q4G0N4	NAD kinase 2, mitochondrial
Q9UQ35	Serine/arginine repetitive matrix protein 2
P52597	Heterogeneous nuclear ribonucleoprotein F
Q14344	Guanine nucleotide-binding protein subunit alpha-13
P51690	Arylsulfatase E
Q9BTZ2	Dehydrogenase/reductase SDR family member 4
P54727	UV excision repair protein RAD23 homolog B
Q9UIJ7	GTP:AMP phosphotransferase AK3, mitochondrial
Q96EE3	Nucleoporin SEH1
P36969	Phospholipid hydroperoxide glutathione peroxidase
P40763	Signal transducer and activator of transcription 3
Q09028	Histone-binding protein RBBP4
P49773	Histidine triad nucleotide-binding protein 1
Q6IQ23	Pleckstrin homology domain-containing family A member 7
O75600	2-amino-3-ketobutyrate coenzyme A ligase, mitochondrial
P61421	V-type proton ATPase subunit d 1
P61254	60S ribosomal protein L26
P27708	CAD protein
P36543	V-type proton ATPase subunit E 1
P00403	Cytochrome c oxidase subunit 2
P10515	Dihydrolipoyllysine-residue acetyltransferase component of pyruvate dehydrogenase complex, mitochondrial
Q5JTH9	RRP12-like protein
P20160	Azurocidin
P40222	Alpha-taxilin
Q14318	Peptidyl-prolyl cis-trans isomerase FKBP8
Q15046	Lysine--tRNA ligase
P10643	Complement component C7
P00739	Haptoglobin-related protein
Q5VTR2	E3 ubiquitin-protein ligase BRE1A
Q13247	Serine/arginine-rich splicing factor 6
Q9UHX1	Poly(U)-binding-splicing factor PUF60
Q49A26	Putative oxidoreductase GLYR1
P46060	Ran GTPase-activating protein 1
O00471	Exocyst complex component 5
Q96AQ6	Pre-B-cell leukemia transcription factor-interacting protein 1
P68400	Casein kinase II subunit alpha
P06702	Protein S100-A9
Q8NE86	Calcium uniporter protein, mitochondrial
P32004	Neural cell adhesion molecule L1
O43813	Glutathione S-transferase LANCL1
O14497	AT-rich interactive domain-containing protein 1A
O94776	Metastasis-associated protein MTA2
Q9NQ39	Putative 40S ribosomal protein S10-like
O75964	ATP synthase subunit g, mitochondrial
Q9NR45	Sialic acid synthase
Q12800	Alpha-globin transcription factor CP2
Q95604	HLA class I histocompatibility antigen, Cw-17 alpha chain
Q7Z5L9	Interferon regulatory factor 2-binding protein 2
Q9H299	SH3 domain-binding glutamic acid-rich-like protein 3
Q92621	Nuclear pore complex protein Nup205
Q14244	Ensconsin
O60749	Sorting nexin-2
O43837	Isocitrate dehydrogenase [NAD] subunit beta, mitochondrial
P41250	Glycine--tRNA ligase
P07197	Neurofilament medium polypeptide
P04222	HLA class I histocompatibility antigen, Cw-3 alpha chain
P13987	CD59 glycoprotein
Q8WXF1	Paraspeckle component 1
Q96EK6	Glucosamine 6-phosphate N-acetyltransferase
P16278	Beta-galactosidase
O14773	Tripeptidyl-peptidase 1
Q66K74	Microtubule-associated protein 1S
Q16527	Cysteine and glycine-rich protein 2
P60900	Proteasome subunit alpha type-6
Q96CM8	Acyl-CoA synthetase family member 2, mitochondrial
Q0VF96	Cingulin-like protein 1
P78406	mRNA export factor
Q96H79	Zinc finger CCCH-type antiviral protein 1-like
Q08431	Lactadherin
O94906	Pre-mRNA-processing factor 6
P31937	3-hydroxyisobutyrate dehydrogenase, mitochondrial
O96013	Serine/threonine-protein kinase PAK 4
Q9NQT4	Exosome complex component RRP46
P27338	Amine oxidase [flavin-containing] B
P10768	S-formylglutathione hydrolase
P54687	Branched-chain-amino-acid aminotransferase, cytosolic
P34932	Heat shock 70 kDa protein 4
P25789	Proteasome subunit alpha type-4
Q9P016	Thymocyte nuclear protein 1
A6NHG4	D-dopachrome decarboxylase-like protein
L0R6Q1	SLC35A4 upstream open reading frame protein
P55209	Nucleosome assembly protein 1-like 1
P84095	Rho-related GTP-binding protein RhoG
Q96I15	Selenocysteine lyase
Q15477	Helicase SKI2W
O15400	Syntaxin-7
P12694	2-oxoisovalerate dehydrogenase subunit alpha, mitochondrial
O00303	Eukaryotic translation initiation factor 3 subunit F
O95470	Sphingosine-1-phosphate lyase 1
Q9Y6G9	Cytoplasmic dynein 1 light intermediate chain 1
P61009	Signal peptidase complex subunit 3
O60762	Dolichol-phosphate mannosyltransferase subunit 1
P49458	Signal recognition particle 9 kDa protein
P07996	Thrombospondin-1
P02008	Hemoglobin subunit zeta
O95292	Vesicle-associated membrane protein-associated protein B/C
Q15436	Protein transport protein Sec23A
Q92544	Transmembrane 9 superfamily member 4
O75915	PRA1 family protein 3
Q13438	Protein OS-9
Q96BM9	ADP-ribosylation factor-like protein 8A
Q96I24	Far upstream element-binding protein 3
Q86SX6	Glutaredoxin-related protein 5, mitochondrial
A6NHQ2	rRNA/tRNA 2'-O-methyltransferase fibrillarin-like protein 1
Q9UHQ9	NADH-cytochrome b5 reductase 1
P62854	40S ribosomal protein S26
Q9H307	Pinin
Q5T1J5	Putative coiled-coil-helix-coiled-coil-helix domain-containing protein CHCHD2P9, mitochondrial
Q96DI7	U5 small nuclear ribonucleoprotein 40 kDa protein
Q12959	Disks large homolog 1
Q9Y624	Junctional adhesion molecule A
P02774	Vitamin D-binding protein
P11717	Cation-independent mannose-6-phosphate receptor
P30038	Delta-1-pyrroline-5-carboxylate dehydrogenase, mitochondrial
P63027	Vesicle-associated membrane protein 2
O43920	NADH dehydrogenase [ubiquinone] iron-sulfur protein 5
Q53H12	Acylglycerol kinase, mitochondrial
O75251	NADH dehydrogenase [ubiquinone] iron-sulfur protein 7, mitochondrial
Q16718	NADH dehydrogenase [ubiquinone] 1 alpha subcomplex subunit 5
P27361	Mitogen-activated protein kinase 3
P57772	Selenocysteine-specific elongation factor
P13674	Prolyl 4-hydroxylase subunit alpha-1
Q9Y6B6	GTP-binding protein SAR1b
Q9NZI8	Insulin-like growth factor 2 mRNA-binding protein 1
P50402	Emerin
Q99442	Translocation protein SEC62
Q96C36	Pyrroline-5-carboxylate reductase 2
P26196	Probable ATP-dependent RNA helicase DDX6
Q9HCN8	Stromal cell-derived factor 2-like protein 1
P02790	Hemopexin
Q86UX2	Inter-alpha-trypsin inhibitor heavy chain H5
O95182	NADH dehydrogenase [ubiquinone] 1 alpha subcomplex subunit 7
Q71UM5	40S ribosomal protein S27-like
P0DOY2	Immunoglobulin lambda constant 2
O75323	Protein NipSnap homolog 2
Q6UWP7	Lysocardiolipin acyltransferase 1
Q29960	HLA class I histocompatibility antigen, Cw-16 alpha chain
P05408	Neuroendocrine protein 7B2
Q9NUV9	GTPase IMAP family member 4
P50148	Guanine nucleotide-binding protein G(q) subunit alpha
P12277	Creatine kinase B-type
O14617	AP-3 complex subunit delta-1
O15371	Eukaryotic translation initiation factor 3 subunit D
P49916	DNA ligase 3
P11413	Glucose-6-phosphate 1-dehydrogenase
O95881	Thioredoxin domain-containing protein 12
Q92974	Rho guanine nucleotide exchange factor 2
Q14011	Cold-inducible RNA-binding protein
P11766	Alcohol dehydrogenase class-3
Q6P587	Acylpyruvase FAHD1, mitochondrial
Q9BT22	Chitobiosyldiphosphodolichol beta-mannosyltransferase
P22570	NADPH:adrenodoxin oxidoreductase, mitochondrial
P61513	60S ribosomal protein L37a
Q9ULC4	Malignant T-cell-amplified sequence 1
Q07092	Collagen alpha-1(XVI) chain
Q9Y3E1	Hepatoma-derived growth factor-related protein 3
Q99729	Heterogeneous nuclear ribonucleoprotein A/B
P50579	Methionine aminopeptidase 2
O15235	28S ribosomal protein S12, mitochondrial
Q12955	Ankyrin-3
P01033	Metalloproteinase inhibitor 1
Q8NC56	LEM domain-containing protein 2
Q00765	Receptor expression-enhancing protein 5
Q13315	Serine-protein kinase ATM
O60869	Endothelial differentiation-related factor 1
P00918	Carbonic anhydrase 2
Q00796	Sorbitol dehydrogenase
Q02487	Desmocollin-2
O60704	Protein-tyrosine sulfotransferase 2
P42330	Aldo-keto reductase family 1 member C3
P42677	40S ribosomal protein S27
Q9UKS6	Protein kinase C and casein kinase substrate in neurons protein 3
O76024	Wolframin
P99999	Cytochrome c
Q99969	Retinoic acid receptor responder protein 2
P98095	Fibulin-2
P0C7P0	CDGSH iron-sulfur domain-containing protein 3, mitochondrial
P14136	Glial fibrillary acidic protein
O95479	GDH/6PGL endoplasmic bifunctional protein
P30533	Alpha-2-macroglobulin receptor-associated protein
Q86U86	Protein polybromo-1
Q9UBQ0	Vacuolar protein sorting-associated protein 29
Q9H444	Charged multivesicular body protein 4b
P08579	U2 small nuclear ribonucleoprotein B''
P10301	Ras-related protein R-Ras
P62081	40S ribosomal protein S7
Q9NVJ2	ADP-ribosylation factor-like protein 8B
Q9Y4J8	Dystrobrevin alpha
O00217	NADH dehydrogenase [ubiquinone] iron-sulfur protein 8, mitochondrial
P23327	Sarcoplasmic reticulum histidine-rich calcium-binding protein
Q6UXH1	Cysteine-rich with EGF-like domain protein 2
Q9H0W9	Ester hydrolase C11orf54
Q99829	Copine-1
Q9NYL9	Tropomodulin-3
P55010	Eukaryotic translation initiation factor 5
O75116	Rho-associated protein kinase 2
Q6P9B6	TLD domain-containing protein 1
Q13404	Ubiquitin-conjugating enzyme E2 variant 1
P55769	NHP2-like protein 1
P54920	Alpha-soluble NSF attachment protein
P17813	Endoglin
Q96C19	EF-hand domain-containing protein D2
Q9HC38	Glyoxalase domain-containing protein 4
Q15185	Prostaglandin E synthase 3
O75934	Pre-mRNA-splicing factor SPF27
O00410	Importin-5
O95232	Luc7-like protein 3
P78417	Glutathione S-transferase omega-1
P30049	ATP synthase subunit delta, mitochondrial
P19525	Interferon-induced, double-stranded RNA-activated protein kinase
P13716	Delta-aminolevulinic acid dehydratase
P62993	Growth factor receptor-bound protein 2
O00429	Dynamin-1-like protein
Q9NQG5	Regulation of nuclear pre-mRNA domain-containing protein 1B
P09936	Ubiquitin carboxyl-terminal hydrolase isozyme L1
P49756	RNA-binding protein 25
Q9NZU5	LIM and cysteine-rich domains protein 1
P62495	Eukaryotic peptide chain release factor subunit 1
P55809	Succinyl-CoA:3-ketoacid coenzyme A transferase 1, mitochondrial
Q16850	Lanosterol 14-alpha demethylase
Q6NUQ4	Transmembrane protein 214
O95373	Importin-7
Q15056	Eukaryotic translation initiation factor 4H
Q6P2E9	Enhancer of mRNA-decapping protein 4
Q13547	Histone deacetylase 1
Q16762	Thiosulfate sulfurtransferase
P01903	HLA class II histocompatibility antigen, DR alpha chain
Q13177	Serine/threonine-protein kinase PAK 2
Q96P44	Collagen alpha-1(XXI) chain
P17301	Integrin alpha-2
P31323	cAMP-dependent protein kinase type II-beta regulatory subunit
A6NHL2	Tubulin alpha chain-like 3
P11532	Dystrophin
P16070	CD44 antigen
P37198	Nuclear pore glycoprotein p62
P62318	Small nuclear ribonucleoprotein Sm D3
Q96TC7	Regulator of microtubule dynamics protein 3
Q92572	AP-3 complex subunit sigma-1
P42126	Enoyl-CoA delta isomerase 1, mitochondrial
Q15836	Vesicle-associated membrane protein 3
Q9BQ13	BTB/POZ domain-containing protein KCTD14
Q93009	Ubiquitin carboxyl-terminal hydrolase 7
Q86VB7	Scavenger receptor cysteine-rich type 1 protein M130
Q92626	Peroxidasin homolog
Q13185	Chromobox protein homolog 3
Q15428	Splicing factor 3A subunit 2
P09619	Platelet-derived growth factor receptor beta
Q7L1Q6	Basic leucine zipper and W2 domain-containing protein 1
P56199	Integrin alpha-1
Q05655	Protein kinase C delta type
O00754	Lysosomal alpha-mannosidase
O00487	26S proteasome non-ATPase regulatory subunit 14
P16949	Stathmin
Q08AF3	Schlafen family member 5
P61088	Ubiquitin-conjugating enzyme E2 N
O00267	Transcription elongation factor SPT5
Q9H6U8	Alpha-1,2-mannosyltransferase ALG9
O95140	Mitofusin-2
Q15404	Ras suppressor protein 1
Q13148	TAR DNA-binding protein 43
Q9H9G7	Protein argonaute-3
Q6PI48	Aspartate--tRNA ligase, mitochondrial
P26368	Splicing factor U2AF 65 kDa subunit
Q8NBX0	Saccharopine dehydrogenase-like oxidoreductase
P80723	Brain acid soluble protein 1
O43181	NADH dehydrogenase [ubiquinone] iron-sulfur protein 4, mitochondrial
Q5T1M5	FK506-binding protein 15
Q96SB3	Neurabin-2
Q8IZ83	Aldehyde dehydrogenase family 16 member A1
Q9UBI6	Guanine nucleotide-binding protein G(I)/G(S)/G(O) subunit gamma-12
P56545	C-terminal-binding protein 2
Q4V9L6	Transmembrane protein 119
O75208	Ubiquinone biosynthesis protein COQ9, mitochondrial
P04080	Cystatin-B
Q6IQ22	Ras-related protein Rab-12
Q96CT7	Coiled-coil domain-containing protein 124
Q9NR31	GTP-binding protein SAR1a
O14874	[3-methyl-2-oxobutanoate dehydrogenase [lipoamide]] kinase, mitochondrial
Q8N163	Cell cycle and apoptosis regulator protein 2
O00422	Histone deacetylase complex subunit SAP18
Q9Y2D5	A-kinase anchor protein 2
Q9UBQ7	Glyoxylate reductase/hydroxypyruvate reductase
Q9BY50	Signal peptidase complex catalytic subunit SEC11C
Q9H2G2	STE20-like serine/threonine-protein kinase
P11234	Ras-related protein Ral-B
P33121	Long-chain-fatty-acid--CoA ligase 1
O60645	Exocyst complex component 3
Q6PGP7	Tetratricopeptide repeat protein 37
P0DOX8	Immunoglobulin lambda-1 light chain
Q92785	Zinc finger protein ubi-d4
A6NKT7	RanBP2-like and GRIP domain-containing protein 3
Q969G3	SWI/SNF-related matrix-associated actin-dependent regulator of chromatin subfamily E member 1
P57088	Transmembrane protein 33
Q13451	Peptidyl-prolyl cis-trans isomerase FKBP5
Q9H0D6	5'-3' exoribonuclease 2
Q9Y2A7	Nck-associated protein 1
O43809	Cleavage and polyadenylation specificity factor subunit 5
Q08170	Serine/arginine-rich splicing factor 4
Q15370	Elongin-B
Q9H488	GDP-fucose protein O-fucosyltransferase 1
Q7Z2K6	Endoplasmic reticulum metallopeptidase 1
Q08378	Golgin subfamily A member 3
Q8N2S1	Latent-transforming growth factor beta-binding protein 4
O00203	AP-3 complex subunit beta-1
P28074	Proteasome subunit beta type-5
P18077	60S ribosomal protein L35a
Q53GS9	U4/U6.U5 tri-snRNP-associated protein 2
Q8N5M9	Protein jagunal homolog 1
P33908	Mannosyl-oligosaccharide 1,2-alpha-mannosidase IA
Q9H2P0	Activity-dependent neuroprotector homeobox protein
Q15369	Elongin-C
Q9HAN9	Nicotinamide/nicotinic acid mononucleotide adenylyltransferase 1
Q9NQ29	Putative RNA-binding protein Luc7-like 1
P62333	26S proteasome regulatory subunit 10B
Q9NZJ7	Mitochondrial carrier homolog 1
Q96FW1	Ubiquitin thioesterase OTUB1
Q92747	Actin-related protein 2/3 complex subunit 1A
P28072	Proteasome subunit beta type-6
O60826	Coiled-coil domain-containing protein 22
Q86WA6	Valacyclovir hydrolase
P31948	Stress-induced-phosphoprotein 1
P49207	60S ribosomal protein L34
P22234	Multifunctional protein ADE2
P63208	S-phase kinase-associated protein 1
P13646	Keratin, type I cytoskeletal 13
Q96C01	Protein FAM136A
Q9BZE4	Nucleolar GTP-binding protein 1
Q7L0Y3	tRNA methyltransferase 10 homolog C
P04632	Calpain small subunit 1
P22694	cAMP-dependent protein kinase catalytic subunit beta
P10644	cAMP-dependent protein kinase type I-alpha regulatory subunit
Q14157	Ubiquitin-associated protein 2-like
Q13232	Nucleoside diphosphate kinase 3
P10599	Thioredoxin
Q06124	Tyrosine-protein phosphatase non-receptor type 11
Q9Y5Q8	General transcription factor 3C polypeptide 5
Q96QR8	Transcriptional activator protein Pur-beta
Q5JPH6	Probable glutamate--tRNA ligase, mitochondrial
Q96QC0	Serine/threonine-protein phosphatase 1 regulatory subunit 10
P05060	Secretogranin-1
Q8N8S7	Protein enabled homolog
Q6ZMZ3	Nesprin-3
Q96LJ7	Dehydrogenase/reductase SDR family member 1
P35573	Glycogen debranching enzyme
Q8WVC6	Dephospho-CoA kinase domain-containing protein
O14949	Cytochrome b-c1 complex subunit 8
Q8NBJ5	Procollagen galactosyltransferase 1
Q15043	Zinc transporter ZIP14
P29972	Aquaporin-1
Q56VL3	OCIA domain-containing protein 2
O95159	Zinc finger protein-like 1
Q16576	Histone-binding protein RBBP7
Q12789	General transcription factor 3C polypeptide 1
Q9NPJ3	Acyl-coenzyme A thioesterase 13
Q52LJ0	Protein FAM98B
O14579	Coatomer subunit epsilon
P28066	Proteasome subunit alpha type-5
Q12797	Aspartyl/asparaginyl beta-hydroxylase
P50851	Lipopolysaccharide-responsive and beige-like anchor protein
P56537	Eukaryotic translation initiation factor 6
O15347	High mobility group protein B3
P51398	28S ribosomal protein S29, mitochondrial
Q8IUE6	Histone H2A type 2-B
Q96A26	Protein FAM162A
Q9BW91	ADP-ribose pyrophosphatase, mitochondrial
P13693	Translationally-controlled tumor protein
O00391	Sulfhydryl oxidase 1
P12107	Collagen alpha-1(XI) chain
Q9GZS3	WD repeat-containing protein 61
P28161	Glutathione S-transferase Mu 2
Q13510	Acid ceramidase
Q9UJX5	Anaphase-promoting complex subunit 4
P15088	Mast cell carboxypeptidase A
Q9NRW1	Ras-related protein Rab-6B
Q9HD45	Transmembrane 9 superfamily member 3
Q12974	Protein tyrosine phosphatase type IVA 2
P83881	60S ribosomal protein L36a
O14770	Homeobox protein Meis2
Q99584	Protein S100-A13
O00461	Golgi integral membrane protein 4
P42785	Lysosomal Pro-X carboxypeptidase
P62330	ADP-ribosylation factor 6
O60356	Nuclear protein 1
P19440	Glutathione hydrolase 1 proenzyme
Q86XX4	Extracellular matrix protein FRAS1
Q9BZF1	Oxysterol-binding protein-related protein 8
Q53GQ0	Very-long-chain 3-oxoacyl-CoA reductase
P33241	Lymphocyte-specific protein 1
Q9NP61	ADP-ribosylation factor GTPase-activating protein 3
P09497	Clathrin light chain B
O60504	Vinexin
Q2TAA5	GDP-Man:Man(3)GlcNAc(2)-PP-Dol alpha-1,2-mannosyltransferase
Q8TB36	Ganglioside-induced differentiation-associated protein 1
P09012	U1 small nuclear ribonucleoprotein A
P60891	Ribose-phosphate pyrophosphokinase 1
Q13557	Calcium/calmodulin-dependent protein kinase type II subunit delta
P13569	Cystic fibrosis transmembrane conductance regulator
Q9UBV8	Peflin
A5YKK6	CCR4-NOT transcription complex subunit 1
Q14978	Nucleolar and coiled-body phosphoprotein 1
P49585	Choline-phosphate cytidylyltransferase A
Q14155	Rho guanine nucleotide exchange factor 7
P02788	Lactotransferrin
Q92734	Protein TFG
Q8WW62	Transmembrane emp24 domain-containing protein 6
Q9NY12	H/ACA ribonucleoprotein complex subunit 1
Q9BR76	Coronin-1B
P06454	Prothymosin alpha
Q15059	Bromodomain-containing protein 3
Q96PC5	Melanoma inhibitory activity protein 2
Q86VR2	Reticulophagy regulator 3
Q9H3P7	Golgi resident protein GCP60
P07196	Neurofilament light polypeptide
A2RRP1	Neuroblastoma-amplified sequence
Q9NUQ6	SPATS2-like protein
O43290	U4/U6.U5 tri-snRNP-associated protein 1
P50897	Palmitoyl-protein thioesterase 1
Q5VZK9	F-actin-uncapping protein LRRC16A
Q8TCT9	Minor histocompatibility antigen H13
Q6PIU2	Neutral cholesterol ester hydrolase 1
Q9BX66	Sorbin and SH3 domain-containing protein 1
Q99747	Gamma-soluble NSF attachment protein
Q9UL18	Protein argonaute-1
P05107	Integrin beta-2
P19823	Inter-alpha-trypsin inhibitor heavy chain H2
Q9Y262	Eukaryotic translation initiation factor 3 subunit L
O60941	Dystrobrevin beta
Q9Y305	Acyl-coenzyme A thioesterase 9, mitochondrial
Q3ZCQ8	Mitochondrial import inner membrane translocase subunit TIM50
Q9NQX4	Unconventional myosin-Vc
P57740	Nuclear pore complex protein Nup107
P43686	26S proteasome regulatory subunit 6B
P09601	Heme oxygenase 1
Q13057	Bifunctional coenzyme A synthase
Q9UBU3	Appetite-regulating hormone
Q13442	28 kDa heat- and acid-stable phosphoprotein
Q6UW15	Regenerating islet-derived protein 3-gamma
Q9UII2	ATPase inhibitor, mitochondrial
P40937	Replication factor C subunit 5
P82933	28S ribosomal protein S9, mitochondrial
Q9Y5K6	CD2-associated protein
P09758	Tumor-associated calcium signal transducer 2
Q92552	28S ribosomal protein S27, mitochondrial
P24468	COUP transcription factor 2
Q7Z434	Mitochondrial antiviral-signaling protein
P02763	Alpha-1-acid glycoprotein 1
Q14008	Cytoskeleton-associated protein 5
P05455	Lupus La protein
Q8NEW0	Zinc transporter 7
Q969Q0	60S ribosomal protein L36a-like
O14786	Neuropilin-1
Q9P2R3	Rabankyrin-5
P00568	Adenylate kinase isoenzyme 1
Q96AB3	Isochorismatase domain-containing protein 2
P23381	Tryptophan--tRNA ligase, cytoplasmic
O75976	Carboxypeptidase D
Q9BYD3	39S ribosomal protein L4, mitochondrial
O43678	NADH dehydrogenase [ubiquinone] 1 alpha subcomplex subunit 2
P60228	Eukaryotic translation initiation factor 3 subunit E
Q96JQ2	Calmin
Q15637	Splicing factor 1
P62070	Ras-related protein R-Ras2
Q9UJW0	Dynactin subunit 4
Q96S06	Lipase maturation factor 1
Q9UNE7	E3 ubiquitin-protein ligase CHIP
Q9NRV9	Heme-binding protein 1
Q92538	Golgi-specific brefeldin A-resistance guanine nucleotide exchange factor 1
P17612	cAMP-dependent protein kinase catalytic subunit alpha
Q9UHA4	Ragulator complex protein LAMTOR3
Q86TM6	E3 ubiquitin-protein ligase synoviolin
Q92820	Gamma-glutamyl hydrolase
Q96T37	RNA-binding protein 15
P45985	Dual specificity mitogen-activated protein kinase kinase 4
Q8IWB7	WD repeat and FYVE domain-containing protein 1
Q10469	Alpha-1,6-mannosyl-glycoprotein 2-beta-N-acetylglucosaminyltransferase
O00483	Cytochrome c oxidase subunit NDUFA4
P51452	Dual specificity protein phosphatase 3
Q15942	Zyxin
P35080	Profilin-2
Q9UL46	Proteasome activator complex subunit 2
P42025	Beta-centractin
Q8TC12	Retinol dehydrogenase 11
Q99460	26S proteasome non-ATPase regulatory subunit 1
O43681	ATPase ASNA1
O15126	Secretory carrier-associated membrane protein 1
P12931	Proto-oncogene tyrosine-protein kinase Src
Q9UNZ2	NSFL1 cofactor p47
Q9Y315	Deoxyribose-phosphate aldolase
P62942	Peptidyl-prolyl cis-trans isomerase FKBP1A
P29120	Neuroendocrine convertase 1
O15042	U2 snRNP-associated SURP motif-containing protein
Q93099	Homogentisate 1,2-dioxygenase
P15153	Ras-related C3 botulinum toxin substrate 2
O14558	Heat shock protein beta-6
Q9NUQ7	Ufm1-specific protease 2
O75822	Eukaryotic translation initiation factor 3 subunit J
Q5JTZ9	Alanine--tRNA ligase, mitochondrial
Q7L5N7	Lysophosphatidylcholine acyltransferase 2
Q92769	Histone deacetylase 2
P23919	Thymidylate kinase
P16455	Methylated-DNA--protein-cysteine methyltransferase
Q16706	Alpha-mannosidase 2
Q14696	LRP chaperone MESD
Q6P1N0	Coiled-coil and C2 domain-containing protein 1A
Q9Y6A9	Signal peptidase complex subunit 1
O60885	Bromodomain-containing protein 4
P17050	Alpha-N-acetylgalactosaminidase
P61964	WD repeat-containing protein 5
P30085	UMP-CMP kinase
P62851	40S ribosomal protein S25
A8MXV4	Nucleoside diphosphate-linked moiety X motif 19
P49903	Selenide, water dikinase 1
P54619	5'-AMP-activated protein kinase subunit gamma-1
Q14690	Protein RRP5 homolog
Q6YP21	Kynurenine--oxoglutarate transaminase 3
P09417	Dihydropteridine reductase
O43660	Pleiotropic regulator 1
Q15334	Lethal(2) giant larvae protein homolog 1
Q9H3N1	Thioredoxin-related transmembrane protein 1
Q15746	Myosin light chain kinase, smooth muscle
P62841	40S ribosomal protein S15
Q15326	Zinc finger MYND domain-containing protein 11
Q9NR12	PDZ and LIM domain protein 7
Q13573	SNW domain-containing protein 1
Q6ZXV5	Protein O-mannosyl-transferase TMTC3
Q9NPE3	H/ACA ribonucleoprotein complex subunit 3
Q8WVM7	Cohesin subunit SA-1
O75351	Vacuolar protein sorting-associated protein 4B
P43246	DNA mismatch repair protein Msh2
O15213	WD repeat-containing protein 46
Q15738	Sterol-4-alpha-carboxylate 3-dehydrogenase, decarboxylating
Q8IUX7	Adipocyte enhancer-binding protein 1
P22102	Trifunctional purine biosynthetic protein adenosine-3
Q9H4G4	Golgi-associated plant pathogenesis-related protein 1
Q9Y6Q1	Calpain-6
P98179	RNA-binding protein 3
O00231	26S proteasome non-ATPase regulatory subunit 11
P61764	Syntaxin-binding protein 1
Q9Y3C8	Ubiquitin-fold modifier-conjugating enzyme 1
Q9BY32	Inosine triphosphate pyrophosphatase
P59665	Neutrophil defensin 1
Q13242	Serine/arginine-rich splicing factor 9
Q7Z3D6	D-glutamate cyclase, mitochondrial
O75494	Serine/arginine-rich splicing factor 10
P07108	Acyl-CoA-binding protein
O43252	Bifunctional 3'-phosphoadenosine 5'-phosphosulfate synthase 1
Q9P265	Disco-interacting protein 2 homolog B
Q15554	Telomeric repeat-binding factor 2
P17568	NADH dehydrogenase [ubiquinone] 1 beta subcomplex subunit 7
P23142	Fibulin-1
Q4KMQ2	Anoctamin-6
Q9NRW3	DNA dC->dU-editing enzyme APOBEC-3C
Q92485	Acid sphingomyelinase-like phosphodiesterase 3b
P17096	High mobility group protein HMG-I/HMG-Y
Q14254	Flotillin-2
O95168	NADH dehydrogenase [ubiquinone] 1 beta subcomplex subunit 4
P52701	DNA mismatch repair protein Msh6
Q9H009	Nascent polypeptide-associated complex subunit alpha-2
Q15113	Procollagen C-endopeptidase enhancer 1
Q9Y2R0	Cytochrome c oxidase assembly factor 3 homolog, mitochondrial
Q9NRX1	RNA-binding protein PNO1
P33316	Deoxyuridine 5'-triphosphate nucleotidohydrolase, mitochondrial
Q5UCC4	ER membrane protein complex subunit 10
Q9NRX4	14 kDa phosphohistidine phosphatase
P48729	Casein kinase I isoform alpha
Q15274	Nicotinate-nucleotide pyrophosphorylase [carboxylating]
Q92901	60S ribosomal protein L3-like
Q8IXI1	Mitochondrial Rho GTPase 2
Q9Y3A5	Ribosome maturation protein SBDS
Q05193	Dynamin-1
Q8IUD2	ELKS/Rab6-interacting/CAST family member 1
P07947	Tyrosine-protein kinase Yes
Q9NWH9	SAFB-like transcription modulator
P42285	Exosome RNA helicase MTR4
P16157	Ankyrin-1
P01876	Immunoglobulin heavy constant alpha 1
P67870	Casein kinase II subunit beta
Q659C4	La-related protein 1B
Q969G5	Caveolae-associated protein 3
Q14161	ARF GTPase-activating protein GIT2
Q8N3U4	Cohesin subunit SA-2
Q86XE5	4-hydroxy-2-oxoglutarate aldolase, mitochondrial
Q08209	Serine/threonine-protein phosphatase 2B catalytic subunit alpha isoform
O00161	Synaptosomal-associated protein 23
Q9BUN8	Derlin-1
P01112	GTPase HRas
P20645	Cation-dependent mannose-6-phosphate receptor
Q969N2	GPI transamidase component PIG-T
P07686	Beta-hexosaminidase subunit beta
Q96N66	Lysophospholipid acyltransferase 7
Q9GZY8	Mitochondrial fission factor
Q9BZE1	39S ribosomal protein L37, mitochondrial
Q96PE2	Rho guanine nucleotide exchange factor 17
P02549	Spectrin alpha chain, erythrocytic 1
Q00266	S-adenosylmethionine synthase isoform type-1
P21589	5'-nucleotidase
O00400	Acetyl-coenzyme A transporter 1
P22748	Carbonic anhydrase 4
Q96L92	Sorting nexin-27
O75832	26S proteasome non-ATPase regulatory subunit 10
Q9BS92	Protein NipSnap homolog 3B
P0DME0	Protein SETSIP
P30419	Glycylpeptide N-tetradecanoyltransferase 1
Q9GZZ9	Ubiquitin-like modifier-activating enzyme 5
Q9H4A6	Golgi phosphoprotein 3
Q15067	Peroxisomal acyl-coenzyme A oxidase 1
P31483	Nucleolysin TIA-1 isoform p40
P62899	60S ribosomal protein L31
Q9H4A4	Aminopeptidase B
Q9UBX3	Mitochondrial dicarboxylate carrier
Q9NUU7	ATP-dependent RNA helicase DDX19A
P09496	Clathrin light chain A
Q4G176	Acyl-CoA synthetase family member 3, mitochondrial
P37108	Signal recognition particle 14 kDa protein
O00151	PDZ and LIM domain protein 1
Q8IYJ3	Synaptotagmin-like protein 1
Q9H078	Caseinolytic peptidase B protein homolog
P05062	Fructose-bisphosphate aldolase B
Q7Z3B4	Nucleoporin p54
Q8IYI6	Exocyst complex component 8
Q9NY47	Voltage-dependent calcium channel subunit alpha-2/delta-2
P11279	Lysosome-associated membrane glycoprotein 1
Q5RI15	Cytochrome c oxidase assembly protein COX20, mitochondrial
Q8NI22	Multiple coagulation factor deficiency protein 2
Q9UQ16	Dynamin-3
Q01813	ATP-dependent 6-phosphofructokinase, platelet type
O60547	GDP-mannose 4,6 dehydratase
Q06828	Fibromodulin
Q9Y4W2	Ribosomal biogenesis protein LAS1L
Q6Y7W6	GRB10-interacting GYF protein 2
Q9UNL2	Translocon-associated protein subunit gamma
Q10570	Cleavage and polyadenylation specificity factor subunit 1
P11166	Solute carrier family 2, facilitated glucose transporter member 1
Q9NS69	Mitochondrial import receptor subunit TOM22 homolog
P49720	Proteasome subunit beta type-3
Q8IYB8	ATP-dependent RNA helicase SUPV3L1, mitochondrial
O60282	Kinesin heavy chain isoform 5C
Q8WXX5	DnaJ homolog subfamily C member 9
Q9UBI9	Headcase protein homolog
P42226	Signal transducer and activator of transcription 6
A3KMH1	von Willebrand factor A domain-containing protein 8
P21741	Midkine
P09917	Arachidonate 5-lipoxygenase
Q9BYN8	28S ribosomal protein S26, mitochondrial
Q5BJD5	Transmembrane protein 41B
Q8TED1	Probable glutathione peroxidase 8
Q9UKY7	Protein CDV3 homolog
Q9HA64	Ketosamine-3-kinase
Q9NV96	Cell cycle control protein 50A
P06213	Insulin receptor
P13284	Gamma-interferon-inducible lysosomal thiol reductase
P34949	Mannose-6-phosphate isomerase
O15075	Serine/threonine-protein kinase DCLK1
Q6PML9	Zinc transporter 9
Q9H0A0	RNA cytidine acetyltransferase
Q9Y5X3	Sorting nexin-5
P12074	Cytochrome c oxidase subunit 6A1, mitochondrial
Q96FS4	Signal-induced proliferation-associated protein 1
Q96ST3	Paired amphipathic helix protein Sin3a
O00214	Galectin-8
Q96AY3	Peptidyl-prolyl cis-trans isomerase FKBP10
Q16540	39S ribosomal protein L23, mitochondrial
Q9Y5X1	Sorting nexin-9
Q01973	Inactive tyrosine-protein kinase transmembrane receptor ROR1
Q9Y2H6	Fibronectin type-III domain-containing protein 3A
Q9P2X0	Dolichol-phosphate mannosyltransferase subunit 3
O95302	Peptidyl-prolyl cis-trans isomerase FKBP9
P11498	Pyruvate carboxylase, mitochondrial
Q13595	Transformer-2 protein homolog alpha
Q96JM3	Chromosome alignment-maintaining phosphoprotein 1
O14828	Secretory carrier-associated membrane protein 3
Q96S52	GPI transamidase component PIG-S
P09132	Signal recognition particle 19 kDa protein
Q96A72	Protein mago nashi homolog 2
O60609	GDNF family receptor alpha-3
P50336	Protoporphyrinogen oxidase
P04181	Ornithine aminotransferase, mitochondrial
P08237	ATP-dependent 6-phosphofructokinase, muscle type
Q15642	Cdc42-interacting protein 4
Q15006	ER membrane protein complex subunit 2
Q9BXP5	Serrate RNA effector molecule homolog
Q9UNN8	Endothelial protein C receptor
Q15165	Serum paraoxonase/arylesterase 2
Q7L014	Probable ATP-dependent RNA helicase DDX46
Q8IZP0	Abl interactor 1
Q9UQ90	Paraplegin
[truncated: 1,525 more rows]
