# Supplementary material for: Proteome-wide and matrisome-specific alterations during human pancreas development and maturation
Source: Nat Commun. 2021 Feb 15;12:1020. doi: 10.1038/s41467-021-21261-w (PMC7884717; doi:10.1038/s41467-021-21261-w)
Supplement: Supplementary file 6 — Supplementary Data 3 [file 41467_2021_21261_MOESM6_ESM.xlsx]

## Sheet: Data 3
Quantified: All Proteins		Significantly changed among age groups (onw-way ANOVA, FDR 0.05)																												Pairwise comparisons between groups				Significantly down-regulated proteins (FC < 0.5, *p < 0.05) shown in green							Significantly up-regulated proteins (FC > 2, *p < 0.05) shown in red							*two-sided t test, p values were adjusted by Benjamini-Hochberg correction for multiple comparisons
																														J vs F				Y vs F				O vs F				Y vs J				O vs J
Accession	Description	F_7	F_8	F_9	F_10	F_11	F_12	J_8	J_22	J_46	J_59	J_67	Y_12	Y_31	Y_51	Y_57	Y_61	Y_64	O_14	O_20	O_48	O_52	O_54	O_68	Coverage	# Peptides	# PSMs	# Unique Peptides		Accession	log2FoldChange	pvalue		Accession	log2FoldChange	pvalue		Accession	log2FoldChange	pvalue		Accession	log2FoldChange	pvalue		Accession	log2FoldChange	pvalue
A0A0B4J2D5	Glutamine amidotransferase-like class 1 domain-containing protein 3B, mitochondrial	9.74517	9.56262	9.57422	9.49366	9.22207	9.51511	8.88692	9.10381	8.65678	9.20286	9.26021	9.20408	9.39103	9.64609	9.22148	9.27616	9.56489	9.31316	9.65966	9.59348	9.26819	9.13852	9.94144	47.3881	8	61	8		Q99880	-2.93779	4.34691e-07		Q10713	-4.35955	0.00408693		P07437	-5.18675	3.66808e-06		Q10713	-3.99352	0.00589043		P07437	-4.97305	5.58083e-06
A0AV96	RNA-binding protein 47	7.2114	7.01458	6.83668	7.05637	7.04002	6.79442	7.34873	7.26959	7.09592	7.35931	7.25644	7.6532	8.91425	8.76179	8.79536	7.87089	8.79116	8.86573	8.87014	8.57234	8.22458	8.17541	8.4119	5.22766	2	6	2		P04908	-2.60992	0.000173567		P07437	-3.893	0.0054869		Q10713	-5.02307	1.74927e-06		Q12797	-3.87021	0.00345862		Q10713	-4.65704	1.72714e-06
A1L0T0	Acetolactate synthase-like protein	9.58384	9.64079	9.54477	9.6182	9.51708	9.6632	9.3505	9.52062	9.31424	9.36348	9.27915	9.20872	8.11822	8.13185	8.20288	7.81681	7.93469	7.93727	8.73699	7.7147	8.00025	8.27103	8.08679	30.538	14	54	14		P16402	-2.13862	0.000124156		Q12797	-3.80442	0.00384752		P22105	-4.08601	0.000177733		P07437	-3.67931	0.00696974		P22105	-4.37331	7.82586e-05
A5YKK6	CCR4-NOT transcription complex subunit 1	7.66959	7.50303	7.58045	7.65105	7.58045	7.57062	7.61397	7.47249	8.71184	7.71699	7.5345	7.91229	6.84375	6.49748	7.49933	6.63496	6.97982	6.81262	7.21977	6.42601	6.75082	6.78574	6.01772	3.82997	6	11	6		P00846	-1.96168	0.0470507		Q05707	-3.50919	0.000407721		Q12797	-4.06522	4.43915e-07		P22105	-3.46777	0.00231002		Q6IQ23	-4.19491	1.17902e-05
A6NHL2	Tubulin alpha chain-like 3	6.94837	6.71012	6.97613	6.76421	6.73606	6.65535	6.79831	7.49745	6.52356	7.98242	7.98584	8.11426	7.83654	8.19174	7.56796	8.02811	7.9802	7.90977	6.96303	8.36983	7.70259	7.15369	8.54283	9.41704	4	41	1		P05114	-1.6176	3.45615e-05		O75475	-3.1892	0.000946686		P35556	-4.0069	4.38202e-06		Q9NRN5	-2.94704	0.00923499		Q12797	-4.13101	3.03643e-08
A8MWD9	Putative small nuclear ribonucleoprotein G-like protein 15	8.89178	8.62498	8.38759	8.90779	8.97871	8.6319	7.53916	8.68194	7.1375	8.26304	8.46679	7.6886	9.37237	9.60608	9.25696	9.0742	8.74971	8.85901	9.40708	8.75471	8.57055	8.92746	8.6715	25	2	10	2		P13640	-1.54394	0.0220414		P22105	-3.18047	0.00373684		Q6IQ23	-3.86172	3.5252e-05		P08263	-2.9026	0.0087172		P08263	-3.96496	0.000418182
A8MXV4	Nucleoside diphosphate-linked moiety X motif 19	7.78267	7.6844	7.65105	7.55536	7.35931	7.17592	7.69905	7.77017	7.4363	7.51728	7.51885	7.69139	8.32447	8.29142	8.08133	8.79396	8.46248	8.19675	7.61045	8.29305	8.61903	7.77639	8.47769	8	2	9	2		P04732	-1.53226	0.00692435		P35556	-3.15622	0.00110732		Q05707	-3.85402	4.03209e-05		Q9Y4G6	-2.83083	0.00897667		Q9Y4G6	-3.49347	2.38011e-05
B5ME19	Eukaryotic translation initiation factor 3 subunit C-like protein	8.39318	8.36194	8.20994	8.46516	8.61324	8.20457	9.61765	8.65571	8.60881	8.01402	8.27379	8.38414	9.57018	9.97599	9.86063	10.3111	10.423	9.94406	9.93553	9.87137	10.3222	9.31251	10.2326	12.2538	12	50	12		P16401	-1.48279	3.58473e-06		Q9NRN5	-2.95668	0.00991275		O75475	-3.77976	3.27065e-06		Q6IQ23	-2.68836	0.00568069		Q9NRN5	-3.41952	0.00109625
E9PAV3	Nascent polypeptide-associated complex subunit alpha, muscle-specific form	9.36589	9.61783	9.33271	9.44025	9.26327	9.43546	9.34873	9.81554	8.77808	9.10591	9.22062	9.46781	7.51068	7.89886	7.80051	8.87645	7.94808	7.43179	7.24953	7.9673	7.89804	6.95327	7.55771	2.35804	4	17	4		O15347	-1.38135	2.68068e-06		P0C0S8	-2.92261	0.00433255		Q9Y5X1	-3.67324	0.000255229		Q9H4A6	-2.63455	0.00776912		P19961	-3.37192	0.00018918
O00142	Thymidine kinase 2, mitochondrial	7.10329	6.70044	6.98641	7.2555	6.49665	7.1179	6.26115	6.75756	5.65249	6.97499	6.87897	6.64961	7.87659	7.57823	7.43473	8.00567	7.58324	7.22143	6.85154	7.12676	7.46495	7.47441	7.32376	12.0755	2	5	2		P05204	-1.37957	0.00630716		Q9Y5X1	-2.92007	0.00655412		Q9Y4G6	-3.54504	2.54337e-05		P23229	-2.49798	0.00392981		P35556	-3.32418	1.55327e-06
O00148	ATP-dependent RNA helicase DDX39A	9.62917	9.67402	9.49606	9.51511	9.55612	9.50898	9.42752	9.67842	9.45121	9.90554	9.6268	9.45677	9.32677	9.35087	9.51574	9.59686	9.95824	9.38731	9.25156	9.2349	9.26289	9.19388	9.69386	25.9953	10	42	1		Q9NS69	-1.33699	0.0124491		Q9Y4G6	-2.8824	0.0083742		Q9NRN5	-3.42916	0.00153042		P35556	-2.4735	0.00236677		Q99426	-3.09419	0.00100861
O00186	Syntaxin-binding protein 3	9.27193	9.22279	9.2097	9.3345	9.21359	8.99067	8.32598	9.17667	8.14873	9.09276	9.06743	9.03919	9.14344	9.37784	9.19189	9.64796	9.42945	8.79187	8.4507	8.98259	9.05414	8.68641	8.7203	5.57432	3	11	3		Q09028	-1.31513	9.75353e-05		Q12769	-2.74837	0.00156468		P01275	-3.26439	8.29923e-06		P19961	-2.45379	0.00532405		Q86XP3	-3.03364	2.62e-05
O00194	Ras-related protein Rab-27B	7.08852	7.23745	7.06717	7.2555	7.15684	7.24508	8.37981	7.48784	8.23074	8.05039	7.63154	7.73403	8.43893	8.65816	8.60104	9.36455	8.67468	8.80779	8.5247	8.93029	9.0074	8.37307	8.43596	15.1376	3	10	3		P50454	-1.2509	6.41072e-07		P16401	-2.7083	8.99661e-05		O95793	-3.24569	7.30565e-10		Q12769	-2.45121	0.00242965		P23229	-3.00268	1.02897e-06
O00203	AP-3 complex subunit beta-1	8.75722	9.05664	8.89724	8.9387	8.83384	8.92184	9.66356	9.15406	9.90388	9.19697	9.36457	9.36151	9.48971	9.37597	9.21904	9.72127	9.709	9.29335	8.76661	9.16999	9.12409	8.55032	9.20349	6.03291	6	13	5		P35637	-1.24645	1.76664e-06		Q14315	-2.60864	0.00262894		Q12769	-3.22264	6.73159e-07		Q9Y2I8	-2.38604	0.00461915		Q16352	-2.9922	0.000245538
O00217	NADH dehydrogenase [ubiquinone] iron-sulfur protein 8, mitochondrial	9.52062	9.58496	9.66107	9.53138	9.52552	9.57384	9.91259	9.05988	9.78643	9.07762	9.1876	9.19967	8.13783	7.90577	8.14228	8.1775	7.90924	8.22909	8.3758	8.38856	9.10127	7.92525	8.05063	21.9048	5	27	5		Q9BPW8	-1.24193	0.00246344		P01275	-2.547	0.00061215		P16401	-3.1598	2.93879e-09		P19367	-2.38562	0.00255413		O75475	-2.96551	5.67255e-06
O00231	26S proteasome non-ATPase regulatory subunit 11	7.78921	7.81826	7.77149	7.84046	7.66959	7.71699	6.92005	8.15886	6.65964	7.55842	7.84612	8.13186	8.70571	9.12224	8.74869	9.90892	9.31881	9.17346	8.61676	9.01308	9.00977	8.2063	9.20244	13.2701	4	11	4		Q9UHA4	-1.23544	0.00414712		P19367	-2.5438	0.00220585		Q16352	-3.119	1.2419e-06		O75475	-2.37495	0.00343121		Q9UNL2	-2.95376	5.81649e-05
O00255	Menin	7.94778	8.09223	8.2182	8.24031	8.21091	8.09909	8.49065	7.87897	8.97585	7.94778	8.06124	8.08958	7.17149	7.27615	7.43621	6.45106	6.68719	6.88767	6.53711	7.05746	6.63587	5.68286	6.10225	1.95122	1	2	1		Q05707	-1.2108	3.99426e-06		P04275	-2.5235	0.00121298		Q9UNL2	-3.07852	0.000111158		Q86XP3	-2.3727	0.000894779		Q9Y2I8	-2.92835	1.93066e-05
O00267	Transcription elongation factor SPT5	8.19229	8.23314	8.33851	8.21481	8.48019	7.94193	8.38672	8.24413	8.37199	8.35535	8.49025	8.50938	9.58399	9.47019	9.27186	8.38718	8.50952	9.3845	9.68189	9.26054	8.91334	8.92658	8.41251	3.21987	3	8	3		Q9NZL4	-1.19737	0.0108897		P41732	-2.47459	7.01212e-06		Q14315	-2.9545	3.5784e-11		O75923	-2.3292	0.00383819		Q12769	-2.92548	4.54568e-07
O00299	Chloride intracellular channel protein 1	9.98996	10.2175	10.0352	9.96203	9.74836	9.59078	9.07842	9.49145	9.16466	9.63499	9.72315	9.73505	8.45826	8.89712	8.71144	10.2706	9.41596	8.77244	8.08484	8.9196	9.15122	8.13623	9.30853	51.0373	8	33	8		P61224	-1.19597	0.0011225		Q9C0C2	-2.40336	0.00236715		P19367	-2.92233	3.81287e-08		Q05707	-2.29839	0.00318258		P55196	-2.91158	1.68844e-05
O00303	Eukaryotic translation initiation factor 3 subunit F	8.90358	9.06824	8.92303	8.98726	8.95507	8.84329	8.95797	9.45882	8.76255	9.12515	9.27053	9.26726	9.07701	9.28216	9.35018	9.45699	10.1012	9.46346	9.54165	9.08604	9.50617	8.92658	10.3627	22.409	7	14	7		P17029	-1.19503	0.000595218		O95793	-2.39709	0.00823247		Q9C0C2	-2.90933	1.8767e-05		Q99426	-2.27038	0.013124		Q9Y5X1	-2.84759	0.000400168
O00400	Acetyl-coenzyme A transporter 1	7.10957	6.7211	7.08108	6.95768	7.41193	7.3837	7.17393	7.43713	6.82273	6.75087	6.90448	7.16892	6.98633	6.61875	7.14816	7.31097	7.36852	6.27629	6.40343	6.30295	6.72298	6.79005	7.07381	8.56102	3	8	3		P26583	-1.18877	0.00033854		Q6IQ23	-2.35517	0.0101709		P41732	-2.90069	5.69788e-07		Q9UIA9	-2.26604	0.00212246		P19367	-2.76414	7.14611e-09
O00401	Neural Wiskott-Aldrich syndrome protein	8.97699	8.82464	9.05582	8.89209	9.05555	8.94749	8.77446	9.91379	8.92035	8.88874	9.03149	8.83036	7.93034	7.86823	8.65935	7.06525	8.55727	7.531	7.91861	8.32257	7.87392	7.25424	8.31535	4.35644	2	9	2		P35080	-1.18099	0.00147063		Q16352	-2.33898	0.00200858		Q99426	-2.85243	0.00150537		Q16352	-2.21219	0.00252759		Q9H4A6	-2.71698	0.000133333
O00410	Importin-5	8.57441	8.73978	8.74953	8.47776	8.84706	8.61287	8.55689	8.2588	8.39789	8.39832	8.40216	8.32598	7.63477	7.73584	7.63443	8.34588	8.05945	7.7513	7.48156	7.72554	7.69179	6.98923	7.9689	6.01641	6	28	6		P16104	-1.13771	0.0239382		Q8WXH0	-2.33201	0.00101627		Q9Y2I8	-2.81844	9.3065e-05		Q14315	-2.1675	0.0044437		O95793	-2.70214	1.45762e-06
O00479	High mobility group nucleosome-binding domain-containing protein 4	10.0845	10.1685	10.4978	10.4677	9.98043	10.4469	9.69766	9.39339	9.55555	9.58101	10.2482	10.1639	9.69887	10.8946	11.0786	9.5436	10.0519	10.4242	11.0239	11.498	10.3501	10.8364	9.53143	21.1111	3	20	3		P16403	-1.12281	0.0100525		Q99715	-2.3298	0.000636053		P23229	-2.8061	1.82e-07		P22570	-2.15189	0.00525314		P82663	-2.69419	5.1198e-07
O00483	Cytochrome c oxidase subunit NDUFA4	9.56624	9.74029	9.82893	9.49785	9.61526	9.77248	9.10303	8.84329	8.77347	9.46209	9.37461	9.86295	9.25745	9.36504	9.04592	8.40975	9.51263	9.13946	10.0069	9.52966	9.8884	9.39717	10.3387	55.5556	6	28	6		O75438	-1.08734	7.21113e-05		Q9BUJ2	-2.32436	0.00307439		Q9BUJ2	-2.79635	1.19469e-05		Q96A65	-2.12285	0.00503957		Q9UIA9	-2.68727	3.24448e-06
O00487	26S proteasome non-ATPase regulatory subunit 14	8.45533	8.61324	8.32103	8.81314	8.46434	8.41532	7.8157	9.40705	7.5812	8.67666	8.73301	8.97671	9.33038	9.60872	9.9095	11.1986	9.63409	10.1767	9.51291	10.1447	10.4054	9.07141	9.30983	9.03226	3	9	3		Q9BY32	-1.07219	0.0431933		P23229	-2.30141	0.00542183		P11233	-2.78163	9.01e-06		Q07954	-2.10669	0.00293212		O75923	-2.67583	2.82216e-08
O00541	Pescadillo homolog	7.8125	7.63807	7.65105	7.5345	7.72315	7.59619	8.37373	8.10591	8.62315	7.91648	7.83415	7.58871	8.98007	8.99191	9.17902	8.99077	8.34214	9.1571	9.28331	8.95898	8.88948	8.95153	8.0231	6.12245	3	7	3		P62879	-1.06946	1.19431e-05		Q15063	-2.28076	0.000698056		P04275	-2.75423	5.83896e-05		Q9Y5X1	-2.09442	0.0232449		Q05707	-2.64322	0.000327328
O00567	Nucleolar protein 56	10.536	10.5336	10.505	10.4579	10.5275	10.1923	10.7347	10.5461	10.9955	10.7796	10.4405	10.9016	10.5306	10.3842	10.3781	9.40739	9.19653	10.0641	10.5512	9.77644	9.99826	9.74092	8.93301	39.2256	22	70	22		Q92522	-1.05135	0.000194458		Q9Y2I8	-2.27613	0.00755061		Q8WXH0	-2.73902	8.68754e-05		P55196	-2.05302	0.00667377		Q92466	-2.60658	0.000135257
O00571	ATP-dependent RNA helicase DDX3X	9.61158	9.64313	9.64386	9.79067	9.66267	9.60862	9.64277	9.6575	9.66071	9.5812	9.60233	9.7766	9.06051	9.15052	9.08593	9.25925	9.14187	9.41141	9.17632	9.14963	9.07128	8.80598	9.00312	28.2477	16	50	4		Q15063	-1.04853	1.57318e-05		Q07954	-2.27605	0.00258166		P55196	-2.72796	8.49975e-05		Q8WXH0	-2.04267	0.00196857		Q96A65	-2.56278	1.63691e-07
O00584	Ribonuclease T2	7.41278	7.04002	7.17193	6.65964	7.22207	7.31016	6.63663	6.44294	6.77479	6.23841	6.63952	6.848	7.50489	7.5107	7.45978	7.34957	7.28525	7.50712	7.26032	7.33806	7.56303	7.32295	7.25375	5.85938	1	3	1		P00995	-1.01843	0.000825523		O75923	-2.24693	0.00502989		Q96A65	-2.68395	1.17036e-06		P17661	-2.03012	0.00243128		P02042	-2.55279	0.00753149
O14558	Heat shock protein beta-6	9.07815	9.23745	9.06259	9.07414	8.97384	9.09091	9.44066	8.94281	9.83368	8.98071	8.93723	8.83384	9.32874	9.06897	9.01245	8.51704	9.265	8.75565	9.04056	8.67863	8.81407	8.81698	8.87128	23.75	3	16	3		Q14BN4	-1.01353	0.00685234		Q96A65	-2.24402	0.00413005		P0C0S8	-2.65883	3.20175e-06		Q6Y7W6	-2.02786	0.00451042		O75569	-2.51567	5.37793e-08
O14579	Coatomer subunit epsilon	8.56567	8.54071	8.385	8.31832	8.49426	8.20994	9.09724	9.33092	8.85767	8.59768	8.76288	8.90479	8.72728	9.11443	8.77507	9.18956	9.30587	8.69149	8.64172	8.84923	8.54678	8.25001	9.16227	17.8571	6	15	6		P62805	-1.00338	7.3251e-07		P04264	-2.21149	0.00430138		Q07954	-2.65742	6.6886e-05		P82663	-2.00424	0.00343755		Q14315	-2.51336	0.000256084
O14617	AP-3 complex subunit delta-1	8.34784	8.37286	8.3336	8.31288	8.58647	8.27333	9.20579	8.63952	9.20139	8.67136	8.59731	8.92481	9.76995	9.38682	9.45563	10.0653	9.42945	9.47024	9.39244	9.41468	9.95601	9.08572	9.40917	6.76496	7	24	7		P09455	-1.00237	0.00374466		P63010	-2.18274	0.00544934		Q15063	-2.60979	4.5497e-05		P02042	-2.00192	0.0155927		Q9NVH0	-2.49919	2.19899e-06
O14653	Golgi SNAP receptor complex member 2	8.90749	8.83036	9.05094	9.02209	9.03205	8.79766	9.56682	9.08002	9.63988	9.05962	8.77413	8.98413	8.08053	7.76274	7.66038	7.16777	7.4496	7.76671	7.97618	7.72062	7.81452	7.21572	7.53784	23.5849	4	14	4		Q92485	1.01094	0.00698312		P41219	-2.17853	0.0010658		O95861	-2.60101	2.38201e-08		Q9C0C2	-1.95716	0.00582673		Q07954	-2.48806	2.21612e-05
O14672	Disintegrin and metalloproteinase domain-containing protein 10	8.06232	7.9847	8.09011	7.99322	8.02015	7.96809	8.30652	8.14517	8.52121	8.14873	8.03452	8.17842	7.36599	7.84324	8.11701	8.84889	7.62864	7.71898	7.40465	8.13344	7.4557	7.83685	7.48578	10.2941	6	23	6		O14908	1.0193	0.031208		Q9H4A6	-2.16979	0.017688		Q99715	-2.59637	1.46071e-08		Q8NBJ5	-1.94987	0.00356483		Q9C0C2	-2.46313	4.62677e-05
O14732	Inositol monophosphatase 2	6.41616	6.42794	6.27984	6.30743	6.24031	5.99774	6.53761	6.96232	6.04002	6.69349	7.14975	6.44294	8.64271	9.32532	8.84555	9.30813	9.6106	9.1593	8.47347	8.85777	8.71525	8.69836	9.53867	23.6111	6	21	6		Q06210	1.03003	0.00196454		P11233	-2.09626	0.00217344		O75923	-2.59357	1.35391e-07		P04275	-1.93995	0.0035005		Q8WXH0	-2.44968	0.000180268
O14737	Programmed cell death protein 5	7.60881	7.97728	7.81634	7.64241	7.51491	7.53838	7.19771	7.58195	8.51491	7.72042	7.95129	7.60288	6.52214	6.78006	6.98516	6.97287	6.57937	6.50544	7.59416	7.17971	6.67882	6.11988	6.96411	20.8	2	6	2		Q96SB3	1.03007	0.00273917		P22570	-2.08877	0.00633512		P50895	-2.57831	5.19877e-05		O43615	-1.93841	0.00186205		Q14318	-2.43735	0.0115341
O14770	Homeobox protein Meis2	9.23434	9.14746	9.42333	9.10197	9.09671	8.97728	9.71339	8.67066	10.2713	8.78692	8.95826	9.01876	9.95457	9.84414	9.92393	10.7225	9.40447	9.97818	10.2917	10.1829	10.0966	9.67226	9.03968	6.28931	3	14	3		Q04695	1.04101	0.00270241		O95861	-2.04049	0.00487417		P82663	-2.55741	6.04652e-06		Q9BUJ2	-1.93676	0.00720144		Q9BUJ2	-2.40875	6.01997e-05
O14773	Tripeptidyl-peptidase 1	9.89072	9.41912	9.53605	9.39767	9.23122	9.59059	8.86975	9.02126	8.74886	9.51531	9.31832	9.20359	8.61661	8.40553	8.35241	8.40325	8.65491	7.83773	8.19646	7.93879	8.18382	8.98372	8.31535	13.1439	6	19	6		P55327	1.0439	0.0113536		Q9NQ29	-2.03899	0.000460858		O75569	-2.52889	2.68724e-07		O43493	-1.93314	0.00215693		Q7Z4W1	-2.40855	2.18361e-07
O14776	Transcription elongation regulator 1	8.73944	8.69383	8.69592	8.68124	8.70701	8.50263	8.91379	8.64782	8.8009	8.75322	8.59544	8.4733	7.89975	7.59329	7.44432	8.089	7.9439	7.46641	7.51234	7.62488	8.25957	7.0762	8.06844	8.37887	8	18	8		P02675	1.04648	0.00128773		Q99426	-2.02863	0.0170543		P41219	-2.52636	2.33531e-06		P0C0S8	-1.93235	0.0217006		P01275	-2.37541	1.05493e-08
O14818	Proteasome subunit alpha type-7	8.837	9.195	8.95158	9.14898	9.06528	8.88448	9.93958	9.31786	9.62899	8.72041	9.35116	9.75622	9.77044	10.0928	9.53915	10.6753	10.3529	10.0018	10.2568	10.1128	10.5462	9.26231	10.8367	24.5968	7	39	7		P04179	1.05237	0.0266562		P17661	-2.02493	0.00267684		P04264	-2.51267	0.000350054		Q9UBX3	-1.91099	0.00275857		P50895	-2.36667	1.70075e-05
O14874	[3-methyl-2-oxobutanoate dehydrogenase [lipoamide]] kinase, mitochondrial	8.42627	8.224	8.40002	8.15076	7.91049	7.99548	7.46025	8.64277	6.90929	7.89663	8.43505	7.38198	7.03981	7.18671	6.88173	7.18826	6.55071	6.34693	6.29788	6.99861	6.93607	6.13078	6.36208	10.6796	3	5	3		P01834	1.05952	0.0470966		O95782	-2.01751	0.00354589		O95782	-2.50425	3.49916e-05		Q96PC5	-1.90902	0.00481379		Q6Y7W6	-2.35438	0.000400012
O14880	Microsomal glutathione S-transferase 3	9.08428	9.01625	9.1472	9.12619	9.11035	9.44832	9.64422	8.55574	9.02431	8.88509	8.56186	8.99294	8.70975	8.35529	8.4287	8.82213	8.66051	8.94491	9.45657	8.98012	9.86325	8.93582	9.39605	28.2895	3	35	3		Q96AG4	1.07742	0.00606661		P0DME0	-2.00742	0.000347429		P63010	-2.42988	3.88881e-05		Q14318	-1.89867	0.0235999		Q9H0D6	-2.35232	3.43734e-05
O14908	PDZ domain-containing protein GIPC1	6.62352	7.27799	7.09908	6.77347	6.94017	6.8936	8.48059	6.98755	8.82782	7.76089	7.71287	7.5306	8.12806	8.11555	8.51261	7.98446	8.67064	8.49387	8.41976	8.5542	8.47014	8.12319	8.31794	8.70871	2	4	2		P09493	1.09043	0.0343452		Q9UNL2	-1.99002	0.0424105		Q9NVH0	-2.41659	9.30164e-07		Q96T37	-1.89487	0.00372841		Q5VTR2	-2.32368	0.00918099
O14949	Cytochrome b-c1 complex subunit 8	10.3269	10.401	10.4963	9.98598	10.1421	10.219	9.58459	9.74349	9.41045	9.73725	9.86651	10.1688	10.4832	10.5977	10.4382	10.2825	10.5954	10.2712	10.4595	9.90796	10.169	10.2308	10.4549	48.7805	5	19	5		P08729	1.09482	0.0320625		O43615	-1.9717	0.00222859		Q5T1J5	-2.40479	9.84297e-06		Q5VTR2	-1.8818	0.0178122		P48729	-2.3158	2.59003e-07
O14964	Hepatocyte growth factor-regulated tyrosine kinase substrate	8.9629	8.71562	8.79116	8.71802	8.86851	8.73437	8.74551	8.31651	8.86171	8.60028	8.36676	8.57818	7.84666	8.00081	8.04395	7.93126	8.18985	8.01272	7.79053	8.16202	8.05797	7.63653	8.01514	5.79151	4	15	4		P09758	1.10306	0.00254222		Q08380	-1.92504	0.00104221		Q9Y3Y2	-2.38688	0.00275931		Q92466	-1.86807	0.00765905		P11233	-2.29896	3.91764e-06
O14979	Heterogeneous nuclear ribonucleoprotein D-like	10.0945	9.78316	9.61471	10.2266	9.95594	9.69383	9.38154	9.07494	9.55823	8.97757	9.21116	9.32125	9.86216	10.8744	10.3231	11.5867	9.42467	10.0792	9.76448	10.1273	10.4121	9.60708	9.55908	19.2857	10	33	8		P04424	1.10521	0.015001		P43121	-1.89911	0.0064135		Q86XP3	-2.37135	1.25455e-05		O95793	-1.85354	0.0222667		P22570	-2.26784	3.91332e-07
O14980	Exportin-1	8.61471	8.8125	8.71493	8.60288	8.55689	8.59731	9.20139	9.00534	8.86171	8.92273	8.85674	8.74349	9.86713	10.0508	10.2272	10.9048	10.16	10.6033	10.1838	10.3826	10.1046	9.67857	9.98162	8.12325	8	17	8		P56470	1.11796	0.023117		Q5T1J5	-1.88357	0.00303899		O60493	-2.37013	2.88378e-05		Q9NVH0	-1.84561	0.00579399		Q8NBJ5	-2.2392	6.91748e-05
O15020	Spectrin beta chain, non-erythrocytic 2	8.34341	8.52748	8.4814	8.33271	8.26679	8.19476	9.4475	8.77972	9.76868	8.92244	8.64133	8.85798	9.1897	9.24278	9.47068	8.91806	9.13931	9.16512	9.47289	9.23145	9.23645	8.96191	8.79985	8.57741	20	59	10		P16144	1.13172	0.0104821		Q96T37	-1.88253	0.00474514		P43121	-2.36004	0.000274756		Q9NQ29	-1.82614	0.000666411		Q5W0U4	-2.23902	0.000264604
O15027	Protein transport protein Sec16A	8.08215	7.99492	7.98128	7.979	7.93133	7.97212	8.34296	8.3443	7.84298	8.33985	7.97154	8.08268	7.70824	8.00081	8.24809	8.04945	8.05016	7.7513	7.83179	7.80576	7.76855	7.55432	7.7561	3.26686	6	19	6		P43490	1.15004	0.00857438		Q9UIA9	-1.87913	0.00505786		P0DME0	-2.35236	3.52697e-06		Q9NWT1	-1.81552	0.00258945		P08243	-2.23839	2.72311e-05
O15031	Plexin-B2	9.50819	9.5068	9.39554	9.57422	9.4248	9.45142	9.68703	9.16917	9.83352	9.18289	8.98299	9.24198	7.91905	8.21975	8.25083	8.16917	7.91777	7.75516	7.98189	8.04255	8.12299	7.81316	7.56099	7.39935	11	28	11		P04746	1.1522	0.0296524		P35580	-1.87013	0.000940399		P68400	-2.32407	2.97935e-06		P04264	-1.78365	0.0116959		Q9UBX3	-2.23622	1.50072e-05
O15042	U2 snRNP-associated SURP motif-containing protein	8.14109	7.90629	7.80736	8.12877	8.14568	7.90629	8.52082	8.13853	8.06501	8.28309	8.19869	7.63663	8.71779	9.34802	8.93035	8.49998	7.89376	9.22666	9.55923	8.8707	8.14763	8.53476	8.23537	5.05345	5	16	5		Q14764	1.15655	1.13812e-05		P55196	-1.86941	0.0107145		Q9UIA9	-2.30036	1.41389e-05		Q7Z4W1	-1.76573	0.00274513		Q5T1J5	-2.20555	5.71153e-06
O15143	Actin-related protein 2/3 complex subunit 1B	8.31515	8.33718	8.44832	8.36807	8.39746	8.20114	9.31583	8.64422	9.15886	8.96463	8.98442	8.80639	8.64587	8.99151	9.39447	9.79012	9.08353	9.15491	8.80303	9.39382	9.27675	8.78664	8.8642	21.5054	7	29	7		P40763	1.15756	0.00359249		P82663	-1.86745	0.00565922		Q9H4A6	-2.25223	0.000687518		Q5W0U4	-1.75589	0.0013021		P13569	-2.20529	4.31364e-05
O15144	Actin-related protein 2/3 complex subunit 2	9.77	9.92065	9.9387	9.93943	9.82671	9.85674	9.8321	9.8157	9.75856	10.0065	9.99887	9.66196	9.21619	9.3407	9.38982	9.4709	9.39931	9.27056	9.04173	9.32613	9.29568	9.07938	9.09209	31.3333	11	43	11		P02462	1.15992	0.00224161		P42765	-1.82527	0.000182166		Q9BQE3	-2.23671	1.20156e-06		P04350	-1.75307	0.00280168		P43121	-2.20324	0.000375651
O15145	Actin-related protein 2/3 complex subunit 3	8.79669	8.72041	8.6879	8.66888	8.0677	8.73268	5.96809	8.94632	5.55152	7.58496	8.27798	7.32012	7.49556	7.4867	7.21974	7.51977	7.65133	6.79328	6.96798	6.87026	7.18312	7.36527	7.37318	10.1124	2	6	2		Q3SY69	1.16133	0.000760594		P09327	-1.82513	0.00011411		P09327	-2.23643	3.03186e-08		P48729	-1.748	0.00456183		O43615	-2.19932	8.07066e-07
O15230	Laminin subunit alpha-5	11.3948	11.484	11.5724	11.6206	11.5426	11.4033	11.8367	12.6525	12.5155	12.4506	12.5034	12.4805	12.4817	12.2994	12.6814	11.9079	11.5102	12.3477	12.0719	12.793	11.9051	13.1739	11.3305	27.0365	70	354	69		P23946	1.16643	0.00127734		Q5HYK3	-1.82512	0.00460011		O43615	-2.23262	1.1528e-07		P08243	-1.74489	0.00178889		O95782	-2.18914	3.34948e-05
O15235	28S ribosomal protein S12, mitochondrial	9.08879	9.33874	9.4477	9.33494	9.17143	9.28355	8.83384	8.21043	9.03012	8.66462	8.23888	8.48864	7.62945	7.73099	7.7297	8.00333	7.53415	7.47464	7.3727	7.73338	7.53584	7.04073	7.2524	23.913	2	11	2		Q14749	1.17947	0.0331163		Q9BQE3	-1.82011	0.000553963		Q9NQ29	-2.22762	4.18283e-06		P43121	-1.74231	0.00911933		P68400	-2.1773	7.93554e-07
O15240	Neurosecretory protein VGF	6.79442	6.88264	6.70874	6.52982	6.92005	6.74012	8.23745	9.57062	8.64782	7.75556	7.39832	8.49546	8.37173	8.44164	8.75642	9.32447	8.19758	8.43239	8.70921	8.78612	8.72732	8.46715	7.95399	10.2439	5	21	5		P08571	1.18272	0.0116958		Q92688	-1.80853	0.000160395		Q14318	-2.22516	3.28217e-08		P63010	-1.73035	0.0130324		P04275	-2.17068	9.81539e-05
O15347	High mobility group protein B3	8.39318	8.80445	8.85206	8.46883	8.36194	8.81826	7.0917	7.34696	6.97384	7.26397	7.49905	7.44874	8.4979	8.61928	8.68386	7.68276	8.89764	8.62118	8.41976	8.18005	7.85293	8.48525	7.82603	31	4	9	4		P10643	1.18714	1.74285e-05		O43237	-1.79679	0.00089765		P35580	-2.20499	5.0983e-11		P13569	-1.72489	0.000389978		Q96T37	-2.1553	7.00007e-05
O15371	Eukaryotic translation initiation factor 3 subunit D	8.46066	8.60733	8.40173	8.66569	8.70321	8.35623	9.01262	9.26796	9.00366	8.78529	9.09434	8.60103	6.48618	6.87968	7.07285	8.69636	7.12502	6.96342	6.39856	7.05041	7.68091	6.51021	6.81598	18.2482	7	18	7		P30740	1.1878	0.000464119		Q9NVH0	-1.76301	0.00860938		P22570	-2.20472	4.73472e-06		O75569	-1.72029	0.00707245		O15371	-2.12953	2.20095e-05
O15382	Branched-chain-amino-acid aminotransferase, mitochondrial	9.59898	9.5691	9.46189	9.49325	9.16591	9.62352	9.30675	9.38414	9.14695	9.58571	9.72775	9.48724	9.70344	9.81897	9.27118	9.30876	9.55836	9.13909	8.98108	8.99323	8.80088	8.91727	9.20349	37.5	13	50	13		Q6GPI1	1.19977	0.0186063		O60493	-1.76244	0.00606119		Q8ND56	-2.20438	2.13676e-05		O95782	-1.70241	0.0069862		P17661	-2.12947	5.72576e-05
O15511	Actin-related protein 2/3 complex subunit 5	9.16038	9.43879	9.44108	9.3906	9.15431	9.37482	9.66959	9.00141	9.95434	9.59376	9.52493	8.94574	8.86351	8.74454	8.99338	8.46977	9.07402	8.44502	9.37549	8.26224	8.01765	8.94326	9.22884	26.4901	4	21	4		Q08830	1.20963	0.00687025		P68400	-1.74875	0.00507915		O95881	-2.20323	0.000223881		Q5T1J5	-1.68433	0.00408115		O95861	-2.11973	5.55944e-05
O15533	Tapasin	7.7879	7.78529	7.51964	7.93428	7.83162	7.91827	10.1773	8.76255	9.33695	8.76089	8.59246	7.35931	7.31257	7.29735	8.00963	8.0585	7.02116	7.55005	7.55129	7.52572	8.67194	7.52779	6.79568	7.36607	3	13	3		P01859	1.22786	0.0128684		O95881	-1.74262	0.00392789		Q13283	-2.20036	9.83727e-07		Q9H0D6	-1.67065	0.00564865		Q96SB3	-2.1165	1.33964e-05
O43143	Pre-mRNA-splicing factor ATP-dependent RNA helicase DHX15	9.79214	9.79328	9.61434	9.9613	9.31243	9.84612	9.45368	9.93605	9.45183	9.66818	9.50898	9.38759	8.83238	9.11666	9.09852	9.51403	8.82012	9.22247	8.95807	9.07104	9.28003	8.54974	8.84322	18.4906	15	49	14		P15088	1.2307	0.00210757		Q7L2E3	-1.74166	0.00312407		P55036	-2.19101	4.27205e-05		Q5HYK3	-1.67	0.00560273		P04350	-2.10965	1.56828e-05
O43181	NADH dehydrogenase [ubiquinone] iron-sulfur protein 4, mitochondrial	8.46148	8.38672	8.62717	8.41532	8.65643	8.69871	7.52513	7.91468	7.88692	8.16992	8.29829	8.51452	8.59713	8.30521	7.90929	7.24247	8.28261	7.89232	8.41976	7.70676	8.4258	7.87396	7.95065	31.4286	5	18	5		P02679	1.26523	0.0224484		P55036	-1.7401	0.00519799		P08263	-2.16847	0.00913791		Q969G5	-1.66072	0.00257983		P04264	-2.08483	5.35223e-06
O43237	Cytoplasmic dynein 1 light intermediate chain 2	10.0296	9.93074	10.1831	10.2136	10.1174	10.3001	9.38111	9.28956	9.6319	9.66747	9.5691	9.54284	7.97965	8.27016	8.1297	7.62302	8.44842	7.89144	8.73361	7.88	7.96154	8.02597	8.73686	22.9675	9	31	8		Q13501	1.28865	0.0464895		Q9BQ39	-1.73819	0.00084844		Q96T37	-2.14296	0.000243939		P01275	-1.65802	0.00915122		Q96PC5	-2.08188	0.000926539
O43242	26S proteasome non-ATPase regulatory subunit 3	9.34096	9.56644	9.29715	9.45984	9.5672	9.37894	9.20163	9.78398	9.76454	9.01402	9.36589	9.08295	8.46782	8.8315	8.65678	9.31002	9.33068	8.83042	8.38937	8.6664	8.59447	8.14233	9.15286	20.5993	9	33	9		P54315	1.30181	0.00561249		O95810	-1.73359	0.00154964		Q5HYK3	-2.13904	3.82195e-09		Q99735	-1.63774	0.00669369		Q9NWT1	-2.07622	0.000153233
O43252	Bifunctional 3'-phosphoadenosine 5'-phosphosulfate synthase 1	8.23458	8.0677	8.23793	8.32778	8.63517	8.1629	9.01486	8.75121	8.89906	8.57932	8.53294	8.55651	7.89975	7.99029	8.0526	7.86317	7.97285	8.02318	8.19295	7.59079	8.09421	7.51492	7.59984	3.6859	3	11	2		P01024	1.30841	0.00030804		O75569	-1.73351	0.0076841		P17661	-2.12428	7.36656e-05		P41219	-1.62894	0.0037992		Q06141	-2.06985	0.00593378
O43390	Heterogeneous nuclear ribonucleoprotein R	10.7998	10.4556	10.2959	10.907	10.7397	10.4337	9.80187	10.4207	9.82496	10.0551	10.2864	10.4612	9.22714	9.62661	9.23778	9.39702	9.09336	9.29567	9.03978	9.33485	8.98264	8.6911	8.94563	30.6477	20	78	12		P09132	1.31358	2.83189e-05		P50895	-1.71936	0.00486191		Q9NX14	-2.11038	7.71553e-06		O15533	-1.61627	0.00234572		Q9Y3Y2	-2.05625	0.00519885
O43396	Thioredoxin-like protein 1	8.33002	8.55228	8.31288	8.46271	8.39275	7.96751	9.29439	8.82877	8.72962	8.22062	8.59358	9.32823	7.45526	7.73584	7.78076	8.81947	7.72415	7.91151	7.33237	7.62699	7.87392	7.10301	7.40887	21.1073	4	10	4		O15533	1.32986	0.00915955		Q86XP3	-1.71041	0.00704244		Q08380	-2.10626	2.69392e-05		P11233	-1.61359	0.00595319		P55036	-2.02453	2.61441e-05
O43399	Tumor protein D54	7.47735	7.32373	7.29554	7.15076	7.11686	7.23649	7.59096	7.8857	7.2182	7.75889	7.64386	7.31198	7.48265	7.64273	8.60318	9.36668	8.62135	8.37887	8.66981	8.82514	8.80408	8.28969	9.20489	26.699	4	11	4		P09210	1.3438	0.0419891		Q9Y3Y2	-1.70525	0.00337034		P53634	-2.09793	0.000100265		P68400	-1.60197	0.0063658		Q9NQ29	-2.01477	2.39494e-06
O43402	ER membrane protein complex subunit 8	7.15056	6.62668	6.98692	6.4575	6.36986	6.32548	6.9643	6.21489	6.52937	6.45913	6.82684	7.1355	8.08208	8.37659	8.50288	9.25269	8.3472	8.64483	8.15949	8.54366	8.88819	7.92171	8.20279	11.4286	2	10	2		Q15661	1.34416	0.00815079		Q14318	-1.68648	0.00166197		P48729	-2.08883	1.18075e-05		Q9NS86	-1.57649	0.0052054		Q9GZR7	-2.01083	1.47664e-06
O43488	Aflatoxin B1 aldehyde reductase member 2	8.06985	8.17891	8.14517	7.93546	8.07414	7.82146	8.85518	8.10224	8.74953	8.36545	8.44667	8.18785	8.58399	8.854	8.77507	9.59763	9.09749	8.76335	8.77791	9.01549	8.69867	8.3548	8.80679	28.6908	8	22	6		P54317	1.36023	0.0254792		P53634	-1.68478	0.00795413		P42765	-2.06258	5.42396e-08		P55036	-1.57362	0.00737106		O43493	-2.00305	2.43754e-05
O43491	Band 4.1-like protein 2	11.4568	11.3456	11.3743	11.5509	11.2986	11.2046	10.5115	10.4885	10.5743	10.3513	10.3935	10.467	9.36503	9.662	9.79161	9.67886	9.6714	9.78219	9.88503	9.94217	9.7167	9.67226	9.68812	42.0896	34	96	30		Q8WVV4	1.40152	0.0043581		Q8ND56	-1.67116	0.00194622		O95169	-2.04782	2.28966e-05		O95861	-1.5592	0.0143304		Q5HYK3	-1.98392	4.7027e-06
O43493	Trans-Golgi network integral membrane protein 2	7.79896	7.49905	7.33002	7.93546	7.86109	7.52748	8.64458	7.64097	7.98527	8.3474	7.85112	7.85611	5.34538	5.9911	6.19296	5.40029	6.17854	5.88968	6.80993	6.15329	5.70357	5.69991	6.28852	4.80167	2	5	2		P00918	1.40986	0.00396796		Q13151	-1.6575	0.00152743		P50454	-2.02757	3.07809e-09		O15371	-1.55592	0.00886213		P63010	-1.97749	1.8732e-05
O43615	Mitochondrial import inner membrane translocase subunit TIM44	8.72826	8.68615	9.01039	8.55727	8.58007	8.58459	9.01262	8.40429	8.93103	8.42627	8.51491	8.46761	6.3139	6.35908	6.62707	6.36181	6.18703	6.84864	6.59455	6.43374	6.27938	6.55661	6.03811	14.6018	6	12	6		Q5BJF2	1.41523	0.00177803		Q96CW1	-1.64944	0.000490219		Q9NS86	-1.98654	3.87231e-07		Q14677	-1.5229	0.00282619		P41219	-1.97677	5.36918e-06
O43674	NADH dehydrogenase [ubiquinone] 1 beta subcomplex subunit 5, mitochondrial	7.75422	7.76686	7.91528	7.71012	8.04712	7.90689	8.05907	7.54303	7.87713	7.80219	7.91169	8.14873	8.05854	8.02561	8.0233	8.78898	8.3294	8.29035	8.47057	8.27303	9.27116	7.94631	8.30885	10.0529	2	10	2		P01011	1.41647	0.0047085		Q9NS86	-1.64076	0.00417778		Q9UBX3	-1.95605	0.000208362		Q99715	-1.52232	0.00335325		P41732	-1.93252	9.86568e-05
O43676	NADH dehydrogenase [ubiquinone] 1 beta subcomplex subunit 3	8.40557	8.29048	8.35226	8.18339	8.52591	8.15937	8.41827	8.11842	8.46107	8.37069	8.47776	8.6359	8.0241	7.77033	7.87688	8.07643	7.92879	7.79422	7.76614	7.98792	8.63654	7.4635	7.69262	18.3673	2	8	2		Q86UP6	1.42169	0.041536		Q9UBX3	-1.63082	0.0076046		P20774	-1.94671	0.00020043		P02746	-1.51535	8.21762e-05		Q7Z6Z7	-1.93185	2.84729e-06
O43678	NADH dehydrogenase [ubiquinone] 1 alpha subcomplex subunit 2	9.72161	9.87267	9.92005	9.51393	9.53391	9.91199	9.65356	9.31877	10.0505	9.40705	9.42248	9.02791	8.89709	8.32532	8.95656	8.6407	9.34214	9.10312	9.89739	9.14854	9.32266	8.70969	9.60939	54.5455	5	20	5		P00738	1.43032	0.0164579		O95169	-1.62243	0.0101219		Q96FW1	-1.94497	8.87379e-07		P18583	-1.51443	0.00053761		Q92945	-1.93023	0.000234384
O43684	Mitotic checkpoint protein BUB3	9.37156	9.19673	9.18859	9.32418	9.36589	9.09302	9.27216	9.19894	9.385	9.30035	9.27729	9.1982	8.6209	8.68703	8.70247	8.70791	8.18137	8.32329	8.46125	8.50069	8.19011	8.38725	7.80771	32.3171	10	33	10		P00325	1.48591	6.58709e-05		Q8NBJ5	-1.61775	0.0107074		Q92922	-1.93927	0.000280957		Q7L2E3	-1.50949	0.00526112		Q9NS86	-1.92227	1.37571e-06
O43707	Alpha-actinin-4	11.8918	12.1022	11.9876	11.8926	11.6987	11.6171	11.8028	12.3958	11.9983	12.3307	12.3956	12.2735	12.6367	12.8374	12.6716	12.3765	12.3961	12.7473	12.6169	12.8834	12.1992	12.3003	12.2222	54.6652	45	323	28		P01860	1.49347	0.000142302		O43491	-1.59916	5.1324e-05		Q92466	-1.93865	0.000250118		P50895	-1.50772	0.00713055		P28161	-1.86959	0.0218685
O43747	AP-1 complex subunit gamma-1	8.07575	7.99209	7.85674	7.94017	8.39789	7.89482	8.05094	8.79149	8.30788	8.29875	8.26021	7.7662	9.11404	9.03668	9.20288	9.19846	9.41897	9.10956	9.18023	8.98053	8.82938	9.03991	9.16155	5.71776	5	17	5		Q6UX06	1.4953	0.0461495		Q6Y7W6	-1.59892	0.0151809		P56134	-1.93354	0.000475576		Q92688	-1.50737	0.00188148		O95169	-1.83212	3.62329e-05
O43772	Mitochondrial carnitine/acylcarnitine carrier protein	9.02375	8.94895	9.02292	8.92689	9.02818	8.89785	9.26796	8.80219	8.90177	9.09276	9.29852	9.24722	8.87794	8.40857	8.27186	8.04945	8.71292	8.51797	8.65353	8.47054	9.1083	8.30946	8.74651	14.6179	4	19	4		P05162	1.52838	0.0236261		P50454	-1.57587	2.26933e-06		Q7Z4W1	-1.92685	1.03916e-05		P41732	-1.50641	0.000812793		P53634	-1.83189	9.8431e-05
O43776	Asparagine--tRNA ligase, cytoplasmic	9.9857	9.59768	9.55842	9.59638	9.46393	9.57175	8.98869	10.1749	8.95797	9.70926	9.89512	10.1619	10.2206	10.6071	9.97178	10.324	10.6483	10.0093	10.1284	10.0492	10.322	10.047	10.8106	28.4672	11	40	11		Q06278	1.53029	2.68925e-08		Q09666	-1.57542	0.000493755		Q92945	-1.9255	4.03035e-08		Q14624	-1.50107	0.037406		P02746	-1.82546	1.33626e-05
O43795	Unconventional myosin-Ib	10.7939	10.859	10.8079	10.9112	10.9331	10.7444	10.879	10.7571	10.7954	10.8394	10.6539	10.8774	9.07389	9.35498	9.14191	9.37997	8.97653	9.34943	9.23901	9.47668	9.65663	9.08334	9.28256	24.912	25	87	23		P30039	1.54015	0.0111581		P20774	-1.56897	0.000705862		Q6Y7W6	-1.92545	0.00196684		Q08380	-1.49962	0.00287609		Q07955	-1.81669	0.000320463
O43813	Glutathione S-transferase LANCL1	8.29186	8.34074	8.3672	8.42543	8.56339	8.1298	9.28979	8.90749	9.07093	8.84141	8.8392	8.70943	9.26433	9.21593	9.20147	9.29606	9.03848	9.50969	9.22978	9.33292	9.22832	9.5275	9.05491	24.0602	7	19	7		O15240	1.55932	0.0137034		Q13283	-1.56456	0.00656222		O43237	-1.92419	3.56776e-05		P51452	-1.48209	0.0120423		O60493	-1.80989	4.02189e-05
O43852	Calumenin	10.0031	9.78562	9.88829	9.51983	9.76222	9.69992	10.4278	9.3226	9.86805	9.85269	9.59339	9.49045	7.94497	8.0839	8.259	9.30686	8.83326	7.95251	8.2876	8.33614	9.20641	7.87854	8.71343	26.6667	7	23	7		P08217	1.58886	0.0040657		P38159	-1.5581	0.00111437		P26368	-1.90736	1.20044e-05		Q9Y2R0	-1.47712	0.00301911		Q92922	-1.80772	0.000148989
O43865	S-adenosylhomocysteine hydrolase-like protein 1	9.5216	9.71098	9.71321	9.38089	9.53138	9.25125	9.44481	9.7303	9.33271	9.83873	9.68317	9.24911	8.18933	8.72025	8.45207	9.07717	8.14986	8.16948	7.94225	8.61378	8.36282	7.97393	8.40765	25.0943	13	45	4		P54868	1.59854	0.0485868		Q99880	-1.55417	0.0351114		Q8NBJ5	-1.90707	0.000567169		Q9HCD5	-1.47393	0.00160658		P51452	-1.79967	2.76627e-06
O60216	Double-strand-break repair protein rad21 homolog	8.37461	8.39575	8.54574	8.35403	8.20897	8.25974	7.98356	8.15228	7.88753	8.08905	8.13391	8.07521	10.0792	9.98234	9.84759	9.45242	9.99136	9.44741	8.96551	9.37453	8.80908	9.3548	10.2517	16.9572	8	15	8		P07477	1.616	0.00189054		P46109	-1.5375	2.32702e-05		E9PAV3	-1.89963	2.65671e-05		P19525	-1.43067	0.0126214		Q99715	-1.78888	3.61149e-06
O60313	Dynamin-like 120 kDa protein, mitochondrial	9.71579	9.68947	9.58609	9.57856	9.76122	9.68807	9.41595	9.46414	9.45018	9.59805	9.47796	9.46801	9.12617	8.93224	8.65213	8.78853	9.23868	8.47757	9.483	8.73142	9.08223	9.20046	9.71589	17.8125	15	44	15		P06454	1.66496	0.00269316		Q9BPW8	-1.53491	6.5728e-05		Q96ME7	-1.8939	0.0040018		Q9BWM7	-1.43058	0.000753162		O00255	-1.78703	0.000186853
O60437	Periplakin	8.70977	8.65356	8.75589	8.75355	8.98698	8.6703	9.26796	9.13006	9.6632	9.56796	9.26397	9.19451	9.59057	9.70992	9.91037	9.53174	9.12022	9.4501	10.213	9.58809	9.39616	9.45984	8.83872	6.89066	12	35	12		P0C0L4	1.72748	0.00271676		P48729	-1.52102	0.00977952		O95810	-1.88855	1.90555e-07		P0DME0	-1.42791	0.00708725		Q9H0C8	-1.77951	0.00117895
O60493	Sorting nexin-3	9.40493	9.36194	9.21359	9.37873	9.1004	9.2731	8.35403	8.82559	8.98669	8.75188	8.72451	9.13673	6.70217	6.91436	7.20429	8.23584	6.96464	7.26819	6.38137	6.99608	7.59183	6.50313	6.7713	58.0247	7	18	7		P40313	1.73575	0.00014387		Q05655	-1.51529	0.0107927		Q9GZR7	-1.87717	4.43536e-07		P53634	-1.41874	0.0151606		Q6P1A2	-1.77893	0.000345922
O60504	Vinexin	9.07762	9.15684	9.14313	9.21116	9.29002	8.90207	10.1358	9.42143	11.1045	9.3374	9.25077	9.51806	9.01066	8.854	8.86265	8.79306	8.27533	9.37856	8.48789	9.03425	9.40701	8.98669	8.48405	8.34575	6	20	6		Q13087	1.74406	0.00450712		Q96ME7	-1.51184	0.0256666		O15235	-1.87591	2.41107e-07		O95169	-1.40673	0.0171672		P0DME0	-1.77285	0.00135754
O60506	Heterogeneous nuclear ribonucleoprotein Q	9.39296	9.50263	9.31922	9.58289	9.5155	9.37873	8.78529	9.35777	9.1352	9.16012	9.4508	9.16038	10.0686	10.5006	10.0237	10.5011	10.3116	9.98272	9.98067	10.0281	10.0501	9.3927	10.2065	28.5714	18	80	10		Q7RTS1	1.79269	0.0199597		Q07065	-1.51133	0.000243569		O94925	-1.87567	5.99446e-07		O94925	-1.40571	0.0243114		O94925	-1.77115	1.76152e-06
O60547	GDP-mannose 4,6 dehydratase	6.4446	6.56224	6.53916	6.79181	6.77215	6.6014	6.2724	7.1416	5.78398	7.16692	7.31016	7.9472	9.3457	9.75343	9.39447	9.43632	9.5084	9.74109	9.62825	9.73995	9.14223	9.25529	9.68536	21.7742	7	18	7		Q6VN20	1.79431	0.00324599		P62805	-1.51087	0.00122921		P38159	-1.8705	3.37574e-05		P01024	-1.39484	9.16586e-05		Q9BWM7	-1.76764	0.00045361
O60573	Eukaryotic translation initiation factor 4E type 2	7.75955	8.04111	7.73674	7.93074	8.11894	7.97039	6.62936	7.83036	6.6014	7.24413	7.89603	6.97039	7.83469	7.14067	6.27051	5.95326	7.61926	6.20172	7.4095	5.49032	5.43818	6.83403	8.05995	4.08163	1	5	1		P08263	1.79649	6.9445e-05		O94925	-1.51022	0.0187246		Q9NYL9	-1.84766	1.28076e-08		P13284	-1.38741	0.002571		Q14677	-1.76185	0.00140567
O60701	UDP-glucose 6-dehydrogenase	10.2483	10.4567	10.3133	10.3796	10.3184	10.0972	9.97154	10.1902	9.71476	10.3494	10.0118	9.88874	9.13145	9.58846	9.77317	10.2041	9.80916	9.43269	8.97413	9.36322	9.28657	9.03583	9.27091	40.2834	20	64	20		P08218	1.87478	0.00401879		O43493	-1.49795	0.00889963		Q09666	-1.83924	3.27051e-06		Q6P1A2	-1.38627	0.0140018		Q969G5	-1.75016	0.00110276
O60704	Protein-tyrosine sulfotransferase 2	8.37417	8.40173	8.37504	7.83983	8.22062	7.74685	8.36676	9.2211	7.87098	8.87836	9.0129	8.23793	8.80764	9.1603	8.98149	8.96333	9.31268	9.27562	9.40282	9.26731	9.30698	8.68641	9.51091	16.7109	5	15	5		P22413	1.91402	0.0143808		Q92599	-1.48031	0.0105326		P62805	-1.83756	5.29853e-06		Q92945	-1.38428	0.00160524		E9PAV3	-1.74417	4.25763e-05
O60716	Catenin delta-1	10.9344	10.93	10.9883	10.9349	10.8961	10.7925	10.5545	10.9751	10.5883	11.1326	11.0353	10.7225	9.50343	10.0171	10.0598	9.61179	9.62734	9.36881	10.053	9.67634	9.73881	9.3911	9.41886	37.0868	27	113	27		Q96IJ6	1.93985	0.00496162		Q96HS1	-1.45045	1.79601e-05		P46109	-1.83167	3.85445e-08		P17612	-1.38293	0.00616884		Q9NYL9	-1.74244	1.32764e-06
O60739	Eukaryotic translation initiation factor 1b	8.2293	8.13802	8.39489	8.25644	8.15178	8.3505	7.57516	8.70563	7.78398	8.2635	8.51452	8.87067	9.35862	8.97394	8.7341	8.98208	9.06714	9.00096	8.18519	8.73093	8.40009	8.50135	8.92113	49.5575	5	24	5		Q14624	1.9585	0.014993		Q9Y2R0	-1.43396	0.00427079		Q92599	-1.80456	2.3696e-05		Q9Y3Y2	-1.37461	0.00910374		P11766	-1.73949	9.3267e-05
O60749	Sorting nexin-2	8.7364	8.80639	8.82082	8.72758	8.86419	8.59395	8.75522	8.56033	8.57781	8.54419	8.55267	8.43838	8.87614	8.92503	9.07169	9.97453	9.26967	9.1313	9.06499	9.11219	9.65536	8.74518	9.09814	15.0289	7	18	6		Q06141	1.96642	0.00759397		O15235	-1.42482	5.9896e-05		P08243	-1.8024	0.000230041		O14653	-1.37323	0.00194402		Q6WCQ1	-1.72518	0.000477013
O60762	Dolichol-phosphate mannosyltransferase subunit 1	8.84612	8.89178	8.78169	8.81602	8.92511	8.68089	8.41024	9.195	8.08428	8.56682	8.66818	9.52826	7.50837	7.63444	7.70596	8.89172	7.78791	7.74645	7.49874	8.15985	8.24554	7.04887	7.88314	26.1538	6	22	6		O94778	1.98873	0.00550772		P35637	-1.41629	7.93692e-05		Q07065	-1.7937	2.69204e-06		Q9H9J2	-1.36389	0.00773551		Q9NX14	-1.7145	3.29417e-05
O60763	General vesicular transport factor p115	9.47857	9.22135	9.33181	9.22906	9.52278	9.14057	9.45348	10.0039	9.24031	10.1426	9.88035	10.0909	9.87682	10.1322	10.1014	10.5312	10.768	10.3775	10.1847	10.336	10.123	9.76828	10.6065	21.9335	18	63	18		Q9BQ13	2.01106	0.000877523		P04350	-1.41582	0.0101254		P04350	-1.77241	5.55843e-05		Q8WUM0	-1.35801	0.00261066		Q8ND56	-1.71431	9.03848e-05
O60814	Histone H2B type 1-K	13.4704	13.4324	13.7342	13.4642	13.4487	13.6093	12.2312	12.7486	12.65	12.6547	12.8768	13.05	14.135	13.7576	13.3438	12.5331	12.9096	13.7274	14.1042	13.3503	13.014	13.9216	12.386	58.7302	9	1116	0		P19961	2.03527	0.00510262		Q92922	-1.41008	0.00406675		O95251	-1.7555	7.54828e-05		P05164	-1.35548	0.00236959		O95881	-1.71306	0.000599599
O60841	Eukaryotic translation initiation factor 5B	7.94895	8.01514	7.96463	7.77347	8.20506	7.56453	9.12825	8.43296	9.41701	8.11009	8.33181	8.83952	9.07584	9.44935	9.27992	9.42119	9.51431	9.14131	9.13259	9.48308	9.41031	8.77933	9.02747	7.21311	7	24	7		P05451	2.12092	2.56334e-05		Q9NYL9	-1.40691	0.00471491		P11766	-1.7541	3.86774e-05		P20645	-1.35384	0.0203316		Q13283	-1.71011	1.96051e-06
O60869	Endothelial differentiation-related factor 1	8.57327	8.53372	8.66462	8.52552	8.91886	8.31288	8.44087	8.40429	8.44377	8.47086	8.76819	8.86357	9.19726	9.32403	9.7715	9.52848	9.83888	9.10615	9.65507	9.5862	9.59973	9.19754	9.43238	27.027	5	28	5		P15086	2.15998	0.00104215		P18583	-1.40545	0.00140133		Q99447	-1.7387	6.32833e-05		Q07955	-1.33933	0.00371387		Q9HCD5	-1.70297	6.92001e-05
O60884	DnaJ homolog subfamily A member 2	7.78594	7.7046	7.73064	8.0207	7.979	8.16692	8.34252	7.77347	8.30424	8.62205	7.77149	8.11061	7.6069	7.65407	7.87866	8.31601	7.23561	7.97175	7.25359	7.81318	7.40971	7.20411	6.85754	6.79612	2	6	2		P05062	2.23413	0.00320567		P17612	-1.39817	0.00323921		P35637	-1.73824	0.00224752		Q9UEU0	-1.32693	0.00690165		Q08380	-1.68084	5.24143e-05
O75131	Copine-3	9.80574	9.68036	9.85237	9.96087	9.78643	9.96521	9.24722	9.56091	8.79181	9.55727	9.38478	9.57024	9.34635	9.49475	9.38671	9.18406	9.70235	9.42755	9.34161	9.37641	8.84364	9.37242	9.56944	27.933	12	39	12		P16233	2.36489	0.00439737		Q12765	-1.38951	0.00113209		P28161	-1.73475	0.000160912		O43795	-1.31755	0.00579953		P09327	-1.67989	1.21071e-06
O75146	Huntingtin-interacting protein 1-related protein	8.87652	8.88753	8.75255	8.80768	8.85829	8.6664	8.71253	9.17268	8.74517	9.19476	9.11218	8.86109	9.27935	9.48785	9.7629	9.14211	9.20387	9.18318	9.69735	9.37234	9.2973	9.28211	9.04125	11.7978	10	23	9		P48304	2.60528	0.000337851		P26368	-1.38595	0.000557666		Q3LXA3	-1.73324	0.0444094		Q96SB3	-1.31346	0.00380255		P09972	-1.67895	0.00018039
O75150	E3 ubiquitin-protein ligase BRE1B	8.893	8.79409	8.83983	8.84643	8.92005	8.69418	10.1024	8.76089	10.106	8.84078	8.79377	8.96982	8.80481	8.31173	8.1765	8.07271	7.81647	8.387	8.42756	8.15985	9.45309	8.2835	7.94144	7.99201	7	16	5		P04054	2.86519	3.93319e-05		Q9NTJ5	-1.38149	0.00838623		Q9BQ39	-1.72963	9.34585e-09		Q7Z6Z7	-1.30764	0.00469492		P16401	-1.67702	2.29802e-06
O75251	NADH dehydrogenase [ubiquinone] iron-sulfur protein 7, mitochondrial	8.65464	8.76951	8.88905	8.59619	8.68405	8.79896	8.92362	8.28402	8.1634	8.45943	8.51964	8.64782	9.3711	9.08657	9.21834	9.29191	9.35884	9.21723	9.67309	9.43374	9.98827	8.82221	9.35752	19.2488	4	19	4		P11279	-1.45135	0.0761563		P46060	-1.37962	0.00466754		P84085	-1.72942	8.1234e-08		Q9H0C8	-1.30463	0.00710099		P0C0S8	-1.66857	5.98008e-05
O75306	NADH dehydrogenase [ubiquinone] iron-sulfur protein 2, mitochondrial	10.595	10.5309	10.6325	10.4306	10.4397	10.6509	9.98769	10.3755	9.63626	10.4363	10.5043	10.6384	9.71428	9.42971	9.31988	9.50275	9.75662	9.7023	9.63526	9.56055	10.5514	9.33131	9.95294	41.0367	15	70	15		O15145	-1.3466	0.108664		Q92945	-1.37955	0.00146071		Q9H0D6	-1.71177	1.26845e-05		Q9NYL9	-1.30169	0.00544616		P17612	-1.63138	0.00191428
O75351	Vacuolar protein sorting-associated protein 4B	8.91886	9.23242	9.06016	9.1127	9.1352	9.06582	8.62315	9.06743	8.91109	8.98071	9.18364	9.1046	8.5101	8.66836	7.95698	9.25597	9.33419	7.68695	8.41856	7.72062	8.45396	8.15294	9.33083	12.1622	4	11	3		Q9Y3B4	-0.993425	0.0176824		Q9NVA2	-1.37629	7.95001e-05		P13569	-1.70741	3.33169e-07		Q9BYN8	-1.29622	0.00868868		P18583	-1.6286	8.99406e-05
O75367	Core histone macro-H2A.1	10.8775	10.7974	11.0346	10.8799	10.5696	10.9845	9.76951	10.5241	9.91079	10.3238	10.6585	10.5908	11.4695	11.1973	10.6194	10.3221	10.3289	10.8002	10.7574	10.5648	10.232	11.0438	9.94458	39.7849	14	109	12		P0C0S8	-0.990261	0.00245955		O43795	-1.37416	0.00494281		Q9BPW8	-1.70562	7.30884e-06		Q05655	-1.2874	0.021466		Q9Y365	-1.62145	3.19566e-05
O75368	SH3 domain-binding glutamic acid-rich-like protein	7.45204	7.69627	7.62644	7.49506	7.45286	7.39489	6.48864	7.17592	6.6865	6.83162	7.03232	7.30652	6.50849	6.61271	6.95506	6.51053	6.32433	6.65668	6.61268	7.13418	6.66706	6.46044	6.45172	11.4035	1	5	1		P0DPK5	-0.989239	6.31408e-06		P05114	-1.37349	0.000170084		Q6P1A2	-1.7009	0.000330018		Q92922	-1.27853	0.00495982		P20645	-1.6143	0.000302933
O75369	Filamin-B	12.4506	12.3026	12.261	12.3403	12.2819	12.1083	11.9615	12.2355	12.1028	12.5053	12.339	12.2047	11.3875	11.7851	11.7766	10.9993	11.4663	11.1747	11.689	11.6111	10.9942	11.1706	11.314	42.7364	87	340	77		P29966	-0.984819	0.000275891		A1L0T0	-1.35912	0.00105275		Q7L2E3	-1.69798	6.05899e-05		Q9Y365	-1.27798	0.00170863		Q8TEQ6	-1.61239	7.60666e-05
O75396	Vesicle-trafficking protein SEC22b	9.26796	9.16415	9.23912	9.09381	9.36938	9.23194	8.27938	9.07655	8.02514	8.7662	8.84486	9.35248	8.97589	9.1392	8.77507	8.67739	9.2892	8.84999	8.9481	8.75663	8.75116	8.70867	9.25882	44.186	9	59	9		P10768	-0.978984	0.0129256		Q96FW1	-1.35894	0.00697381		Q96HS1	-1.69538	0.000404904		O95810	-1.27749	0.00659486		Q8WUM0	-1.60671	0.00219349
O75431	Metaxin-2	8.62607	8.63554	8.61287	8.57175	8.61618	8.54148	9.12024	8.67207	9.33985	8.64674	8.65643	8.93516	8.91163	8.8788	8.75015	8.77989	8.86449	8.81151	8.88894	8.63223	9.05452	8.35612	8.74699	16.3498	4	16	4		P41732	-0.968174	0.00842863		Q14980	-1.35055	0.000249063		Q07955	-1.68966	8.5502e-05		Q6WCQ1	-1.27596	0.00144885		Q9H9J2	-1.6012	0.00342739
O75438	NADH dehydrogenase [ubiquinone] 1 beta subcomplex subunit 1	8.65069	8.78431	9.10434	8.44874	8.49426	8.80187	7.58796	7.64458	8.05094	7.42206	7.42794	8.23745	7.93638	7.89017	7.6573	8.20764	7.91947	7.83042	7.87629	7.88176	8.62885	7.39621	8.23605	20.6897	1	6	1		Q03135	-0.961889	0.00549133		P52943	-1.34994	3.84435e-06		Q8TEQ6	-1.68174	1.01341e-06		P09327	-1.26859	0.00175728		Q99735	-1.59702	0.00841769
O75475	PC4 and SFRS1-interacting protein	10.4098	10.49	10.7045	10.6152	10.3315	10.6692	9.9526	9.49025	9.84878	9.53644	9.78414	9.61287	6.94925	7.29603	6.99502	6.83008	6.40174	7.07129	7.08333	7.0722	6.89377	6.67068	5.75035	19.0566	12	47	11		P15531	-0.958209	0.0865373		Q9NX14	-1.3472	0.0105189		Q9ULV4	-1.67942	4.12529e-05		P35580	-1.2535	0.00505446		P35580	-1.58835	4.35146e-07
O75489	NADH dehydrogenase [ubiquinone] iron-sulfur protein 3, mitochondrial	9.80365	9.78676	9.8802	9.61084	9.76984	9.70009	9.84486	9.51806	9.69	9.67172	9.70822	9.70977	9.01597	8.82741	8.8351	8.85193	8.94349	8.8129	9.33747	8.81917	9.57136	8.52779	8.88838	36.3636	10	55	10		Q9Y3E1	-0.924077	3.49841e-05		Q9HCD5	-1.34679	0.00388506		O14874	-1.67245	1.00349e-05		O95881	-1.25246	0.0151971		Q15063	-1.56125	0.00130026
O75521	Enoyl-CoA delta isomerase 2, mitochondrial	9.15507	9.16214	9.19303	9.13366	9.09987	9.14287	8.64024	9.09249	8.82591	8.96578	9.04029	9.61158	8.59876	8.27417	8.44552	8.08531	8.3262	8.32068	8.45246	7.983	8.43465	8.29037	8.48578	33.2487	8	49	8		P06899	-0.918776	0.00323676		Q14119	-1.33267	0.00545758		Q92688	-1.66202	3.89255e-05		Q15063	-1.23222	0.0138195		O14653	-1.55216	8.98754e-05
O75533	Splicing factor 3B subunit 1	9.22762	9.05988	8.90959	9.20994	9.36982	8.97556	9.04357	9.14364	9.40599	9.21917	9.16012	9.01597	9.72952	10.1834	9.95782	9.52604	9.16283	9.90303	9.84372	9.78848	9.27839	9.39557	8.6981	17.3313	17	54	17		P14406	-0.912651	0.0271899		Q9H307	-1.32834	0.00487574		Q14980	-1.65358	1.74207e-05		Q9NTJ5	-1.2262	0.0120438		Q9UEU0	-1.52598	0.00385623
O75569	Interferon-inducible double-stranded RNA-dependent protein kinase activator A	8.75656	8.76055	8.7187	8.73573	8.51057	8.62644	8.75322	9.04084	8.40769	8.57099	8.58496	8.52982	6.4791	6.29472	6.02729	7.82478	6.5518	6.08978	6.04017	6.0629	6.59394	5.84154	6.3069	19.8083	5	12	5		O43491	-0.907987	1.94212e-07		P05164	-1.32428	0.0025302		O00255	-1.65089	0.000380884		P16401	-1.22552	0.00593454		O15533	-1.52228	0.00367103
O75600	2-amino-3-ketobutyrate coenzyme A ligase, mitochondrial	8.01903	8.09961	8.18041	8.13597	8.11634	7.78855	7.99039	8.54458	8.01346	8.22448	8.49705	9.52982	9.32907	8.78587	8.71094	9.00762	8.50727	8.9167	8.69039	8.44571	8.71428	7.79102	7.92793	10.7399	3	14	3		P82979	-0.897284	0.0111828		P42704	-1.32234	0.000929982		P17612	-1.64661	2.68915e-05		P02788	-1.22332	0.004422		Q99447	-1.52169	0.000115162
O75643	U5 small nuclear ribonucleoprotein 200 kDa helicase	10.2762	10.183	10.0556	10.2687	10.1692	10.1212	10.5915	10.407	10.2034	10.2117	10.2035	10.0467	9.00081	9.02561	9.00923	8.84279	8.82148	9.06117	9.14574	8.93794	8.7167	8.59379	8.63247	13.2491	23	67	23		Q96FW1	-0.897185	6.14029e-05		P20645	-1.3209	0.0228505		Q13151	-1.64535	8.09563e-05		Q06141	-1.22027	0.045868		O95251	-1.51233	0.00558958
O75688	Protein phosphatase 1B	7.94954	8.40982	8.01848	8.13443	8.27752	7.67101	9.01067	7.47897	8.74786	7.80219	7.77676	8.23266	7.98299	8.51523	8.24054	9.70503	8.90967	9.14426	9.83472	9.90254	10.4258	8.49719	10.1239	2.29645	1	15	1		P52943	-0.895032	9.2752e-06		O00217	-1.32085	0.00104788		Q05655	-1.64278	0.00337945		Q9GZR7	-1.21077	0.0104199		O15031	-1.49166	0.000182052
O75694	Nuclear pore complex protein Nup155	9.69923	9.81089	9.84235	9.84235	9.73335	9.5988	10.0999	9.81362	10.2742	9.94002	9.77841	9.84235	8.97295	9.06551	9.06975	8.8128	8.54465	9.1088	9.73119	9.25545	9.1164	8.94806	8.23674	12.0058	12	38	12		O60814	-0.894269	0.00039166		Q8WUM0	-1.31243	0.00405166		P02042	-1.63962	1.4562e-07		Q9BQ39	-1.20902	0.00327098		O75643	-1.47544	8.05879e-07
O75764	Transcription elongation factor A protein 3	8.66178	8.61287	8.61102	8.47045	9.00563	8.38198	9.76785	8.82273	9.76122	9.32035	9.09197	9.46005	8.14605	8.22597	8.30185	8.1899	8.0322	8.56003	8.32789	8.15548	8.7648	8.03501	8.02628	5.74713	2	7	2		P36507	-0.890847	0.0198038		Q00325	-1.31202	0.00280162		Q12959	-1.63613	1.5507e-06		P46060	-1.20717	0.00829416		P26368	-1.47543	3.84043e-05
O75787	Renin receptor	7.4733	7.53683	7.51096	7.54148	7.43296	7.50064	7.71973	7.92125	7.6879	7.74953	8.07682	8.27379	6.27856	6.33149	6.70925	6.57761	7.22706	6.57942	6.75026	7.15582	7.17581	6.12033	6.9725	10.2857	2	4	2		P01275	-0.88898	0.0108766		P08243	-1.3089	0.00860557		Q96CW1	-1.63358	6.54284e-05		P09972	-1.20621	0.0041162		Q92485	-1.47048	0.00180969
O75821	Eukaryotic translation initiation factor 3 subunit G	7.56529	7.54921	7.63517	7.76752	7.40173	7.78855	7.27612	7.76421	7.8586	7.30012	7.47168	7.40173	7.97798	8.14943	7.98025	7.5044	8.16211	8.11709	8.17311	7.77762	7.77879	7.63112	8.43417	13.4375	4	15	4		Q15043	-0.884403	0.0392564		Q6P1A2	-1.30824	0.0176849		O15371	-1.62923	0.000164392		Q9H307	-1.20289	0.00790169		Q7L2E3	-1.4658	4.19094e-05
O75830	Serpin I2	9.63172	9.69366	9.13468	9.24722	9.88249	8.96895	10.2776	9.80187	9.783	9.18239	9.64872	9.61985	9.78199	10.064	9.70097	9.86381	10.4422	9.76742	10.0357	10.5222	10.4158	9.33065	11.0071	20	9	46	9		Q07065	-0.858124	9.88461e-07		Q9ULV4	-1.30697	0.00469624		P61960	-1.6156	0.000266998		O60493	-1.2022	0.0263366		Q6YN16	-1.46318	9.21391e-06
O75844	CAAX prenyl protease 1 homolog	9.24579	9.11842	9.14898	9.2555	9.18512	9.47391	8.53138	9.46087	7.98869	9.22135	9.08507	9.08082	10.3591	10.4579	10.5251	9.37696	10.884	9.09856	10.5966	8.89797	8.58813	10.5404	8.72422	13.2632	5	25	5		P42765	-0.855433	0.000308211		P35221	-1.30387	0.00133484		Q02880	-1.60356	8.30383e-05		O75643	-1.19897	0.000745051		P84085	-1.46276	0.0015253
O75874	Isocitrate dehydrogenase [NADP] cytoplasmic	8.9472	9.32283	9.04467	9.05012	8.81346	8.79799	9.77149	9.20506	9.3505	8.53333	9.23721	9.02597	10.0115	10.575	9.84419	10.8378	11.2612	10.172	10.1204	10.187	10.0922	9.74167	11.2862	33.0918	12	53	11		P17813	-0.855407	2.97196e-05		Q9H2D6	-1.29518	0.00298944		O15031	-1.59737	2.05016e-06		Q8NFH5	-1.19281	0.00928528		Q12959	-1.45286	7.93853e-06
O75923	Dysferlin	9.37678	9.49185	9.54612	9.6749	9.39874	9.43838	9.8779	9.35645	9.75505	9.50005	9.36085	9.47127	6.42578	6.6736	6.54714	6.77738	7.54999	6.72115	7.17996	6.94657	7.14488	6.88021	6.4926	9.32692	13	34	12		P14209	-0.855062	0.00620099		P63000	-1.2911	0.00133885		Q7Z6Z7	-1.59544	1.85374e-05		Q8ND56	-1.18108	0.00966426		O43795	-1.43705	8.34269e-07
O75934	Pre-mRNA-splicing factor SPF27	7.67313	7.43296	7.50223	7.51885	7.52513	7.39832	8.5263	7.62936	7.69139	7.58271	7.58271	7.62205	7.82076	7.91007	7.98355	8.40088	7.82012	8.02798	8.16739	8.20281	8.19984	8.08017	7.66031	28.8889	5	15	5		Q16181	-0.850826	0.000263552		P00387	-1.28444	0.00161848		O43491	-1.59073	4.51395e-10		O43237	-1.17553	0.00604747		Q96ME7	-1.43446	0.0123376
O75954	Tetraspanin-9	7.38716	6.51254	6.8125	6.59395	7.06286	6.60437	5.80219	7.29829	6.17592	6.05311	5.9542	5.78921	5.09062	6.02957	6.84736	5.04718	5.11466	5.42452	5.07419	6.7147	4.61072	6.35086	5.08451	4.60251	1	4	1		P13010	-0.844546	0.0169599		Q7Z4W1	-1.28402	0.0133916		P42704	-1.58397	2.66684e-07		Q52LJ0	-1.16058	0.012861		O95810	-1.43246	9.1944e-05
O75955	Flotillin-1	10.1288	10.0773	10.0868	10.1831	10.0637	10.1576	9.69714	9.95405	9.73961	10.0165	9.77808	9.6879	8.92341	9.51579	9.57426	9.00137	9.07135	8.93939	9.83201	9.19928	9.07658	9.29722	8.97548	33.9578	13	36	13		Q13148	-0.835852	0.0305904		P31930	-1.27858	0.00343629		Q9NTJ5	-1.58281	0.000476039		O43852	-1.15984	0.00654837		P19525	-1.43215	0.0116191
O75964	ATP synthase subunit g, mitochondrial	8.13237	8.45492	8.4545	8.02459	7.91409	8.66178	7.79831	7.59096	7.99435	7.92184	7.93015	7.91886	7.91294	7.5141	7.64694	7.65121	7.78511	7.78479	8.32018	7.64787	8.22662	7.56117	7.81506	42.7184	4	18	4		Q9NZ45	-0.832867	0.00163573		Q52LJ0	-1.27686	0.00946788		P20645	-1.58137	0.000491612		O00217	-1.15944	0.001998		Q9BQE3	-1.42999	6.19698e-05
O76003	Glutaredoxin-3	8.15937	8.18438	8.07575	8.07788	8.41405	7.84361	8.64097	8.6632	8.62352	8.73301	8.78005	8.48301	8.32315	8.43926	8.3632	8.45214	8.87416	8.46109	8.47347	8.2957	8.46149	7.79102	8.46606	4.1791	1	2	1		P19835	-0.831331	0.00334386		P05556	-1.27093	0.000303313		Q9HCD5	-1.57584	0.000290564		P63027	-1.14888	0.0162847		Q9NTJ5	-1.42752	0.000337348
O76094	Signal recognition particle subunit SRP72	8.47289	8.39403	8.33584	8.29783	8.88996	8.19673	8.96261	9.45327	9.24698	9.0381	9.19377	10.4147	9.44379	9.28382	9.10685	10.0517	9.60295	9.64222	9.42816	9.63825	9.86412	8.72704	9.86863	25.0373	14	47	14		Q9Y5X1	-0.825653	0.0649653		P55854	-1.26672	0.00385945		P13797	-1.57083	5.57279e-06		Q9H2D6	-1.14822	0.00389387		Q92599	-1.42084	4.79622e-05
O94760	N(G),N(G)-dimethylarginine dimethylaminohydrolase 1	8.82655	8.83983	8.77906	8.92985	8.70563	8.51057	8.66569	8.45738	8.50184	8.23649	8.60548	8.3837	8.07897	8.48497	8.05025	8.44007	9.09937	7.96509	7.87366	8.00663	8.20468	7.75566	8.9857	38.9474	9	28	9		P08133	-0.822222	4.74097e-05		P56134	-1.26305	0.00300329		Q5W0U4	-1.5681	5.74382e-05		Q9H1E5	-1.14522	0.00369401		O43852	-1.41714	0.000578556
O94778	Aquaporin-8	7.64674	7.62352	7.72928	8.04767	7.89663	7.732	11.0525	9.97914	9.30583	9.69505	8.80768	10.0739	8.67662	8.88668	8.66962	10.2345	9.11132	8.87775	9.53999	9.49408	9.07696	8.72196	10.0047	6.13027	3	18	3		O75475	-0.814251	0.000110554		P15311	-1.26043	0.000805873		O43493	-1.56786	5.29975e-05		Q13144	-1.14372	0.0297495		Q14624	-1.41519	0.0446318
O94819	Kelch repeat and BTB domain-containing protein 11	7.35226	7.74685	7.53683	7.34873	7.3443	7.19377	7.99209	7.47411	7.9847	7.31651	7.36545	7.75689	9.42764	9.1252	9.05025	9.31443	9.18173	8.92273	9.04952	9.29999	9.18522	8.80405	8.98652	16.0514	6	12	6		Q99715	-0.807486	0.00157179		P17480	-1.26034	0.00242498		Q8WUM0	-1.56113	0.00325845		A1L0T0	-1.13007	0.00220637		Q05655	-1.41489	0.0073715
O94826	Mitochondrial import receptor subunit TOM70	9.33069	9.27798	9.32957	9.16717	9.08055	9.31786	8.92837	8.91528	8.93516	8.91588	8.96607	9.4477	9.12163	8.78305	8.74627	8.25302	8.66812	8.65573	9.42126	8.58863	9.24688	8.50135	8.79288	21.875	13	42	13		Q9BQE3	-0.806711	0.000644494		Q9NWT1	-1.24602	0.0166399		P00387	-1.55881	9.7454e-06		P50213	-1.12058	0.00477165		Q13442	-1.39621	0.00114029
O94832	Unconventional myosin-Id	9.20433	9.19056	9.24888	9.36872	9.22231	9.05094	10.2355	9.60899	10.0024	9.5068	9.36654	9.69645	9.50605	9.61295	9.73361	9.16289	9.36009	9.44711	9.45774	9.36101	9.43436	9.77222	9.13644	14.6123	14	41	14		P09429	-0.795232	0.000803714		Q8N3U4	-1.24423	0.00035487		O43390	-1.55701	5.60942e-07		Q13151	-1.10865	0.0109884		P01024	-1.37927	3.99739e-05
O94855	Protein transport protein Sec24D	7.80349	7.98812	7.94544	8.04494	7.8802	7.65678	7.80478	8.37373	6.98071	7.32463	7.2817	7.4814	8.89621	8.9628	8.86175	9.22349	8.14696	9.2563	8.50045	8.90536	9.21501	8.22581	8.2524	13.9535	10	30	9		Q9P0M6	-0.789442	0.000211397		P36969	-1.2382	0.00158116		P15311	-1.54945	1.14404e-06		Q9BX66	-1.10596	0.00974734		P35609	-1.36633	0.0170635
O94875	Sorbin and SH3 domain-containing protein 2	9.34939	9.28633	9.31356	9.20163	9.20994	8.99407	9.44087	10.3363	9.79116	10.354	10.3608	9.76188	10.1216	10.6163	10.539	9.94982	9.89807	9.7734	10.5503	10.3728	9.85843	10.016	9.56781	20.9091	19	73	18		P04899	-0.784438	6.3664e-05		Q15233	-1.23433	0.00120898		Q5VTR2	-1.54043	2.65641e-05		Q92599	-1.09659	0.0318735		P38159	-1.36616	0.000202978
O94905	Erlin-2	9.34674	9.3505	9.28702	9.45183	9.39038	9.42627	9.79458	9.39767	9.04467	9.37156	9.27636	9.40344	8.82635	8.78867	8.86309	8.51211	8.85118	8.66038	9.40586	8.68521	8.79493	8.80646	8.7203	35.6932	12	35	9		P20774	-0.783024	0.020593		P13569	-1.22701	0.0034894		P27694	-1.5403	1.40811e-06		Q08431	-1.09654	0.0205276		P46060	-1.36347	0.00100243
O94906	Pre-mRNA-processing factor 6	8.93133	8.78986	8.68159	8.86388	9.17443	8.71905	9.44004	8.95623	9.65643	9.06555	8.97785	9.08799	8.60039	8.64066	8.71293	8.44698	8.03848	9.02037	9.27236	8.77951	8.4935	8.37889	7.81415	8.50159	7	29	7		Q96K17	-0.782858	0.345285		Q9H1E5	-1.22328	0.00386962		P46060	-1.53592	0.000552414		P17931	-1.09144	0.000417163		O43865	-1.36096	5.34673e-06
O94919	Endonuclease domain-containing 1 protein	7.91886	8.32463	7.77676	7.78136	7.5947	8.87467	7.87344	8.5542	7.85112	8.36676	8.48744	7.32103	8.92774	9.79334	9.60773	8.19539	10.0721	8.19959	9.63992	8.66589	8.1009	9.73236	9.35342	2.4	1	4	1		Q3ZCM7	-0.782085	0.0217174		Q96PC5	-1.21801	0.0303119		Q9NVA2	-1.53591	4.38944e-06		P35221	-1.08636	0.00212757		Q92688	-1.36087	0.00294843
O94925	Glutaminase kidney isoform, mitochondrial	10.1034	10.0622	10.0643	10.1484	9.69871	10.362	10.1691	9.62954	9.86449	10.1991	9.98114	10.7873	8.07036	8.1811	8.10193	8.01577	8.22121	8.23672	8.51853	8.12528	8.40791	7.64622	8.25037	12.1076	7	18	7		P52597	-0.780618	0.0626463		P16402	-1.21512	0.00560944		Q13573	-1.5333	3.41374e-06		O00255	-1.08562	0.00712722		P15311	-1.35677	6.8714e-06
O94979	Protein transport protein Sec31A	9.8275	9.74265	9.71442	9.8662	10.0243	9.86959	10.2429	10.2201	10.2762	10.2239	10.118	10.5766	10.2991	10.1419	10.3048	10.765	10.662	10.7334	10.1352	10.5611	10.7368	9.87351	10.6139	16.7213	17	73	17		Q00325	-0.779437	0.0136781		Q07955	-1.21231	0.00386602		P35221	-1.53296	5.42307e-07		O15031	-1.0847	0.0023912		O14874	-1.35674	0.00897747
O95139	NADH dehydrogenase [ubiquinone] 1 beta subcomplex subunit 6	9.62059	9.65982	9.7949	9.34541	9.85767	9.482	11.3213	9.18859	10.9163	9.79507	9.65625	10.3094	10.1121	9.97948	10.2951	10.576	10.2795	10.3734	10.7845	10.4951	11.2418	9.96126	10.4869	25	3	13	3		P09382	-0.776177	0.00332104		Q92522	-1.21146	0.000219463		P31930	-1.53033	5.37355e-05		Q9HD20	-1.07841	0.0134879		Q13561	-1.35285	0.000207734
O95169	NADH dehydrogenase [ubiquinone] 1 beta subcomplex subunit 8, mitochondrial	10.5646	10.5821	10.7759	10.181	10.7214	10.5956	10.5103	9.98499	10.8681	10.1917	10.217	10.9616	8.37936	8.48555	8.48556	8.94637	8.42766	8.46818	8.39978	8.51098	9.40039	8.05534	8.29905	16.129	3	18	3		P68363	-0.774597	0.00655971		Q02880	-1.21126	0.00839812		P68363	-1.52441	0.000138655		Q13283	-1.07431	0.027957		P05164	-1.34369	0.000165736
O95197	Reticulon-3	9.35997	9.27775	9.17343	9.37764	9.31877	9.35293	9.30012	9.48884	8.95391	8.58797	8.78234	9.10303	8.26673	8.75606	8.38204	8.3691	8.37844	8.18891	8.75188	8.28374	8.60235	8.47743	8.81598	1.84109	2	13	1		P49753	-0.773115	0.00299053		Q9Y230	-1.20874	0.000765853		O15145	-1.5202	1.53285e-06		Q13442	-1.07256	0.0484408		Q9BSH5	-1.33632	2.94932e-05
O95218	Zinc finger Ran-binding domain-containing protein 2	6.40867	6.85232	6.74055	7.42625	6.36242	6.99433	7.1295	6.90241	6.62217	6.59628	6.89303	7.46078	7.14232	8.01846	8.12523	9.44439	7.79811	7.2003	7.9506	8.66179	8.51872	7.00938	7.99342	3.33333	1	4	1		Q7L1Q6	-0.766752	0.00280707		Q99447	-1.20435	0.0240198		P18583	-1.51962	1.29269e-05		P42704	-1.07127	0.00264958		P42704	-1.3329	1.38739e-06
O95232	Luc7-like protein 3	8.6664	8.68685	8.58946	8.71596	8.74853	8.72315	8.76885	8.60251	8.21868	8.85518	8.66818	8.41743	8.00205	8.31563	8.38329	8.47203	7.77575	8.13946	8.10443	8.28374	7.91924	7.70918	7.42338	7.40741	4	20	4		Q01844	-0.7614	0.00180738		Q92466	-1.20014	0.0421972		Q9NWT1	-1.50672	0.000545713		Q96CW1	-1.0694	0.00452535		Q13242	-1.33282	0.000306277
O95251	Histone acetyltransferase KAT7	8.21868	8.32508	8.58082	8.3672	8.48543	8.18041	7.54998	7.48864	9.27752	8.04876	8.21723	8.62717	6.45732	7.23191	7.20431	7.51036	6.57633	6.86116	6.87611	5.96184	7.03268	6.74808	6.1447	1.14566	1	6	1		P53999	-0.760493	0.000809742		Q9P0L0	-1.19987	0.003185		O43795	-1.49366	1.50311e-06		P15311	-1.06776	0.0022028		Q9ULV4	-1.3276	0.000126808
O95299	NADH dehydrogenase [ubiquinone] 1 alpha subcomplex subunit 10, mitochondrial	9.21018	9.24484	9.38133	9.12567	9.33494	9.41299	8.85798	8.63626	8.8802	8.49905	8.79571	9.072	9.38788	9.06396	8.80935	9.03844	9.24852	8.78716	9.42126	8.84472	10.0204	8.84855	9.54753	33.5211	11	38	11		Q9NVA2	-0.76044	4.92495e-07		P35611	-1.19769	0.000645746		Q7L2J0	-1.49171	0.000224319		P50991	-1.05916	0.00245458		P35222	-1.32487	5.29503e-05
O95336	6-phosphogluconolactonase	6.15987	6.08746	6.08321	6.00899	5.8679	5.91886	6.23649	6.23266	5.87036	6.38716	6.35579	6.39232	7.39135	7.31563	7.55363	8.00098	7.95057	6.87198	7.24139	7.31736	7.04491	6.6937	7.15866	17.4419	3	7	3		P56134	-0.760134	0.0194816		P28161	-1.19554	0.00720016		P63173	-1.48792	0.00565305		P38159	-1.05376	0.00719367		Q13573	-1.31598	1.6335e-05
O95340	Bifunctional 3'-phosphoadenosine 5'-phosphosulfate synthase 2	9.03287	9.39639	9.35755	9.43233	9.71356	9.16566	9.41363	9.73978	9.91214	9.68982	9.86171	9.8719	9.65715	9.5785	9.70596	9.4936	9.49848	9.86595	9.97659	9.81526	9.62033	9.30131	9.41493	15.1466	10	32	9		Q14195	-0.753995	0.00814218		Q96FJ2	-1.19393	0.000860498		Q13442	-1.4832	0.000652244		P35222	-1.0533	0.000876822		P35221	-1.31544	6.52506e-06
O95372	Acyl-protein thioesterase 2	6.93192	6.97269	6.94251	6.98869	6.74147	6.72247	8.21432	7.06609	7.57516	6.88874	6.74819	7.11894	7.88643	8.08162	8.34475	9.01073	8.17427	8.28166	8.42036	8.3553	9.63321	7.64192	8.43774	11.2554	2	3	2		Q8WX93	-0.752804	0.0584867		Q9HD20	-1.19109	0.0099838		Q9Y365	-1.47844	3.35018e-05		Q99470	-1.04938	0.0132815		P62993	-1.30339	0.00117927
O95394	Phosphoacetylglucosamine mutase	8.65928	8.92985	8.81057	8.73742	8.75522	8.58308	9.46475	9.65893	8.9847	9.72383	9.47147	9.28262	9.08714	9.23663	9.20465	9.41122	9.37101	9.02077	8.77369	9.43494	8.96317	9.24116	9.30232	15.1292	8	25	8		P46109	-0.746345	0.047853		O15031	-1.1904	0.00177876		P17480	-1.47155	0.000340549		Q9NSE4	-1.04476	0.00264186		O43237	-1.30293	0.000233001
O95487	Protein transport protein Sec24B	8.17293	7.96809	7.98356	8.0129	7.88631	7.76288	7.77873	8.4475	7.08428	7.88935	7.79507	8.23218	6.9959	7.57984	7.24442	6.47867	6.97948	7.01188	7.42452	6.99324	7.12724	6.41657	6.95034	1.81388	2	3	2		Q99714	-0.740252	1.42357e-05		P35222	-1.18462	0.000673913		A1L0T0	-1.47014	0.000120136		Q969X5	-1.02776	0.010472		Q92925	-1.30075	0.0030299
O95563	Mitochondrial pyruvate carrier 2	8.09434	8.32057	8.36326	8.21432	7.78136	8.32598	8.73843	8.32868	8.7252	8.75589	8.39832	8.60511	8.97547	8.91522	8.95698	9.23218	8.63487	9.17671	9.4726	9.59724	9.43906	9.31959	9.10828	22.8346	2	9	2		Q9UMY4	-0.737963	0.00309255		Q969G5	-1.18396	0.0103181		Q6YN16	-1.46236	2.94042e-06		Q6PCB0	-1.02255	0.00986114		P43304	-1.29907	2.98348e-06
O95777	U6 snRNA-associated Sm-like protein LSm8	8.11582	7.90448	8.06878	7.95536	7.77149	7.75221	7.35491	7.96867	6.82655	8.40514	8.09276	7.81378	8.45646	8.83422	8.67828	9.0645	8.48102	8.68086	8.37394	8.80018	8.75446	8.22077	8.28455	27.0833	2	8	2		P51398	-0.735564	0.0876663		Q13573	-1.17829	0.00237532		Q6NZI2	-1.46039	6.13262e-05		P0C0L4	-1.01671	0.0157942		Q02880	-1.29774	0.000373822
O95782	AP-2 complex subunit alpha-1	9.54612	9.5267	9.56243	9.51136	9.47998	9.52865	9.38995	9.23146	9.19673	9.14057	9.09513	9.13494	7.34797	7.38527	7.75111	6.18303	7.24784	7.13946	7.08939	6.62909	6.37821	7.60377	7.28984	15.7625	12	33	9		P01034	-0.73362	0.00211343		Q8IXB1	-1.17734	0.00184024		P52943	-1.4567	0.000352694		Q9BQE3	-1.0134	0.0122664		Q9Y2Z9	-1.29251	5.19733e-06
O95793	Double-stranded RNA-binding protein Staufen homolog 1	9.61416	9.72076	9.87575	9.5632	9.69262	10.2478	9.70165	8.74819	9.24413	9.3837	9.13314	10.1542	6.21291	7.06384	6.60549	7.34799	6.94729	6.76292	6.50628	6.74956	6.74476	6.20922	6.26741	1.38648	1	1	1		P45973	-0.731373	0.00151107		O75954	-1.17579	0.00804175		P35222	-1.45619	1.05041e-05		Q7Z2W4	-1.01096	0.00188871		Q9Y4J8	-1.28253	0.000600124
O95810	Caveolae-associated protein 2	9.97585	10.2859	10.2178	10.1276	9.65374	10.3057	9.87698	9.35491	10.0965	9.58515	9.27822	9.65768	7.69506	8.28216	8.57234	8.36181	7.59606	8.4764	7.96386	8.46172	8.39526	7.87579	8.06227	17.6471	8	28	8		P55854	-0.726779	0.00144494		P04899	-1.16572	1.48085e-05		P02746	-1.45595	4.36497e-05		Q14160	-1.0039	0.00866294		Q9H2D6	-1.28062	0.000156219
O95831	Apoptosis-inducing factor 1, mitochondrial	10.1693	10.2776	10.4181	10.034	10.2613	10.2148	10.4002	9.86728	9.86124	10.2304	10.3201	10.7437	10.5013	10.4457	10.1977	10.4362	10.3244	10.2987	10.4491	10.4354	11.2806	10.2641	10.7054	36.7047	19	81	19		Q9UHD8	-0.725184	0.000619207		P63104	-1.16437	0.00775995		Q13561	-1.4521	0.00022228		E9PAV3	-1.00338	0.0223457		Q52LJ0	-1.27084	0.000548844
O95861	3'(2'),5'-bisphosphate nucleotidase 1	9.39639	9.35447	9.30012	9.25101	9.27403	8.8157	8.53722	8.93605	8.4623	8.59619	9.22159	9.30788	6.89197	6.8882	7.11278	6.45527	6.4927	6.70157	6.60994	6.47796	6.63002	6.61048	6.75566	9.41558	2	4	2		A8MWD9	-0.71944	0.0678433		O15145	-1.16351	1.71902e-05		Q13242	-1.44419	3.40571e-05		Q09666	-1.00169	0.00415065		Q09666	-1.26551	2.50963e-05
O95881	Thioredoxin domain-containing protein 12	8.90719	8.68194	8.76852	8.69035	8.40769	8.62899	8.30925	8.4818	7.86975	8.07361	8.21868	8.01123	5.9234	6.52536	6.39447	7.98287	6.79162	6.53663	6.04952	6.62277	7.36838	5.52429	6.76372	19.7674	4	12	4		Q96HS1	-0.7152	0.054253		Q13442	-1.15955	0.034725		Q9H2D6	-1.42757	0.000256382		P06702	-1.00133	0.0303158		P02774	-1.2645	0.000364927
O96000	NADH dehydrogenase [ubiquinone] 1 beta subcomplex subunit 10	9.05067	9.12928	9.21335	9.02375	9.04084	9.18339	8.6532	8.57856	8.65857	8.68895	8.66107	9.10407	8.82914	8.48035	8.35305	8.47034	8.83326	8.39693	8.52358	8.59992	9.23847	8.26336	8.75466	42.4419	8	28	8		P10412	-0.715075	0.0482387		E9PAV3	-1.15884	0.012517		P17029	-1.41882	0.0107324		Q9Y2H6	1.00155	0.000808003		P00387	-1.2573	2.15456e-05
O96008	Mitochondrial import receptor subunit TOM40 homolog	8.78529	8.83637	8.79507	8.65141	8.732	8.76951	8.58684	8.89754	8.35403	8.81218	8.60696	8.80284	7.65585	7.59543	7.54027	7.38118	7.64518	7.4956	7.46417	7.39351	7.71136	7.289	7.48808	35.1801	7	26	7		Q96C36	-0.711016	0.0698895		Q9BSD7	-1.15676	0.0050229		P51452	-1.40608	8.2038e-07		P53701	1.00277	0.0057166		Q07157	-1.25299	1.46652e-05
O96013	Serine/threonine-protein kinase PAK 4	8.46923	8.40514	8.77347	8.39789	8.57213	8.44501	7.81057	7.74819	8.05745	7.6886	7.88387	7.49025	7.30592	7.969	8.43051	8.37515	7.95721	7.35613	8.41675	8.77335	8.16761	7.76062	7.68561	14.7208	7	16	7		P08758	-0.696123	0.0295503		Q14160	-1.14869	6.18284e-06		Q99519	-1.40275	0.0303048		P51571	1.00382	0.00879789		P31150	-1.25247	0.000307106
O96019	Actin-like protein 6A	9.114	9.16189	9.38262	9.31606	9.07066	9.15254	9.15381	8.40514	9.27006	8.61397	8.61471	8.70356	8.23906	8.47746	8.39199	8.55217	7.5507	8.43842	8.38568	8.52685	8.00977	8.15369	7.37318	25.4079	8	18	8		Q7L0Y3	-0.695985	0.0692742		O14874	-1.14631	2.52379e-05		Q92925	-1.39971	0.00323246		Q16864	1.00524	0.0131624		O60716	-1.24932	3.69562e-05
P00167	Cytochrome b5	10.5859	10.52	10.5554	10.5293	10.4419	10.6223	10.2745	10.4413	9.84251	10.1665	10.3575	10.7598	9.47229	9.56328	9.49857	9.70671	9.81784	9.42087	9.57038	9.63955	10.1364	9.30641	10.2895	49.2537	6	65	6		Q15366	-0.693755	0.00210565		P02746	-1.14584	0.000443479		Q96PC5	-1.39087	8.10498e-05		Q96C01	1.00684	0.020832		P63173	-1.24704	0.0204197
P00325	Alcohol dehydrogenase 1B	9.28425	9.65768	9.43775	9.35579	9.33896	9.09698	10.6403	11.1388	10.4842	10.7758	11.1999	10.6982	10.1384	10.2737	10.4577	10.8919	10.5951	10.696	10.3612	10.7221	10.6037	11.3159	11.3532	34.6667	16	85	4		P12956	-0.692915	0.00194884		Q12959	-1.13955	0.00300073		Q52LJ0	-1.38712	0.000239522		Q9NQR4	1.00862	0.0103948		Q9Y2R0	-1.24693	0.00319586
P00338	L-lactate dehydrogenase A chain	8.7211	9.10434	8.88203	9.00591	8.97671	8.95303	8.70736	9.40259	8.72554	9.26796	9.7445	8.99464	9.24603	9.84414	9.72183	9.70166	10.5795	9.89473	9.69711	9.73216	9.25324	9.46988	10.8836	26.8072	10	45	9		Q96DC8	-0.692644	0.258396		P62995	-1.13782	0.00148047		P35611	-1.3865	1.753e-07		P0C7P4	1.00935	0.00318412		Q96SZ5	-1.24416	0.0293519
P00352	Retinal dehydrogenase 1	11.1843	11.3799	11.26	11.3806	11.0741	11.023	12.0633	11.0568	11.5289	10.7334	11.0774	11.9104	11.8606	12.3279	11.5673	13.2885	12.6208	11.9617	11.4429	12.2935	12.7923	11.146	12.376	71.8563	31	245	27		P62851	-0.690734	0.0744463		Q9Y365	-1.13498	0.00272471		P02774	-1.38448	0.000237814		Q92572	1.00975	0.0198887		Q9Y512	-1.24121	0.000620533
P00387	NADH-cytochrome b5 reductase 3	10.7013	10.7557	10.5707	10.7197	10.657	10.9497	10.4189	10.5638	10.1397	10.5035	10.4951	10.3949	9.08403	9.27149	9.50202	8.84497	9.55015	8.89144	9.59429	9.00542	8.86914	9.20448	9.43655	62.7907	14	73	14		O60573	-0.685993	0.0687388		Q96AC1	-1.13261	0.00174232		O43852	-1.38072	0.000619909		P12074	1.01429	0.0132163		P31930	-1.24109	8.68396e-05
P00390	Glutathione reductase, mitochondrial	8.08268	8.40088	8.14517	8.28725	7.98527	8.12412	9.52376	9.11634	9.52297	8.6844	8.75054	9.21262	9.24846	9.50957	9.01044	9.27745	9.87482	9.19177	8.75712	9.05901	8.90401	9.22005	9.94793	24.9042	10	46	10		Q9NP61	-0.685862	0.0115788		Q8TEM1	-1.13055	0.0110019		Q9BSH5	-1.37379	3.92245e-05		Q96EK6	1.01608	0.0283282		A1L0T0	-1.24109	0.000192002
P00403	Cytochrome c oxidase subunit 2	9.07468	9.15203	9.27473	9.01011	9.21965	9.2053	10.7466	8.84486	8.77643	9.46659	9.21602	9.3374	9.44712	9.23183	9.14117	8.20289	9.11132	10.1794	10.2536	9.81017	9.5465	9.55289	9.76965	17.6211	5	32	5		P35556	-0.682722	0.0221974		Q9UHD8	-1.1291	0.00157477		Q96CX2	-1.36985	5.64182e-06		O00142	1.01631	0.0117786		Q8TB61	-1.23939	0.00246277
P00441	Superoxide dismutase [Cu-Zn]	9.20848	9.59935	9.30811	9.44315	9.49985	8.91558	9.12283	9.09302	9.43609	8.95478	9.79799	10.2967	8.60744	9.16427	8.72871	10.2586	9.30424	8.80965	8.31696	9.16782	9.01135	8.1484	8.96477	24.026	4	31	4		O15235	-0.681947	0.0110109		P48047	-1.12851	0.00336746		Q8N3U4	-1.3598	0.00133918		Q99969	1.0168	0.0243895		P20674	-1.23763	0.00292369
P00488	Coagulation factor XIII A chain	9.01095	8.95216	8.85767	8.60696	8.80058	8.63372	8.90689	9.01597	9.4674	8.98214	9.73809	9.1375	8.42119	8.85311	9.67421	8.56757	8.72318	8.89276	8.68139	8.671	8.75823	8.81698	8.18089	10.3825	7	32	7		Q15643	-0.68052	0.0365931		Q96CX2	-1.12635	0.00050064		P36776	-1.35754	1.69119e-06		P14550	1.0188	0.00440557		O00401	-1.23649	0.00159802
P00491	Purine nucleoside phosphorylase	8.39575	8.84423	8.44045	8.78136	8.63517	8.01736	7.70736	8.53916	7.22593	8.03012	8.94837	8.3996	8.97379	9.5981	8.97406	10.0413	10.0275	9.00908	8.92794	9.13233	9.24587	8.71992	9.97528	26.6436	5	21	5		P62714	-0.680089	0.000888998		O43852	-1.12342	0.00745469		Q9H0C8	-1.3571	7.09539e-05		O14980	1.02265	0.0154992		Q6PCB0	-1.23361	0.00363402
P00505	Aspartate aminotransferase, mitochondrial	10.2431	10.2524	10.2114	10.2906	10.0176	10.3355	9.52376	10.0905	9.50482	10.2148	10.1883	10.0108	9.99813	9.91842	9.67294	9.05549	9.59977	9.8722	10.2007	9.79364	9.33879	10.0264	10.0308	43.9535	16	75	16		P62873	-0.678382	0.0235604		Q9Y4W6	-1.12335	0.00804316		O60573	-1.35396	0.0251966		P21964	1.02728	0.00380752		P06702	-1.22844	0.00277962
P00558	Phosphoglycerate kinase 1	10.6152	10.8005	10.7913	11.0801	10.9922	10.7886	10.9092	11.2351	10.8863	10.8755	11.3305	11.1796	10.8717	11.4855	11.3003	12.2556	11.5002	11.3934	10.795	11.6784	11.4274	11.3214	11.7874	64.988	23	159	23		O75368	-0.676589	0.0031375		Q14204	-1.11718	0.000648454		P05556	-1.35215	0.000121107		O75874	1.03975	0.0261547		P63027	-1.22344	0.00141085
P00568	Adenylate kinase isoenzyme 1	8.32553	8.61949	8.52982	8.5542	8.52943	8.18587	8.52239	8.94924	8.71665	8.62132	9.00282	9.19081	8.92948	9.29109	8.83054	9.12785	9.28393	9.0978	8.7033	9.10843	9.16477	8.83403	9.04985	29.8969	6	22	6		P61604	-0.673274	0.0239465		Q49A26	-1.1136	0.00337463		Q14160	-1.34366	5.16886e-06		O94855	1.04232	0.0180668		Q9BX66	-1.21674	0.00601441
P00734	Prothrombin	8.20163	8.34518	7.97556	8.12412	8.76686	8.26444	9.33539	8.40599	8.90479	8.8716	9.07361	9.40216	8.95988	9.18537	9.24363	9.51293	9.09937	9.35167	9.41826	9.24795	9.52648	9.53128	9.18835	4.34084	2	6	2		O96013	-0.672744	3.46935e-05		Q9NZN4	-1.10644	0.00163519		P19961	-1.33665	0.000638022		Q9NPE3	1.04379	0.00652136		P50213	-1.21517	4.44429e-05
P00738	Haptoglobin	9.0268	8.88111	8.79539	9.02846	8.99972	8.88722	9.5074	9.93325	10.2141	11.6523	10.5268	9.88188	9.49732	9.93878	10.1677	10.1754	10.8398	9.82836	10.0209	10.3964	11.0483	12.1705	10.5345	47.5369	17	91	9		P46736	-0.669233	0.0847064		P62873	-1.106	5.54401e-06		P63104	-1.33103	0.00144746		P42166	1.04646	0.0114108		P42765	-1.20715	4.72046e-05
P00747	Plasminogen	8.82655	8.84925	8.73098	8.69174	8.92955	8.75956	9.0348	8.88203	9.21456	9.41384	9.05257	8.89361	8.35765	8.73099	8.80377	9.07122	8.81739	8.38513	8.66068	8.67914	8.88948	8.96062	8.58808	4.93827	3	10	3		Q9BWD1	-0.667557	0.0280545		P61960	-1.10535	0.0227579		O75643	-1.33099	7.94176e-06		Q9NPA8	1.04812	0.0139992		Q9BQ39	-1.20046	0.000199911
P00846	ATP synthase subunit a	7.54148	7.69279	7.6125	7.5691	7.16088	7.74618	3.79701	6.42626	4.01792	6.71836	7.00113	6.66676	8.05933	7.95574	7.64278	7.96293	8.09147	7.56775	7.70527	7.75085	7.55438	7.71226	8.32182	4.42478	1	5	1		Q9Y277	-0.663527	0.0199507		Q14157	-1.10086	0.0034894		P36969	-1.32364	1.6607e-06		P24534	1.05058	0.00604594		Q9H1E5	-1.19986	0.00833794
P00918	Carbonic anhydrase 2	8.17493	8.36063	8.12257	8.16792	8.21237	8.13288	9.03507	9.89633	9.09619	9.6858	10.312	9.52415	9.29689	9.82353	9.48527	9.52848	10.2291	9.63148	9.59455	9.88088	9.81067	9.80574	10.3799	26.1538	5	24	5		Q5SSJ5	-0.661811	0.00111903		Q5VTR2	-1.09855	0.0162448		P51610	-1.32299	4.94992e-05		P54727	1.0559	0.00783324		Q14160	-1.19887	0.00369971
P00995	Serine protease inhibitor Kazal-type 1	10.8044	10.6977	10.5593	10.5832	10.9235	10.4178	9.39725	9.65123	9.2446	9.94017	9.99619	9.57743	11.05	11.1083	10.5153	10.5413	11.8037	9.82076	10.4096	10.9796	10.5672	9.91394	12.0571	55.6962	5	122	5		Q96FJ2	-0.660232	0.0114605		O43390	-1.09811	0.0017513		P35609	-1.31801	0.00125238		Q96T60	1.0562	0.0215572		O15235	-1.19396	0.000472607
P01009	Alpha-1-antitrypsin	9.69262	9.58101	9.44501	9.54574	9.26068	9.78627	9.84204	10.3516	9.61985	10.3365	10.8136	9.88127	9.58674	10.1749	9.9942	11.4003	11.3979	10.3451	10.0051	10.5254	11.1126	10.5389	11.9355	37.0813	13	75	13		Q99643	-0.659402	0.109939		P51649	-1.09704	0.00112139		Q14157	-1.31309	0.000425447		P61106	1.05949	0.00134895		O43396	-1.19062	0.000649747
P01011	Alpha-1-antichymotrypsin	8.67701	8.75188	8.7303	8.59582	8.45533	8.52943	9.33718	10.9272	9.93796	9.86171	10.1348	9.43838	9.67945	10.7593	10.5637	10.1667	10.6011	10.3213	10.1998	10.4023	9.86106	10.2301	10.1606	27.1868	10	65	10		P69905	-0.657339	0.109979		P51610	-1.0963	0.00126997		P05164	-1.31249	5.70551e-05		P35613	1.06384	0.0109062		P50991	-1.18965	3.2661e-06
P01024	Complement C3	9.57308	9.77149	9.65392	9.61213	9.63662	9.66302	10.6423	11.2752	10.6929	11.0988	11.0914	9.98257	9.02491	9.33304	9.42719	9.54064	10.0833	9.10767	9.60913	9.27404	9.73785	10.0405	9.71589	18.7011	26	89	26		O14979	-0.654106	0.00144783		Q9UKV3	-1.09593	0.00249144		Q9BWM7	-1.31173	2.25908e-07		Q15654	1.06646	0.00526872		P36776	-1.18713	4.12166e-06
P01034	Cystatin-C	9.20897	8.68159	8.97011	8.91737	8.58909	9.52278	8.43546	8.38672	8.17193	8.13699	8.10905	7.90809	8.62411	8.50047	8.57289	8.07494	8.83686	8.11634	7.91606	8.31606	7.9091	8.16572	8.41675	50.6849	6	27	6		P60953	-0.649	0.0132622		O95251	-1.0917	0.0179216		Q9UHD8	-1.31033	0.000196428		O15347	1.06993	0.00530572		Q9NSE4	-1.18298	4.797e-06
P01275	Glucagon	12.4354	11.8468	12.1504	11.6809	11.3091	12.8752	11.2343	11.008	11.1613	11.236	11.1636	11.4072	9.5202	8.60076	8.94225	9.12067	9.42467	8.55837	8.64584	8.79598	8.85777	8.74368	9.10977	58.8889	14	256	14		P49773	-0.648658	0.0524711		Q92896	-1.08981	2.30641e-05		Q96CM8	-1.30505	3.98648e-06		Q9UIJ7	1.07139	7.44099e-05		O96008	-1.17789	1.94794e-05
P01834	Immunoglobulin kappa constant	8.32823	8.51215	8.385	8.43421	8.20212	8.37461	8.69662	9.47025	8.6388	9.66285	10.6927	8.97068	8.1951	8.22942	8.62286	9.36333	8.90195	8.23187	8.05728	8.53528	8.68487	9.04277	8.404	52.3364	4	45	4		Q14103	-0.64382	0.00389902		O14653	-1.08924	0.00787721		O60716	-1.30487	4.02565e-05		Q86XE5	1.08036	0.0241943		Q5T1M5	-1.17426	0.000527202
P01859	Immunoglobulin heavy constant gamma 2	7.35226	7.507	7.47086	7.1809	7.22978	7.52042	8.19967	8.23936	8.19869	8.65141	9.73454	8.0207	7.9501	8.09377	8.59136	10.0441	9.20422	8.1673	8.03232	8.47112	9.31628	9.72247	8.54283	28.5276	7	29	3		P52209	-0.643604	0.0113536		P02042	-1.08876	0.031833		Q13492	-1.30252	0.000112772		P62258	1.08175	0.000920464		Q9H307	-1.17377	0.0214495
P01860	Immunoglobulin heavy constant gamma 3	6.87652	6.90087	6.74282	7.05202	6.76022	6.59395	8.08162	8.33673	8.17891	8.10014	8.87529	7.81698	8.64692	8.55972	8.60372	7.93454	7.55727	9.06507	9.36709	8.29702	8.23476	9.23796	6.00312	24.6684	7	30	2		P09651	-0.643485	0.00412905		P51452	-1.0885	0.0402887		Q15366	-1.30233	0.000456903		Q9Y6A9	1.09005	0.0383042		P56134	-1.17341	0.00716139
P01876	Immunoglobulin heavy constant alpha 1	7.03452	7.15785	7.08534	7.50541	7.47816	7.19771	7.55536	8.01736	7.62425	8.41827	9.8275	8.17692	7.17918	7.84594	8.0064	9.32697	8.72318	8.09131	7.77557	8.1445	8.24956	8.23582	8.38188	13.0312	4	12	4		P04118	-0.640896	0.0453823		Q5W0U4	-1.08497	0.00607038		Q01082	-1.30214	2.55584e-06		P50579	1.09176	0.00470927		Q9HD20	-1.17024	2.25383e-05
P02042	Hemoglobin subunit delta	9.11868	9.23769	9.21917	8.96203	9.06259	9.40237	8.96953	10.9958	9.18165	9.6171	11.6372	9.61545	8.07897	7.19104	7.46096	8.60614	7.51741	7.50826	7.17311	7.56796	7.76668	7.4013	7.74747	76.8707	9	80	5		P13693	-0.638441	0.0934099		Q8NFH5	-1.08497	0.0156218		P51665	-1.30072	5.77784e-05		Q9UBV2	1.09491	0.00171264		Q969X5	-1.16862	0.000274677
P02458	Collagen alpha-1(II) chain	9.46618	9.20994	9.13648	9.37808	9.87713	9.6462	9.68773	8.86171	9.78611	8.71665	8.71528	9.02292	8.8333	8.28348	8.89799	8.06225	7.58966	9.00462	8.28562	8.58809	8.61851	9.32161	7.55771	18.6954	20	252	15		P61960	-0.636999	0.137081		P36776	-1.08215	0.00450511		Q8IZ81	-1.30008	7.85123e-06		Q96DV4	1.09732	0.013598		P09496	-1.16534	0.000597737
P02462	Collagen alpha-1(IV) chain	9.97111	10.0312	9.91961	9.84596	10.3614	9.67296	10.4658	11.7304	11.1501	11.1711	11.1174	11.5901	11.4086	11.0589	12.101	10.2708	9.86029	11.4973	11.038	11.8974	10.3534	12.3661	9.79009	8.38826	11	153	11		P27695	-0.636268	0.00379731		Q9BTV4	-1.07966	0.00801861		Q9H307	-1.29922	0.0143169		P34932	1.10188	0.0443931		P20774	-1.16368	0.00610474
P02511	Alpha-crystallin B chain	7.70113	7.74685	7.5932	7.55305	7.59246	7.66463	7.92778	8.38414	8.34563	9.01653	8.52199	8.01514	8.58619	8.51861	8.56247	8.24247	9.30164	8.33173	8.82545	8.37672	8.51036	8.17094	8.62883	28	4	9	4		Q13642	-0.633942	3.3796e-06		Q9GZR7	-1.07711	0.0160779		Q6WCQ1	-1.29859	1.42919e-06		Q96C19	1.10442	0.00313636		Q13144	-1.16257	0.000117284
P02647	Apolipoprotein A-I	10.0974	10.7849	10.3014	10.3516	10.2649	10.472	11.5527	11.0605	11.0222	11.3587	11.6372	10.8975	9.64561	9.76226	10.1615	11.1711	10.522	10.1472	10.3478	10.4815	11.0125	11.6067	10.7481	38.5768	11	55	11		O75396	-0.629302	0.0297927		Q92925	-1.07604	0.0239004		P51649	-1.29776	2.42966e-06		P09132	1.10668	0.00512081		Q96HC4	-1.16131	0.000563968
P02671	Fibrinogen alpha chain	9.14134	9.54206	9.30834	9.43087	9.91004	9.81794	9.06716	10.5129	9.70408	10.4566	10.5477	9.08985	10.3984	10.2414	10.9194	10.5611	10.7496	11.8918	11.0899	10.7324	10.5083	13.3787	10.1921	30.1386	22	118	22		Q15019	-0.62756	3.5833e-05		P13797	-1.07437	0.00680154		Q9GZY8	-1.29392	7.22473e-06		Q15369	1.11091	0.00808126		Q14241	-1.15735	0.00052289
P02675	Fibrinogen beta chain	9.62899	9.97039	9.73386	9.94471	10.3354	10.0899	10.4794	10.8681	11.5188	11.1306	10.9883	10.1486	10.7978	10.7759	11.404	10.8872	11.0441	12.4569	11.3603	11.2042	11.368	13.6123	10.5068	48.6762	22	229	22		P22626	-0.622909	0.00999597		P35609	-1.07369	0.0311252		P43304	-1.29259	1.69646e-05		P02748	1.11862	0.00686644		P51610	-1.15734	7.83987e-05
P02679	Fibrinogen gamma chain	9.42333	9.91289	9.64602	9.6907	10.1104	9.99859	10.1464	10.8349	12.3676	11.0729	10.8892	9.97814	10.8046	10.8574	11.5389	10.9829	11.2756	12.5237	11.3953	11.3784	11.1718	13.5047	10.7777	48.3444	21	141	21		Q05682	-0.622837	0.0013036		Q6NZI2	-1.07286	0.000265018		P05114	-1.29191	0.00848212		P00995	1.12012	0.0127763		Q08431	-1.15555	0.0228793
P02746	Complement C1q subcomponent subunit B	8.19032	8.61139	8.22062	8.4208	8.56453	8.44915	8.37851	8.85674	8.6844	8.67948	9.29577	7.70598	6.81328	7.05622	7.42143	7.71556	6.86933	6.78195	6.64687	7.23145	7.28723	7.30404	6.46956	9.09091	2	8	2		O43237	-0.621261	0.000164338		Q15019	-1.07123	0.00166131		O96008	-1.28798	1.65091e-07		B5ME19	1.12018	0.0222289		P10644	-1.15492	0.000372661
P02748	Complement component C9	7.89421	8.03617	8.00113	7.82655	7.69697	7.7286	8.27333	9.62242	8.41405	8.47208	8.7046	8.86728	10.2078	9.99576	10.0746	9.78172	9.96834	10.0119	10.4538	10.1638	10.0239	11.4938	9.92666	10.5546	9	36	9		O75367	-0.619911	0.0189679		Q99735	-1.07091	0.0148687		O75954	-1.28565	0.00999296		Q9Y5K8	1.12075	0.0179508		P02788	-1.15426	0.00598342
P02751	Fibronectin	12.0797	12.1807	12.1815	12.2452	12.3154	12.3534	15.4397	11.7367	11.9184	12.0145	11.756	11.5203	10.6928	10.7782	12.6213	10.922	10.8793	11.24	11.0444	11.3096	11.0838	12.2529	10.3585	37.0914	67	293	67		Q9UHG2	-0.61725	0.0454655		Q86UP2	-1.06973	0.00548804		Q15233	-1.2841	0.00239174		Q9H3P7	1.12212	0.0344073		Q9C040	-1.15299	0.000507538
P02763	Alpha-1-acid glycoprotein 1	7.88813	7.83983	7.76155	7.86109	8.03122	7.62936	8.47208	9.25219	8.10748	8.7866	9.49606	8.34029	8.68484	9.06897	8.92436	9.52495	10.6119	8.70105	8.65456	8.84968	9.14583	9.20229	10.9278	14.4279	2	8	2		P35580	-0.616636	0.000413094		P17029	-1.06585	0.0298015		Q9HD20	-1.28293	7.1345e-05		P24158	1.12887	0.00803675		Q10471	-1.15285	0.00403657
P02774	Vitamin D-binding protein	8.0045	8.06555	8.03067	8	7.62571	8.1334	7.88325	8.09856	7.38457	7.75556	8.16138	7.76288	6.44302	6.6971	7.30612	7.40156	6.64394	6.84741	6.30951	6.33498	6.37942	7.37937	6.30227	10.1266	4	7	4		Q6Y1H2	-0.613065	0.0137266		Q15428	-1.06096	0.0029592		Q9H1E5	-1.27792	0.00775685		Q96EY8	1.13532	0.00103515		P17480	-1.15179	0.000753588
P02788	Lactotransferrin	8.27659	9.12102	8.44874	8.21529	7.99944	8.00731	8.95681	8.86697	9.47289	7.98698	9.12696	8.01179	7.02085	7.20511	7.84192	7.6651	8.20805	8.19177	7.62095	7.78518	7.86084	7.55661	7.35184	7.60563	5	12	5		Q15286	-0.612756	0.00732098		O15371	-1.05562	0.0392313		Q969G5	-1.2734	0.000375313		Q9Y2S2	1.14078	0.0148876		Q9Y3U8	-1.14788	0.0052745
P02790	Hemopexin	8.0634	8.01458	8.0045	7.98527	7.93015	8.00619	8.65499	8.38931	8.92511	8.79701	8.86542	8.51491	7.46723	8.11182	7.78926	7.71746	8.80502	7.41843	7.76708	7.74699	7.85996	8.48165	8.73347	19.0476	6	18	6		Q9UFN0	-0.609859	0.000483902		O75643	-1.05452	0.00217462		O43865	-1.27323	4.89645e-06		P28838	1.15535	0.00771288		P58107	-1.14544	0.0216857
P02794	Ferritin heavy chain	7.15785	7.30012	6.94251	6.50462	6.61912	7.1467	7.47735	7.65535	7.26303	6.70044	6.67807	6.83289	7.92167	7.53765	7.90234	6.81236	7.65542	7.42209	7.79146	7.53023	7.68685	7.49123	7.60303	23.4973	3	6	3		Q14980	-0.607011	0.00217743		Q969X5	-1.05337	0.0104673		O14773	-1.26825	0.00016649		P57772	1.16008	0.0078781		Q8IZ81	-1.14353	4.98707e-06
P04004	Vitronectin	8.16591	8.31198	8.1467	8.26115	8.21578	8.55305	8.80219	8.50263	9.38716	8.56301	8.51017	8.71562	9.24325	9.2421	9.61942	9.35173	9.01402	9.56638	9.42905	9.73338	9.33407	10.3365	8.73152	11.7155	5	28	5		Q9H9E3	-0.604264	0.270804		Q16181	-1.05139	3.21974e-05		O14653	-1.26817	1.74743e-05		P51532	1.16054	0.000228474		Q15428	-1.14241	0.000186713
P04054	Phospholipase A2	8.22786	8.29508	8.21286	8.39789	8.35535	8.29002	10.8241	11.7219	11.1803	11.2171	10.8651	12.5619	12.2165	11.8077	11.8594	11.4254	11.8727	11.71	11.899	12.4362	12.6111	11.2796	12.1341	62.8378	9	204	9		O75683	-0.603314	0.0117784		P56378	-1.04862	0.00471268		Q9H9J2	-1.26302	0.00115308		Q9H3K2	1.16172	8.97503e-05		A5YKK6	-1.14118	0.00417262
P04080	Cystatin-B	8.51767	8.8586	8.81666	8.72076	8.40472	8.74382	8.61802	8.90809	8.30606	8.66747	8.93664	8.60807	9.81398	10.0244	9.71738	10.6927	10.8216	10.2935	9.84864	9.9356	10.1377	10.6342	10.4722	55.102	4	19	4		Q96TC7	-0.601737	0.0135499		P05204	-1.04799	0.00169306		P04899	-1.25581	2.09036e-07		P12277	1.16885	0.014054		Q96CM8	-1.1358	6.73003e-06
P04083	Annexin A1	9.69383	10.2812	10.1847	10.3194	9.87237	10.3311	9.2465	9.74231	9.61029	10.0588	9.76022	9.36523	9.45375	9.61111	9.71961	9.61307	10.0776	9.46936	9.49903	9.48685	9.7521	9.84762	9.72909	44.7977	12	59	12		Q9P0V9	-0.60053	0.0182505		Q6NUK1	-1.04467	0.000331991		P05107	-1.2549	2.08992e-08		O95218	1.16954	0.0141067		Q99805	-1.12931	0.000545014
P04179	Superoxide dismutase [Mn], mitochondrial	9.88463	9.74853	9.81682	9.73166	9.60326	9.74298	10.2947	11.123	9.86635	11.2694	11.4816	10.3235	10.0418	10.3413	10.7575	11.3451	10.7042	10.1586	10.1087	10.3597	10.1929	10.1236	10.1165	47.2973	8	106	8		P12074	-0.599909	0.0769189		Q13492	-1.0372	0.00129172		Q14204	-1.25207	1.04039e-08		P61916	1.17658	0.00685705		Q8NFH5	-1.12034	0.0127971
P04264	Keratin, type II cytoskeletal 1	10.3426	9.97499	8.69488	8.69035	8.36019	8.29738	8.87036	8.24698	8.82782	8.65069	8.56529	8.76122	6.6548	5.66021	7.47507	6.75041	5.78977	6.31349	7.27369	6.36227	6.79448	6.40511	6.13534	25	15	108	10		O14949	-0.593438	0.000438458		P17096	-1.03111	0.00374436		Q9BSD7	-1.24884	1.0421e-05		P51397	1.17695	0.00250724		Q9BYN8	-1.1187	0.0149087
P04275	von Willebrand factor	10.2877	10.1334	10.3144	10.4544	10.1679	10.4306	9.91737	9.61857	9.98541	9.61508	9.43609	9.65732	7.28036	7.66123	7.65626	7.43081	6.96134	7.19177	7.52134	7.71569	7.37331	8.60156	6.85932	10.2382	22	63	22		Q9H0E2	-0.592402	0.00820247		P11279	-1.0307	0.0194982		Q9P0L0	-1.24836	0.00234472		P13640	1.18527	0.0197197		Q7Z2K6	-1.11234	0.000100097
P04350	Tubulin beta-4A chain	8.36982	8.4271	8.36763	8.58759	8.52278	8.5267	9.12076	8.53177	9.23697	8.86882	8.26257	8.71768	6.45916	7.19952	6.51851	6.49098	6.92082	6.60672	6.3518	6.82292	7.37744	6.33183	6.67645	51.1261	21	358	1		Q8NCW5	-0.592198	0.00619058		Q15366	-1.03052	0.00508391		P14209	-1.24057	0.00251025		Q9UHA4	1.18529	0.00781259		P47985	-1.10762	0.00106726
P04424	Argininosuccinate lyase	7.48945	7.99661	7.78267	7.78463	7.84046	7.55995	9.23146	7.97842	9.6435	8.72451	8.65964	8.84267	8.7767	9.19915	9.35432	10.0987	9.39351	9.55505	8.93806	9.58782	8.8249	9.0513	9.31956	12.069	5	14	5		O00584	-0.589642	0.00259335		Q9H0D6	-1.0301	0.0436083		Q9Y230	-1.23317	0.000158789		P07203	1.18551	0.00708052		Q8N3U4	-1.10452	0.00276008
P04632	Calpain small subunit 1	7.36194	7.66818	7.42122	7.36107	7.15987	7.74079	7.00225	7.74349	7.38629	7.7252	7.64241	7.39917	8.06722	8.13553	8.40064	8.77212	8.31074	8.64013	8.35771	8.66742	8.51816	8.05454	8.50068	19.0299	5	17	5		Q9BS26	-0.589212	0.000238765		Q9H9J2	-1.02571	0.00356776		P09972	-1.23155	0.00147218		Q00688	1.19221	7.7247e-05		P17931	-1.10346	0.000554892
P04732	Metallothionein-1E	7.84109	9.35667	8.89996	7.89663	9.58928	7.69697	6.16792	6.82018	7.49585	6.86542	7.72315	7.64314	8.73967	8.67495	8.79677	6.40266	9.47583	8.09437	7.13845	7.81687	6.62317	7.84154	7.6836	32.7869	2	10	0		Q9H488	-0.58915	0.00888695		Q9UJS0	-1.0228	0.00283681		P62993	-1.22335	0.00171516		Q96IU4	1.19309	0.00302374		Q13151	-1.0965	0.00122435
P04746	Pancreatic alpha-amylase	8.64566	8.81474	8.71939	8.66178	8.60103	8.46964	11.1445	9.08188	9.5567	9.53644	9.70165	9.74282	13.7449	13.8986	13.7285	12.9589	14.4497	12.93	13.2979	13.2632	14.2575	12.5548	13.3248	62.4266	25	645	3		P10809	-0.588579	0.0104426		Q13242	-1.01937	0.00757258		Q14119	-1.22268	0.000446169		Q7L1Q6	1.1937	0.00223415		Q13492	-1.09014	0.0233053
P04792	Heat shock protein beta-1	9.51885	9.97971	9.40173	9.55746	9.88417	9.87083	10.0338	10.5458	10.0199	11.496	10.7421	9.97413	10.4631	10.4588	10.4695	10.676	11.1439	10.6016	10.6626	10.1818	10.169	10.1854	10.9708	70.7317	12	109	12		P24158	-0.588214	0.0579993		P16284	-1.01345	3.85914e-05		Q00325	-1.22139	0.000235604		Q9H1B7	1.19832	0.000849122		P46109	-1.08532	0.0132489
P04899	Guanine nucleotide-binding protein G(i) subunit alpha-2	10.2047	10.2096	10.0941	10.4614	10.0153	10.3762	9.47208	9.40173	9.46536	9.43338	9.43962	9.44874	8.6069	9.09226	9.11476	9.11308	8.99116	8.93087	8.84931	9.15402	8.94758	8.9675	8.97712	55.2113	17	84	11		Q49A26	-0.587526	0.00532513		P31942	-1.01265	0.00350509		O00217	-1.22113	0.000704338		A0AV96	1.19844	0.00267267		P36969	-1.08111	5.94957e-05
P04908	Histone H2A type 1-B/E	9.41574	9.82528	9.93266	9.69244	9.53586	10.4127	7.55382	6.6837	8.12619	6.66818	6.93074	7.2891	14.3065	13.9299	13.3995	12.68	12.9436	13.938	13.9017	13.4204	13.0236	13.8002	12.378	37.6923	6	637	1		P04275	-0.583554	0.00224224		P35555	-1.01161	0.00516721		P09651	-1.21586	6.65591e-05		Q8IYB3	1.20608	0.00368357		Q99536	-1.07966	0.00142511
P05023	Sodium/potassium-transporting ATPase subunit alpha-1	11.4987	11.4093	11.5437	11.5457	11.216	11.4984	10.7445	11.476	10.5533	11.4391	11.1875	10.8525	10.6274	11.1255	11.0604	10.6123	10.6848	10.4405	11.1793	11.065	10.3953	10.8971	10.5574	36.1681	34	189	34		Q9GZY8	-0.583309	0.051259		Q02218	-1.01072	0.003664		P50995	-1.20636	2.84139e-07		Q9H2U2	1.20792	0.00525532		P13797	-1.07767	0.000288287
P05062	Fructose-bisphosphate aldolase B	6.2075	6.5345	6.42962	6.38716	6.29462	6.77479	7.62936	8.44543	8.23458	9.56663	9.48482	8.9969	7.88643	7.77977	7.71491	8.88876	7.71145	7.87287	8.31631	7.85148	7.66091	8.00604	8.59718	12.0879	4	18	3		O43181	-0.581981	0.00861927		Q9NSE4	-1.0056	0.00250425		Q15428	-1.20575	6.69439e-05		P18085	1.21436	0.00772485		O14776	-1.07426	0.0011319
P05067	Amyloid-beta precursor protein	9.40684	9.96044	9.28771	9.49486	9.668	9.77017	9.93855	9.04029	9.95216	9.76371	9.3966	8.97699	9.12163	8.94613	8.85142	8.79531	8.42706	8.63121	9.02562	9.16311	8.80043	9.15105	8.02072	4.15584	4	9	4		Q96CW1	-0.580034	1.78235e-05		Q9P0M6	-1.00542	0.00139621		Q8TEM1	-1.20513	0.0204386		P15121	1.21543	0.00596646		Q16363	-1.07348	0.0268697
P05091	Aldehyde dehydrogenase, mitochondrial	9.439	9.43442	9.43567	9.4446	8.99661	9.64223	9.33896	9.40769	8.97499	9.42794	9.54863	9.5159	8.93595	9.08505	8.70247	9.1091	9.1513	8.6068	8.91478	9.06135	9.75257	8.25985	9.08489	41.5861	20	86	15		P0DME0	-0.579507	0.13549		P02458	-1.00407	0.00539531		Q9Y2R0	-1.20377	0.00474816		Q9Y3E1	1.21705	0.000449552		Q9HBL0	-1.07167	0.000151636
P05107	Integrin beta-2	7.47816	7.72451	7.37678	7.6632	7.41785	7.57516	6.25172	7.37156	6.64097	7.46597	7.4822	6	5.83377	6.37659	7.111	6.76707	7.53415	6.31611	6.21391	6.42409	6.17327	6.21572	6.36318	5.3316	4	15	4		O00479	-0.579169	0.0124946		Q9NZM1	-1.00288	0.000965566		Q12765	-1.20361	0.00812015		O95336	1.21758	0.00258437		Q15582	-1.06854	0.00819538
P05114	Non-histone chromosomal protein HMG-14	10.7651	10.8397	11.2585	10.8973	10.1712	10.8444	9.12774	9.01903	8.85674	9.13443	9.75422	9.11244	9.17845	9.86999	10.0985	9.12821	9.14768	9.44172	10.11	10.5098	8.97172	9.6924	8.29905	43	4	28	4		Q96T23	-0.577754	0.00010124		P51532	1.00033	0.00105708		P10644	-1.20116	0.000646621		Q09028	1.21813	0.00464895		P35611	-1.06477	0.000145746
P05141	ADP/ATP translocase 2	11.3367	11.435	11.4884	11.3618	11.2918	11.5991	11.4538	11.3337	10.7111	11.3072	11.2029	11.5549	10.844	10.4705	10.1213	10.2592	10.8708	10.4383	10.7441	10.5487	11.2363	10.2792	11.4789	43.9597	17	130	8		Q3LXA3	-0.575916	0.283863		P49750	1.00676	0.00792362		Q9BTV4	-1.20083	7.58115e-05		P49773	1.22622	0.0106278		O00217	-1.05972	0.00234541
P05155	Plasma protease C1 inhibitor	7.71425	7.88631	7.80542	7.81186	7.68159	7.82337	8.31016	8.69836	8.36107	8.75288	9.0381	8.15127	7.20658	7.67647	7.86264	9.34742	8.26399	7.55671	7.50556	7.85058	8.15694	8.01022	7.94144	9.4	4	7	4		Q9UKM9	-0.574646	0.0100288		Q15369	1.00699	0.0139588		Q86UP2	-1.19685	2.94682e-05		P25786	1.22802	0.0159203		Q9UNF0	-1.05824	7.81271e-07
P05162	Galectin-2	8.24555	8.43505	8.39017	8.34651	8.50104	8.11061	9.99647	8.55113	9.2581	10.8873	10.6397	8.65069	10.3337	10.36	10.4973	10.1483	10.2185	9.92187	10.3263	9.2144	9.65233	9.03296	9.564	59.0909	6	29	6		Q09666	-0.573733	0.000532167		Q9NPA8	1.0141	0.0128381		O00299	-1.19516	0.0013213		Q9NNW7	1.22905	0.0125835		Q96CW1	-1.05354	0.00103795
P05164	Myeloperoxidase	10.1045	10.2195	10.043	9.41045	9.40344	9.5889	10.148	9.86573	10.1857	9.38931	9.54206	9.64979	7.80009	7.9574	8.49828	8.40621	8.51234	8.72294	8.3451	8.18363	8.68784	8.78518	8.17018	32.2148	22	69	19		Q9GZT3	-0.572537	0.000114055		O14818	1.01742	0.00135229		Q969X5	-1.19423	3.81557e-05		Q9UN37	1.23188	0.00394087		Q96FW1	-1.04779	5.9689e-05
P05165	Propionyl-CoA carboxylase alpha chain, mitochondrial	9.59544	9.71665	9.57137	9.64764	9.42333	9.57762	9.9431	9.84831	9.89603	9.7492	9.86419	9.45204	9.50518	9.48497	9.38142	9.36698	9.26934	9.28267	9.65813	9.20387	9.06749	9.54169	9.41372	20.3297	13	46	13		Q96CS3	-0.572435	0.00110648		Q9NZU5	1.01856	0.000217012		Q96FJ2	-1.19318	0.00158546		P48052	1.23616	0.0119113		Q14980	-1.04657	0.000187067
P05166	Propionyl-CoA carboxylase beta chain, mitochondrial	8.3672	8.31198	8.37591	8.28633	8.34341	8.15228	8.65821	8.76222	8.54226	8.80058	8.77149	8.91588	8.96875	8.57715	9.4281	9.03729	8.6077	9.33011	11.3083	8.89055	10.3065	9.11856	8.42638	27.0872	10	42	10		O75954	-0.572152	0.105508		Q9Y2H6	1.01917	0.00123076		P22830	-1.19233	3.80847e-05		P00491	1.24553	0.0141551		Q14151	-1.04565	0.000318939
P05198	Eukaryotic translation initiation factor 2 subunit 1	9.39981	9.40344	9.38737	9.39446	9.42899	9.25338	10.4252	9.81025	10.2432	9.41172	9.71459	9.98584	10.5828	10.3001	10.0678	10.3313	10.3132	10.298	10.2874	10.17	10.1317	9.80933	10.1304	47.619	15	78	15		P23528	-0.57147	0.000801193		O00541	1.01953	0.00870166		P31942	-1.19069	0.000113508		P60900	1.2534	0.00213612		O75764	-1.04124	0.00212696
P05204	Non-histone chromosomal protein HMG-17	10.7986	11.2218	11.2245	11.245	10.6406	11.4787	9.92807	9.2465	10.6722	8.96924	9.79377	10.4914	9.79795	10.4573	10.2759	10.0671	9.23151	10.3823	10.276	11.0885	10.7494	10.5051	8.72471	27.7778	3	48	3		Q16836	-0.56856	0.0022763		P35270	1.02264	2.06625e-05		P62995	-1.19009	0.00120755		Q6PML9	1.25438	0.000509119		O75787	-1.03869	0.000737515
P05387	60S acidic ribosomal protein P2	9.54689	9.46373	9.54052	8.94953	9.22689	9.61728	10.1565	10.0232	9.6193	9.808	9.66017	10.144	9.61311	9.47223	9.93013	10.2789	10.1888	9.98169	9.7659	9.83564	10.4259	9.86408	10.3194	51.3043	5	56	5		Q07021	-0.567195	0.126401		Q5RKV6	1.02555	0.00107493		Q10471	-1.1861	1.33755e-05		P52209	1.25623	0.012584		Q9NZM1	-1.03615	0.00231844
P05388	60S acidic ribosomal protein P0	10.0744	10.0367	9.98057	10.0773	10.0922	10.1492	10.2843	10.5207	9.61176	9.93679	10.0849	10.703	10.1546	10.3628	10.1826	11.2881	10.6181	10.6692	9.92095	10.6592	11.2901	10.2351	10.951	42.5868	12	104	12		P27824	-0.560755	0.0415828		Q7RTV0	1.02959	0.0188568		P62318	-1.17991	0.0183349		O75844	1.25651	0.011075		P48304	-1.0348	0.00976194
P05408	Neuroendocrine protein 7B2	9.93782	9.14057	9.47816	9.28494	8.99095	10.0422	8.837	9.16692	8.62936	8.92718	9.07922	9.02873	9.05695	8.9135	9.15073	9.20391	9.36478	8.71948	9.05612	9.13935	9.10941	8.7061	9.29577	22.1698	3	18	3		O60493	-0.560239	0.00322153		Q8NI60	1.03661	4.97732e-05		Q14739	-1.17786	0.000138795		P04080	1.25911	0.010221		Q9BTV4	-1.03437	3.55259e-05
P05451	Lithostathine-1-alpha	11.0066	11.0378	10.9907	10.9512	10.8493	10.8279	12.6529	13.2277	13.098	13.3764	12.9692	11.5642	12.5315	12.6588	13.3991	13.9794	14.0715	12.763	12.5859	12.4656	12.7354	12.1301	13.0674	51.8072	8	594	6		O00483	-0.558879	0.0119119		Q4KMQ2	1.03663	0.023645		P53999	-1.16759	2.29816e-05		Q9NRX4	1.26287	0.0438807		Q96I59	-1.03008	0.00685189
P05534	HLA class I histocompatibility antigen, A-24 alpha chain	8.59731	7.70805	7.55995	7.58571	7.53761	7.30195	8.1639	8.83194	8.22159	7.60807	7.70598	7.6453	9.05854	8.80863	9.88901	8.37334	9.5918	8.44022	9.51938	8.58755	8.44405	8.67752	8.84322	33.4247	9	25	3		P09327	-0.556541	0.00214231		Q15046	1.04487	0.00223692		Q9C040	-1.16371	0.000446241		Q96EV2	1.2637	0.00329947		O43390	-1.02955	0.000169241
P05556	Integrin beta-1	10.6958	10.6274	10.6009	10.8273	10.5109	10.6718	10.4851	10.1486	9.9412	10.2912	10.0123	9.91573	9.03299	9.4255	9.77839	9.1167	9.03926	9.32914	9.10966	9.77881	9.15086	9.63221	8.82056	31.8296	21	87	21		Q9Y3Q3	-0.556011	0.00250985		P00352	1.04561	0.00841003		P06702	-1.1599	0.00153245		P62191	1.26579	0.00696275		P27694	-1.02365	0.0013663
P05783	Keratin, type I cytoskeletal 18	13.2182	12.9684	13.1935	13.2217	13.4344	13.1506	13.3941	14.1735	13.7103	14.7966	14.2025	13.5868	14.6551	14.5203	14.0218	13.4979	13.6314	14.1678	14.6238	14.1529	13.4679	14.3603	13.244	83.4884	43	1571	41		Q8WW59	-0.551289	0.0766026		P54317	1.05108	0.0293674		Q05639	-1.1588	1.1388e-05		P04732	1.27433	0.0410887		Q96QR8	-1.02016	0.0140731
P05787	Keratin, type II cytoskeletal 8	13.4821	13.1746	13.3912	13.4596	13.6525	13.4892	13.4977	14.3124	13.5928	14.7194	14.2349	13.5393	14.9153	14.7434	14.0985	13.4812	13.6972	14.1878	14.7232	14.3013	13.4948	14.5831	13.3219	66.4596	48	1196	37		P05408	-0.551175	0.0256102		P07203	1.05427	0.0125468		Q9NZN4	-1.15746	2.16132e-05		P07478	1.27733	0.0434719		Q6VN20	-1.01815	0.0267338
P06213	Insulin receptor	6.54226	6.57592	6.65392	6.20945	6.50462	6.44294	5.73336	6.26679	5.69766	6.69349	6.50462	7.72042	7.33888	7.49589	7.51204	8.58751	7.55399	7.81475	7.00532	7.6551	7.87219	7.01438	7.74555	3.11143	4	6	4		O95299	-0.551153	0.000379991		P48449	1.0573	0.00183924		P20674	-1.15586	0.00341511		P35030	1.28924	0.0428403		Q8IWB7	-1.01612	0.00289063
P06454	Prothymosin alpha	5.86047	5.97269	5.63227	5.24413	5.76288	5.25927	7.91409	7.40514	7.76752	6.25927	7.08852	6.65392	7.45285	8.09981	8.44193	9.01654	9.27831	7.68998	7.61886	7.78988	8.45802	7.34558	8.45903	23.4234	3	7	3		P41219	-0.549589	0.00140799		P22234	1.06392	0.0057879		P26583	-1.15154	0.0017925		Q9BWJ5	1.29943	0.00325605		O43684	-1.00836	0.000105908
P06576	ATP synthase subunit beta, mitochondrial	11.6144	11.6816	11.7417	11.5596	11.3682	11.7154	11.0741	11.2483	10.8682	11.3138	11.3348	11.4387	11.26	10.8572	10.7065	10.7776	11.1368	10.6363	11.1102	10.5793	10.9296	10.9066	11.1783	65.2174	26	272	26		Q13151	-0.548851	0.00325686		P19838	1.06438	0.00817168		P16284	-1.15102	0.00363926		Q9BY44	1.30023	0.00224738		Q8TEM1	-1.00688	0.0379375
P06702	Protein S100-A9	10.0961	10.3705	10.3488	9.5218	9.45697	9.893	9.3015	10.1695	10.1754	9.83983	10.5957	9.47998	7.9338	8.41585	9.41657	8.78172	10.0625	8.66963	9.48099	8.20914	8.76855	9.2828	8.31665	37.7193	4	36	4		O95793	-0.543551	0.0221202		P24928	1.06638	0.00189024		Q96AC1	-1.14821	0.00215907		Q14240	1.30106	0.00125343		Q13435	-1.0041	0.00204904
P06730	Eukaryotic translation initiation factor 4E	8.96982	8.80252	8.73606	8.79734	8.95478	8.71115	8.27333	8.6886	8.31243	8.35535	8.83162	8.39832	9.35958	9.7973	9.21239	8.75645	9.73192	9.41965	9.73602	9.13529	8.64776	9.37339	9.95002	17.9724	5	23	5		Q92804	-0.543407	0.0138068		P98095	1.06721	0.009465		P55854	-1.14798	0.00165797		O00487	1.33361	0.0174063		Q16666	-1.00247	0.0144917
P06733	Alpha-enolase	10.9283	11.4641	11.187	11.2627	11.2303	10.8263	11.2366	11.3634	11.0323	11.2258	11.6743	11.2092	10.677	11.0538	10.8191	11.3966	11.5937	10.6529	10.5565	10.92	10.823	10.4268	11.2856	63.1336	23	238	20		P63167	-0.543014	0.00599084		Q08830	1.07407	0.000601357		Q9H9E3	-1.14789	4.31857e-05		O94819	1.34945	0.00171371		P07203	1.00087	0.000940502
P06744	Glucose-6-phosphate isomerase	9.90629	10.3799	10.1761	10.3107	10.1834	9.87267	10.4705	10.7908	10.5162	10.569	11.0755	10.1458	10.4574	10.6465	10.4555	10.9711	11.0472	10.3202	10.2421	10.5162	10.2831	10.7787	10.9245	41.2186	19	95	18		Q96CX2	-0.539783	7.74166e-05		Q14240	1.0766	0.00296679		Q9UJS0	-1.14495	3.01393e-05		Q15181	1.35242	0.00502009		Q13439	1.00485	0.00287514
P06753	Tropomyosin alpha-3 chain	7.59842	7.48543	7.31922	7.43463	7.83036	7.43463	7.94954	7.4363	8.05528	7.6844	7.61618	7.30925	7.80575	8.19669	8.13267	8.22917	8.30294	7.98251	8.17738	7.96979	7.73547	8.35152	8.52275	33.6842	16	121	2		P17096	-0.53901	0.172653		P17655	1.07683	0.00192557		Q9NSE4	-1.14381	5.54023e-07		Q15043	1.40557	0.00555863		Q96DV4	1.00486	0.00510561
P06899	Histone H2B type 1-J	8.85549	8.94983	9.29646	9.05148	8.13802	9.48704	7.98641	8.21189	7.72588	8.07949	8.21772	8.02181	9.77237	9.21036	8.54474	8.22382	8.40599	8.4111	8.1421	8.57724	8.13029	8.66699	7.47537	57.9365	8	1083	0		Q5XXA6	-0.536191	0.00088257		P19440	1.07748	0.00282603		P49711	-1.13873	0.00531379		Q9NS69	1.40654	0.00829462		Q8IYB3	1.00522	0.00607891
P07099	Epoxide hydrolase 1	11.4528	11.3051	11.1992	11.4094	11.6265	11.432	11.8011	11.6811	11.6549	11.4457	11.3807	11.8714	10.8389	10.9381	10.6459	10.6411	11.0042	10.8039	10.6861	10.6618	11.2574	10.5083	11.0345	46.3736	26	171	26		Q5T8P6	-0.534374	0.0629966		P02462	1.08125	0.0243115		Q15019	-1.13832	2.13649e-07		P54819	1.41185	0.00296567		P13073	1.0091	6.93622e-05
P07195	L-lactate dehydrogenase B chain	8.82146	9.16491	8.89512	9.05799	9.0268	8.75922	8.9542	9.27076	8.90689	8.95332	9.76703	9.67983	9.68868	10.3547	9.24809	9.44209	10.7297	9.61188	9.3397	9.83519	9.55167	9.14803	10.9038	28.1437	10	50	9		O75131	-0.533433	0.0168998		Q5VZF2	1.08195	0.000130879		Q14554	-1.13763	5.76963e-05		P09234	1.41893	0.00406898		Q16881	1.01076	0.000154513
P07203	Glutathione peroxidase 1	9.11972	9.07093	8.88081	8.98328	8.51412	8.82146	8.47127	8.80187	8.43379	8.89754	9.23122	8.91169	9.74165	10.0014	9.68386	10.9699	10.4074	9.51911	9.44036	9.8304	10.1766	9.44789	10.1936	45.3202	7	24	7		P99999	-0.531597	0.154742		Q9H3U1	1.08562	0.000529651		P14314	-1.13537	0.000163984		Q29836	1.44154	0.0073616		P18669	1.02752	0.0038794
P07305	Histone H1.0	10.2657	10.2594	10.4661	10.2957	10.1403	10.5	10.2603	10.2974	10.7653	10.3003	10.4745	10.5214	11.2987	11.099	10.9152	10.4281	10.3302	11.1154	11.1373	11.076	10.4602	11.0333	9.93533	21.134	5	89	5		P50995	-0.530739	0.00052156		Q14126	1.09115	0.0016316		Q96QR8	-1.13485	0.00941629		Q13451	1.44509	0.00870431		Q16822	1.02771	0.00177611
P07355	Annexin A2	12.4234	12.4446	12.4664	12.5882	12.5373	12.5079	11.7079	12.5843	11.5527	12.7035	12.299	12.2147	11.2676	11.9109	12.0978	11.2319	11.4648	11.2001	12.0767	11.7643	11.3892	11.8476	11.3775	64.3068	30	317	30		P62995	-0.530524	0.0297948		P16152	1.09362	0.000613942		Q9UKV3	-1.1337	0.00594371		Q9NP72	1.44636	0.0300574		P61224	1.03044	0.00160399
P07384	Calpain-1 catalytic subunit	9.66853	10.0271	9.70753	9.93133	9.68124	10.026	9.51155	9.61102	9.55516	9.54129	9.48643	9.27193	9.06643	9.07933	8.97157	9.04869	9.23698	8.9154	8.57146	9.0776	8.80453	8.69006	8.92155	23.5294	16	63	14		Q9BQ39	-0.529167	0.0134496		P31153	1.0937	2.71518e-05		Q8IXB1	-1.13303	0.00590754		Q92901	1.45752	0.00130141		P82979	1.03543	0.0118817
P07437	Tubulin beta chain	12.4822	12.4293	12.3874	12.6058	12.3246	12.6336	12.271	12.1971	12.2481	12.4085	12.1927	12.4266	7.23206	7.68251	7.2556	9.39076	7.51741	7.04467	6.50896	7.7363	8.20814	6.7245	7.51994	68.6937	28	441	4		P27348	-0.528313	0.000611488		P60900	1.10152	0.00558008		Q13185	-1.1225	0.00459072		Q99873	1.46022	0.00750881		P51532	1.04525	2.78314e-05
P07477	Trypsin-1	11.4885	11.2158	11.3057	11.6343	11.4747	11.4093	13.4913	12.1501	13.4434	13.0203	13.0819	13.1681	14.6467	13.9774	14.3787	13.1623	14.0467	13.7068	14.3233	14.2523	14.3482	13.7785	13.6957	47.3684	11	1065	9		O43390	-0.527465	0.00993857		P11172	1.10219	0.00435039		Q49A26	-1.11975	0.00439685		Q8NFH3	1.46615	0.00355338		O75874	1.04707	0.00598088
P07478	Trypsin-2	9.43567	9.30743	9.30469	9.63481	9.77347	9.3837	9.83494	11.17	9.35271	10.8149	11.8304	11.6072	11.461	12.3539	11.6381	11.6133	12.5941	12.1459	11.2159	12.2681	11.8159	11.7099	13.1957	38.0567	6	654	4		P08238	-0.523998	0.00124137		Q6P2E9	1.10629	0.000336152		P49419	-1.11669	1.93928e-05		Q9Y295	1.48016	0.00978262		Q99969	1.05079	0.00324147
P07741	Adenine phosphoribosyltransferase	7.91827	8.37634	8.108	8.18388	7.98698	7.82782	10.03	8.17991	9.81346	8.11686	8.50621	9.01123	9.24499	9.7114	9.17974	10.0934	10.2532	9.4345	9.2573	9.69828	9.95478	8.80069	10.4532	21.6667	4	13	4		P0C0S5	-0.522496	0.00014522		Q13501	1.10671	0.000659636		Q9Y512	-1.11119	0.0010195		Q8TC12	1.49346	0.00564656		Q4KMQ2	1.05638	0.0447728
P07814	Bifunctional glutamate/proline--tRNA ligase	9.18388	9.11192	9.01123	9.15228	9.114	8.97413	9.2861	9.57327	9.33405	9.03672	9.38909	9.42962	9.91643	10.2565	9.81952	10.2383	10.3874	10.366	9.9235	10.1197	10.1361	9.23725	10.1386	16.5344	22	72	22		Q99969	-0.520866	0.0609001		P08571	1.10762	0.0294743		P35914	-1.0989	7.87061e-05		P62195	1.49387	0.00105984		P09417	1.05706	0.000154615
P07858	Cathepsin B	8.91677	8.48462	8.57062	8.54496	8.64746	8.63771	9.78496	8.6279	9.18115	8.90749	9.04603	8.72076	7.82263	8.29603	8.43713	8.69829	8.62239	8.58633	8.07036	8.2266	7.8018	8.28831	8.53115	28.0236	7	31	7		P18859	-0.520855	0.17212		Q8N573	1.10815	0.00334018		Q9BX66	-1.09678	6.41635e-05		Q9NQW7	1.49732	0.00712076		Q13315	1.05964	0.000266955
P07900	Heat shock protein HSP 90-alpha	9.89633	10.2367	9.88996	9.9884	9.71098	9.80252	9.91169	9.76885	9.91214	9.52042	10.2087	9.78202	10.3218	10.8358	10.4525	11.3723	11.1492	10.9849	10.2509	10.8148	10.8757	10.0734	11.2912	32.6503	23	141	13		Q969Q0	-0.52052	0.17978		P02679	1.10925	0.00231443		Q16666	-1.09574	0.00697153		P28066	1.5177	0.00252026		O95218	1.06036	0.0101145
P07919	Cytochrome b-c1 complex subunit 6, mitochondrial	9.51944	9.46516	9.58402	8.81089	8.97642	9.37829	9.89194	9.29002	9.1004	8.98869	9.02569	9.63445	9.87165	9.35561	9.94753	10.036	9.56516	9.82284	9.94789	10.2123	11.3728	10.0284	10.1187	46.1538	5	28	5		P35555	-0.51977	0.000190785		Q13310	1.11436	0.000433046		Q9Y3U8	-1.09514	0.00470317		O60216	1.52208	0.00425474		P15121	1.06123	0.000744598
P07954	Fumarate hydratase, mitochondrial	10.7594	10.6456	10.7527	10.7854	10.4411	10.6876	11.6125	10.5375	11.1562	11.1582	10.9273	10.8079	10.0049	10.1485	9.70197	10.4597	10.2101	9.92165	10.3178	10.2493	10.5259	9.62515	10.5762	42.549	18	122	18		P27694	-0.516649	0.0339754		P56470	1.11439	0.000525034		O00401	-1.08948	0.00120016		P06213	1.52227	0.000393283		P21291	1.06245	0.00503323
P07996	Thrombospondin-1	7.51017	7.77017	7.66178	7.30652	7.67948	7.53916	6.86047	7.97499	6.82146	7.12309	7.36194	6.82782	8.81702	8.76938	9.19934	10.0796	8.97939	8.81938	8.56604	8.9527	9.04568	8.36396	8.70702	7.69231	7	11	7		Q13418	-0.511765	0.00643989		Q8WVV4	1.12341	0.00442778		Q96SB3	-1.08643	0.000348321		Q3ZCM7	1.52291	0.0014729		Q96EY8	1.06307	4.34011e-05
P07998	Ribonuclease pancreatic	6.99322	6.83794	6.9542	7.05745	6.80736	6.92363	7.02791	8.79571	6.51885	7.59395	8.63118	8.75822	10.1358	9.62085	9.58568	9.29861	10.6212	8.96091	10.2817	10.2385	9.84675	8.65317	10.6634	35.8974	5	22	5		P30044	-0.511098	0.186454		Q9BV40	1.12436	0.0354301		Q9UEU0	-1.08329	2.50909e-06		Q10469	1.53229	0.00109223		Q9H3P7	1.06819	0.0286101
P08133	Annexin A6	12.1495	12.3938	12.2446	12.5488	12.1132	12.4261	11.5034	11.5133	11.1988	11.7075	11.5291	11.3779	11.4717	11.9083	11.7999	11.2692	11.4504	11.4541	11.648	11.8276	11.6715	11.8454	11.5195	60.9212	43	225	43		Q96AC1	-0.510464	0.00341658		P51570	1.12579	0.00226126		Q9NZM1	-1.07846	0.000152198		Q13907	1.53877	0.00552255		Q9NVH1	1.06906	9.6453e-05
P08217	Chymotrypsin-like elastase family member 2A	8.1809	8.03287	7.96	8.10066	8.07039	8.05582	9.45492	9.49125	9.05853	9.59208	10.6814	11.4373	11.6034	11.2829	10.8629	11.0188	11.4638	11.464	11.7994	12.2546	12.163	11.4047	11.7409	66.5428	10	219	7		Q6NZI2	-0.506905	0.0215351		Q9Y6Y8	1.12623	0.00288125		Q14151	-1.07677	9.51247e-06		Q99807	1.54764	0.0202973		Q5SSJ5	1.0696	0.00579912
P08218	Chymotrypsin-like elastase family member 2B	6.55152	6.5744	6.58195	6.52513	6.65678	6.42794	8.48824	7.55842	7.99095	8.6575	9.44356	9.90057	8.49322	9.32081	8.65935	8.52141	9.78814	9.12458	9.24275	8.9969	9.37208	8.16122	10.2804	24.1636	5	60	2		P23193	-0.506586	0.0508468		Q96EV2	1.1285	0.00480818		Q8TB61	-1.07561	0.00111841		Q9NZW5	1.54783	0.0140736		P21964	1.07172	0.000134519
P08240	Signal recognition particle receptor subunit alpha	9.21529	9.1192	9.1127	9.10931	9.47654	9.04139	9.80671	9.6182	9.78921	9.50164	9.49666	10.5673	10.2683	10.4293	9.98888	10.2989	10.4794	10.2719	10.1212	10.1646	10.5462	9.72603	10.7718	22.884	14	62	14		Q9BXJ9	-0.505762	0.166509		Q96EY8	1.13101	0.00183681		O60701	-1.07503	1.01541e-06		P07996	1.55037	0.0147617		O43399	1.07589	0.000183259
P08243	Asparagine synthetase [glutamine-hydrolyzing]	8.17343	8.71836	8.49065	8.55612	8.67349	8.45902	9.39981	8.95971	8.85425	8.54612	8.97928	8.70839	6.69793	7.34256	6.63852	6.72165	7.10858	6.73279	7.17204	5.97168	6.45272	6.43621	7.49121	3.74332	2	4	2		O00299	-0.505434	0.0130631		O14617	1.13415	0.000511091		Q9P0M6	-1.07326	7.97833e-05		Q9Y266	1.55144	0.00566641		P00491	1.07822	0.0194252
P08263	Glutathione S-transferase A1	10.1907	10.43	10.2265	10.365	10.3933	9.98185	11.974	12.275	12.5358	11.6546	11.866	11.9838	9.82682	8.18608	7.44193	7.63012	9.88203	7.35868	7.48386	7.38607	7.52482	8.14081	10.6823	45.4955	15	196	1		P38159	-0.504336	0.0030682		P30043	1.13491	0.0129084		Q92896	-1.06642	1.61389e-08		O00231	1.56075	0.00272184		Q8IY82	1.08254	0.00619608
P08294	Extracellular superoxide dismutase [Cu-Zn]	8.33136	8.32283	8.34607	8.33539	8.53838	8.07254	8.89603	8.30652	8.63952	8.32012	8.45615	8.21917	8.47021	8.99839	8.86309	8.42382	8.4902	8.61374	8.89501	9.25205	8.30279	8.61038	9.11351	29.5833	7	43	7		P05060	-0.503597	0.0672705		Q08378	1.1368	1.13137e-05		O00410	-1.06551	0.000244903		P16989	1.56699	0.0213782		P54727	1.08472	0.00539573
P08559	Pyruvate dehydrogenase E1 component subunit alpha, somatic form, mitochondrial	10.6494	10.6223	10.6457	10.5868	10.2523	10.5138	10.2776	10.2125	10.2422	10.3283	10.1996	10.3923	10.2997	10.2768	9.85367	9.73732	10.2923	10.1677	10.7196	10.1329	10.4532	10.1259	10.6457	48.4615	19	79	16		P16219	-0.497936	0.00373315		P62899	1.13878	9.97719e-06		Q9Y4W6	-1.06547	6.24377e-05		P09493	1.57185	0.0192966		P63241	1.09116	0.0325963
P08571	Monocyte differentiation antigen CD14	7.83289	7.84046	7.72996	7.97441	8.08799	7.59694	8.33896	9.09724	10.0061	9.03094	8.65928	10.002	7.78294	8.24449	8.75738	9.9949	8.92668	8.33367	8.1119	8.54811	9.10313	8.02432	7.90139	12.2667	2	5	2		P20700	-0.496916	7.43913e-05		P30041	1.13932	0.0021661		P11279	-1.06202	0.0148375		P62330	1.57225	5.50272e-05		Q13247	1.09758	0.00176278
P08572	Collagen alpha-2(IV) chain	9.94031	9.979	9.98014	9.9362	10.1831	9.82877	10.4694	11.1706	11.1399	10.5825	10.4891	11.187	11.1388	10.7921	11.5643	10.4903	10.0903	11.2878	10.6382	11.6188	10.346	11.8076	10.051	18.2827	20	236	20		P05107	-0.496794	0.119917		Q14914	1.14361	0.000238645		O60762	-1.05984	0.00176004		Q8N5N7	1.61265	0.0226268		Q9UM00	1.09771	0.00018178
P08574	Cytochrome c1, heme protein, mitochondrial	9.30401	9.30629	9.32328	9.13673	9.17042	9.15634	9.80542	9.54187	9.47654	9.8149	9.57611	9.59414	9.91075	9.93899	10.1421	9.60948	10.4711	9.63646	10.2575	9.85642	11.1614	10.0495	10.8629	30.7692	9	53	9		A0A0B4J2D5	-0.496691	0.00705238		P00738	1.14702	0.00118707		O96019	-1.05169	0.00125464		P12081	1.61328	0.00102598		P48449	1.09818	0.000115212
P08651	Nuclear factor 1 C-type	7.84298	7.82273	7.9384	7.87221	7.64169	7.76686	8.1634	8.39318	8.87345	8.30743	8.36151	8.73437	9.28713	9.30847	9.00112	8.25958	8.1835	9.09131	8.79378	8.37297	8.19568	8.85692	7.47189	18.3071	6	27	5		Q00839	-0.494544	0.0136122		P00325	1.14727	1.79691e-05		Q15582	-1.05019	0.0104961		Q9NR45	1.61824	0.00382887		P62899	1.10115	0.000121489
P08670	Vimentin	13.7892	13.1664	13.208	13.3939	13.7225	13.5312	13.1639	13.6102	13.2549	13.7757	13.3399	12.8116	13.3528	13.2682	13.0454	12.4645	12.8184	12.7272	13.756	12.6814	12.5341	13.2628	12.3845	82.8326	58	944	48		P13073	-0.494044	0.00109023		P35237	1.14832	0.0120471		Q13263	-1.04923	2.93833e-05		Q9NZL4	1.621	0.00401674		P61916	1.10183	0.000890679
P08708	40S ribosomal protein S17	10.3087	10.425	10.2646	10.3966	10.6204	10.5638	11.1333	10.9052	10.6671	10.2888	10.4632	11.4701	10.565	10.7828	10.4395	11.1656	10.9527	11.0859	10.3938	10.9447	11.4333	10.6778	11.6089	65.9259	7	62	7		Q7L2J0	-0.493189	0.382665		P28838	1.14985	0.00854927		P48047	-1.04902	0.00110859		P08217	1.62253	0.00209699		P24539	1.10665	9.41427e-05
P08729	Keratin, type II cytoskeletal 7	9.5763	9.76371	9.55631	9.59675	9.88509	9.39189	9.82177	10.7091	10.1541	11.7258	11.2051	10.3619	10.6692	10.3518	10.1669	9.85496	9.48361	9.90238	10.8134	10.2121	9.53885	11.1623	9.32698	55.8635	33	248	24		P13797	-0.493154	0.0182675		Q96DV4	1.15083	0.0108151		Q12905	-1.04571	3.08015e-08		Q13057	1.62474	0.000498444		P15088	1.10941	0.013262
P08754	Guanine nucleotide-binding protein G(k) subunit alpha	8.49105	8.54921	8.38327	8.55804	8.46189	8.4672	8.42962	8.18785	8.58984	8.20359	8.18537	8.60918	7.42488	7.85935	7.77126	8.25171	7.6887	7.85225	7.45833	7.91831	8.09495	7.35611	7.75705	33.0508	11	51	5		P10909	-0.491837	0.0394046		P21399	1.1513	0.00569456		P52907	-1.04322	0.0001532		Q96EE3	1.64833	0.00317972		P62879	1.11597	1.81415e-06
P08758	Annexin A5	9.86975	11.1931	10.1927	10.7636	9.67684	10.1085	9.67649	9.61176	9.31379	9.67172	9.74937	9.69523	10.4547	10.9252	10.038	10.824	11.3953	10.2684	10.1613	10.4534	10.3555	10.18	11.7627	34.6875	16	98	15		Q13283	-0.490249	0.00421218		Q13217	1.15285	0.000283653		P50502	-1.03975	0.0025918		P68366	1.65455	0.000197276		P62258	1.12255	0.00217792
P08861	Chymotrypsin-like elastase family member 3B	8.46516	8.32373	8.26257	8.91648	8.17393	8.42164	9.5812	9.05826	9.3921	9.44626	9.61526	9.83747	9.24707	9.85356	9.86354	9.12928	10.3305	9.62621	9.85998	9.44213	9.85557	9.53996	11.2017	39.2593	7	152	5		O95881	-0.490163	0.00538835		A6NHL2	1.15476	4.11004e-06		P16403	-1.03645	0.00828104		Q9BXN1	1.66024	0.000412156		Q659C4	1.12334	0.00408276
P08865	40S ribosomal protein SA	9.65553	9.7199	9.71665	9.61139	9.51865	9.64404	9.9655	10.5578	9.54032	10.067	10.1244	10.1691	9.79106	9.79404	9.82412	10.6122	10.516	9.91734	9.43977	9.8855	9.93514	9.6585	10.453	57.6271	11	94	11		Q8ND56	-0.490075	0.00752		P08240	1.15961	1.13655e-06		Q08AF3	-1.03272	0.000269561		Q96C86	1.67224	0.00296183		P61106	1.12502	9.56675e-05
P08913	Alpha-2A adrenergic receptor	5.75489	5.50462	5.50144	5.65821	5.85798	5.46597	6.54226	5.7761	7.25361	5.853	5.38198	6.05745	8.55959	8.50275	8.84329	8.43197	8.02984	8.52987	8.91435	8.59509	9.15694	8.53823	8.06072	7.55556	2	5	2		Q12765	-0.487805	0.213348		Q9BWJ5	1.16683	0.00645026		P17096	-1.03237	0.00928651		Q8TCT9	1.67679	6.63668e-05		Q9H3U1	1.1317	0.00226112
P09001	39S ribosomal protein L3, mitochondrial	9.25101	9.35138	9.39318	9.26139	9.18016	9.32733	8.88325	8.62899	9.89845	8.94661	8.67172	9.44812	9.94903	10.1843	10.3855	8.85453	9.97367	10.3094	11.1824	9.84878	10.4143	9.86339	10.3646	11.4943	4	13	4		P30040	-0.487337	0.0006078		Q9HC38	1.17049	0.0048484		P50213	-1.03124	8.44968e-05		O43402	1.68392	0.000952173		P37108	1.13664	0.000117903
P09093	Chymotrypsin-like elastase family member 3A	11.4483	11.2796	10.9544	11.29	10.8211	11.4351	12.13	11.1826	11.3555	11.7926	11.7994	11.7581	12.3002	12.2364	12.8202	12.1396	13.0875	11.8217	12.8529	12.2692	12.4966	12.1219	13.1019	54.8148	12	438	10		Q14157	-0.487135	0.00280908		Q86UX2	1.17238	0.000696093		Q99735	-1.03019	6.01506e-06		P51398	1.69736	0.00563775		P19404	1.14969	0.0178566
P09104	Gamma-enolase	6.03782	6.04439	6.04439	6.05311	5.848	5.82018	5.08746	6.10434	4.93074	6.23074	6.16189	6.12928	5.38126	6.06396	5.69093	5.92054	5.72123	5.26005	4.7307	5.43854	6.1929	4.64515	5.64285	16.129	3	52	1		Q99519	-0.485873	0.0334783		P16144	1.1739	0.000555735		P21810	-1.03001	0.0160118		Q8TAT6	1.70988	0.00227461		Q15369	1.15295	0.000165721
P09132	Signal recognition particle 19 kDa protein	6.61471	6.42794	6.38198	6.54844	7.01458	6.17393	7.97556	7.77808	7.90147	7.73877	7.80864	9.20139	8.44076	8.70497	8.54027	10.0101	8.78558	9.12159	8.67888	9.36353	9.34507	8.32496	9.33915	25.6944	3	13	3		Q05639	-0.485646	0.0260191		P05534	1.17934	0.0153122		Q07157	-1.02727	2.1692e-05		P30464	1.74106	0.00431044		P0C7P4	1.15489	8.05421e-07
P09210	Glutathione S-transferase A2	7.68159	7.72792	7.87897	7.84862	7.51964	7.6907	7.92837	9.50044	8.00731	9.87866	10.0271	10.0162	11.7942	11.6867	11.5679	13.0634	12.0364	11.9761	11.3602	11.927	12.499	10.8751	11.8992	48.6486	16	200	2		P11233	-0.482671	0.00688502		P00390	1.18466	4.17975e-05		P62873	-1.02694	3.55653e-06		Q9NTJ4	1.75537	0.00984447		Q8TDD1	1.15556	0.00129971
P09211	Glutathione S-transferase P	9.4545	9.91886	9.68773	9.82066	9.72996	9.3661	8.71218	9.38866	8.808	9.26444	9.78463	9.99421	9.39668	9.95532	9.37202	11.1343	10.5544	9.84001	9.10031	10.1184	10.0163	9.01562	10.8782	48.5714	8	85	8		O95861	-0.481286	0.0245831		P09093	1.18561	0.000839078		P63027	-1.01654	2.78914e-06		Q9H1Y0	1.79227	0.0118277		Q3ZCM7	1.15795	0.00425821
P09234	U1 small nuclear ribonucleoprotein C	7.07254	6.75221	6.61471	6.59694	6.97039	6.48382	6.27426	7.25077	6.61176	7.19574	7.32553	7.0607	8.56573	8.5276	9.13119	8.81681	8.00123	8.57324	8.19013	8.75951	8.22389	8.31824	7.26185	13.2075	2	8	2		Q13263	-0.480845	0.000231092		P37837	1.1934	0.00101535		P04732	-1.01377	0.0360393		P22694	1.80011	0.00672247		P51888	1.16	0.00231948
P09327	Villin-1	10.2082	10.8892	10.7373	10.5825	10.2944	10.4517	9.99718	9.98712	9.78823	10.0107	10.0703	9.75906	8.53932	8.40492	8.63338	8.27195	8.60401	8.02638	8.50782	8.43734	8.36468	7.9367	8.47189	28.6578	19	75	19		P05556	-0.480003	0.00504442		Q9GZM7	1.19355	0.00075321		Q8NFH5	-1.0125	0.020794		P50897	1.81017	0.000421544		P57772	1.16094	0.0072954
P09382	Galectin-1	10.6714	10.9269	10.9914	10.1105	10.2068	10.3646	9.70753	9.74886	9.85471	9.70529	9.82893	9.76404	10.0534	9.99293	10.4584	10.1583	10.3757	10.6328	10.1189	10.4283	9.91439	10.4951	10.4592	82.2222	10	120	10		Q9UBV2	-0.479581	0.0362772		Q9NPE3	1.19546	0.00314087		P58107	-1.01189	0.0353238		P42025	1.88213	0.00458514		O95372	1.1632	0.0131757
P09417	Dihydropteridine reductase	6.3505	6.5744	6.40088	6.35755	6.39232	6.26115	6.79572	6.67807	6.94134	6.78136	6.82528	6.89118	7.74214	8.01447	7.87866	8.1325	8.03691	7.92702	7.6874	7.98464	8.29438	7.40511	7.86996	19.2623	3	7	3		P63241	-0.476556	0.244678		O95218	1.20079	0.0121446		P02751	-1.0111	0.00928615		P08913	1.90943	0.00597709		P16402	1.16824	0.00323576
P09429	High mobility group protein B1	10.4147	10.5968	10.7411	10.297	10.2063	10.5165	9.6703	9.51274	10.0464	9.33606	9.76868	10.2442	10.4325	10.6212	9.97116	10.3057	10.175	10.2877	9.8234	10.4983	10.8391	10.079	9.90635	37.6744	9	97	7		Q9Y6C9	-0.475997	0.0130253		P07996	1.20088	0.0398667		Q9Y262	-1.01104	0.000240707		Q9UI10	1.9154	0.000377139		P51153	1.16839	0.000205672
P09455	Retinol-binding protein 1	9.69836	9.81634	9.5919	9.87221	9.70044	9.57497	8.33985	8.90087	8.24603	8.86295	9.18364	9.9747	8.72977	9.69004	9.09472	10.4087	9.96052	9.41263	8.956	9.5506	9.16406	8.89217	10.0112	74.0741	10	36	10		P62888	-0.475568	0.120399		Q15661	1.20095	0.0028825		P07384	-1.01018	1.81631e-06		Q6NUQ4	1.93506	0.00177474		Q15043	1.17197	0.0146772
P09493	Tropomyosin alpha-1 chain	7.59171	7.47005	7.47735	7.40003	7.66889	7.24983	9.19254	8.18686	9.60028	7.83162	8.02237	8.31515	10.1178	10.1829	11.0665	11.2484	9.90066	10.8201	10.2207	11.1065	10.7054	10.371	10.204	48.9437	20	118	4		P41223	-0.475472	0.0129455		P62280	1.20351	0.000663821		Q8IWB7	-1.00828	0.00117982		P47897	1.93767	0.00102978		O94855	1.17278	0.00530804
P09496	Clathrin light chain A	9.66959	9.5763	9.44874	9.07575	9.2817	9.06393	9.49185	9.93295	9.1236	10.0614	9.71785	9.45759	8.12201	8.35656	9.21904	7.88961	9.23902	8.45278	8.87058	8.64683	8.35786	7.91461	8.75848	20.1613	6	23	6		P26440	-0.475043	0.0268718		Q9H1B7	1.2104	0.00082443		Q14247	-1.0062	0.00028759		P07998	1.95654	0.00740093		Q9NNW7	1.17596	0.0156321
P09497	Clathrin light chain B	9.40812	9.34696	9.23314	8.90569	8.98271	9.0634	9.98171	9.92154	9.80219	9.80138	9.44729	9.42773	9.49849	9.64222	10.212	10.4486	10.3172	9.7753	10.0404	10.0265	10.1824	9.44912	10.4471	23.1441	6	29	6		P30049	-0.474137	0.0250168		Q8TCT9	1.21041	0.000251641		Q15797	-1.00377	0.00320371		Q8N3V7	1.99	0.00393648		Q09028	1.17638	0.000888229
P09525	Annexin A4	12.7496	12.7326	12.8476	12.8756	12.6126	12.9635	12.0794	12.5902	11.9308	12.9153	12.5607	12.5681	12.0443	12.5585	12.5112	12.1414	12.4337	12.209	12.872	12.7778	12.5787	12.6162	12.8312	82.1317	35	439	34		P09211	-0.471385	0.0744413		P50579	1.21254	0.00284903		Q13813	-1.00302	4.91214e-07		Q6UXV4	1.99731	0.00523291		P52209	1.17695	0.000583305
P09543	2',3'-cyclic-nucleotide 3'-phosphodiesterase	10.0793	10.1047	10.108	10.1998	9.91842	10.1182	10.2767	9.60678	10.0884	9.67455	9.51017	9.71665	9.21228	9.27817	9.33511	9.28967	9.30229	9.19533	9.32018	9.09936	9.17574	9.1484	9.11686	35.3919	14	49	14		P52907	-0.470563	0.000385448		P06213	1.21327	0.000716283		O14776	-1.00204	0.00198785		P78417	2.00239	0.00140871		Q96C19	1.18127	0.00090622
P09651	Heterogeneous nuclear ribonucleoprotein A1	11.4513	11.0776	10.9329	11.6055	11.5809	10.8588	10.5196	10.4703	10.4388	10.6634	10.9464	10.6009	9.86691	10.8301	10.2433	10.0101	10.5848	10.1326	9.84215	10.2139	9.74024	9.76433	10.5187	50.8065	17	198	13		Q04837	-0.468988	0.0158402		O60216	1.21488	0.0110958		Q92522	-1.00009	0.000144796		O14732	2.01924	0.00625575		O14980	1.18617	7.1526e-05
P09661	U2 small nuclear ribonucleoprotein A'	9.67331	9.57175	9.50024	9.70857	9.66302	9.51708	9.82066	9.61618	9.66693	9.71459	9.65338	10.1021	9.36215	9.66836	9.33801	9.59193	8.98913	9.35804	9.45129	9.45907	9.13971	8.90836	8.75418	23.9216	6	22	6		P49207	-0.468955	0.105885		O76094	1.21942	0.00085802		P16152	1.00033	0.000296015		P84243	2.03094	0.00757778		P09132	1.18836	0.00081151
P09758	Tumor-associated calcium signal transducer 2	7.68018	8.09011	8.18636	8.42836	8.47208	7.70044	9.5632	8.92807	9.54496	9.41659	8.52709	9.06878	7.48147	8.67596	9.14596	9.36364	7.97857	8.57214	8.63604	8.79831	8.97335	8.55832	7.94395	14.8607	3	12	3		P67809	-0.468061	0.0269729		O95372	1.2195	0.00421747		Q14533	1.00056	0.00862737		Q6P1M3	2.04301	0.00212947		Q6P2E9	1.19204	0.0143871
P09960	Leukotriene A-4 hydrolase	9.21772	9.62315	9.3637	9.4733	9.3661	8.96174	9.33539	9.33985	9.47877	9.18686	9.69244	9.37699	9.94068	10.4857	9.90169	10.3806	10.8445	10.1724	9.93743	10.036	9.96766	9.48585	10.6872	25.2046	13	51	13		P61586	-0.467818	0.00158525		O00231	1.2217	0.00422123		P30043	1.00079	1.43351e-05		Q9BUT1	2.04838	0.00113781		P24534	1.19775	0.00304111
P09972	Fructose-bisphosphate aldolase C	8.65392	8.56872	8.6435	8.49426	8.633	8.40131	9.56282	8.7046	9.36019	8.73166	8.70667	8.87098	7.45285	7.71041	7.86264	7.9222	7.02274	7.65003	6.66525	7.42892	7.56195	7.91104	6.78822	28.2967	10	155	4		P11387	-0.466755	0.000560555		O14908	1.22235	0.000204915		P37108	1.00275	0.000158485		P12236	2.09848	0.00544504		P42166	1.2014	0.000695926
P0C0L4	Complement C4-A	9.06124	9.11894	9.07039	9.02818	9.06797	9.09961	10.1175	11.3488	10.3093	11.4058	10.828	9.88798	9.01516	9.56819	9.78808	9.88559	10.566	9.44532	10.1416	9.97971	10.1168	10.3752	9.85843	11.5826	17	57	17		Q8N163	-0.466722	0.00901537		Q9Y5X3	1.22269	0.00834977		P50395	1.004	7.42611e-05		P00846	2.1377	0.0340596		P55327	1.21454	0.00537482
P0C0S5	Histone H2A.Z	11.594	11.5203	11.8295	11.6293	11.4334	11.5689	10.9449	11.1613	10.987	11.009	11.2648	11.7149	11.4926	11.3523	11.0612	10.7709	10.4413	11.5577	11.4591	11.1414	10.8636	11.1911	9.97978	53.9062	6	246	4		Q8TCT9	-0.466378	0.0507691		P61106	1.22735	0.00102331		P04632	1.00426	1.37117e-05		P10619	2.18794	0.00352361		P51553	1.22999	0.00277562
P0C0S8	Histone H2A type 1	13.8229	13.8565	14.1558	13.9672	13.7192	13.89	12.419	13.0544	12.662	13.0512	13.3718	13.447	11.3954	11.2376	10.5994	9.15728	10.0393	11.6055	11.3012	11.62	10.8687	11.4214	10.6418	37.6923	7	699	0		P42166	-0.466096	0.0397997		Q9H2U2	1.22853	0.00551838		P00390	1.00909	0.0011833		Q5VTL8	2.19966	0.000459695		Q9Y5X3	1.23125	0.0343676
P0C7P4	Putative cytochrome b-c1 complex subunit Rieske-like protein 1	8.3336	8.44004	8.40002	8.10014	8.28448	8.2724	8.61176	8.75355	8.53955	8.40131	8.54574	8.58872	9.68766	9.74478	9.77483	9.75807	9.92435	9.63016	9.67006	9.81779	9.85138	9.43615	9.94605	26.1484	6	36	1		P30048	-0.465814	0.115018		Q9UM00	1.22856	0.00548357		P30041	1.00955	0.000503173		P49903	2.21762	0.00383452		Q9Y3I0	1.23287	1.04922e-05
P0DJI8	Serum amyloid A-1 protein	6.07254	6.0268	6.07895	6.14568	6.08746	5.94954	6.40599	7.99492	6.24603	6.82018	6.9331	6.31651	7.33757	7.34007	7.52792	7.98841	8.48447	7.45694	8.22909	8.46702	8.81859	8.30675	8.84502	40.9836	4	9	3		Q92973	-0.464926	0.0176338		P27361	1.23277	0.0240696		O60216	1.0107	0.00371762		P34949	2.25128	0.00096316		P51397	1.23462	0.000359471
P0DME0	Protein SETSIP	9.35579	9.84282	9.60585	9.47857	8.54805	9.77972	8.91946	9.89436	8.79831	8.26726	8.39874	8.7252	6.6209	6.95157	7.46803	7.55003	7.25055	7.20314	6.56223	7.27236	7.60863	7.16871	6.68159	14.9007	4	14	4		Q13423	-0.461218	0.00849776		Q8IZP0	1.23386	0.00324814		Q14240	1.01077	0.0016983		Q5J8M3	2.27426	0.00128157		Q14240	1.23523	0.00112619
P0DOX5	Immunoglobulin gamma-1 heavy chain	8.90207	9.25857	9.04685	9.05474	8.99265	9.05067	9.3516	10.1076	9.14898	10.0251	11.3356	9.46659	9.38788	9.50275	9.84056	10.4809	10.4903	9.60707	9.51713	9.76454	9.83229	10.8651	10.31	36.7483	11	138	6		P62979	-0.460808	0.000984226		Q8TDD1	1.25109	0.00116449		P19838	1.01094	6.03558e-05		Q15435	2.39945	0.000959853		Q9H1B7	1.2397	0.000772482
P0DOY2	Immunoglobulin lambda constant 2	7.59768	8.10171	7.86419	7.90207	7.71836	7.91886	7.88692	8.86016	8.18587	8.93782	10.5371	8.23506	9.16822	9.84975	10.069	9.66386	10.4499	10.0664	10.7826	10.6007	10.6941	11.2356	11.0183	62.2642	5	26	3		P51858	-0.460427	0.0681993		Q9Y6X5	1.25279	0.000631639		O43747	1.02395	2.93343e-06		O60547	2.49591	0.000190319		A0AV96	1.25402	5.54506e-05
P0DP25	Calmodulin-3	10.6384	9.9542	10.6802	9.47938	9.93987	10.5459	9.57327	10.3256	9.43442	9.65732	9.90599	9.58063	9.53932	9.32758	9.39539	9.46127	10.6997	8.74645	9.51572	8.97682	8.80317	9.33697	10.3578	36.9128	8	64	8		Q96ME7	-0.459441	0.00072593		Q15654	1.25289	0.00315024		P25786	1.02627	0.00227753		Q7Z478	2.49694	0.00116307		Q9BWJ5	1.26539	6.5269e-06
P0DPK5	Putative histone H3.X	10.2935	10.4406	10.5707	10.3537	9.97312	10.4161	9.38306	9.47025	9.43546	9.13622	9.33517	9.21796	11.2465	10.5759	9.7593	8.92632	9.66254	10.2369	10.1524	9.37797	9.57136	10.4242	8.92538	8.84354	3	103	2		O96000	-0.458809	2.56152e-06		Q04695	1.2593	0.0112465		P48052	1.0275	0.00586209		P68371	2.61409	0.00217506		Q9H3K2	1.26722	0.000265161
P10253	Lysosomal alpha-glucosidase	9.87636	9.51175	9.44915	9.67101	9.616	9.52023	9.945	9.36829	10.0233	9.52748	9.7286	9.7058	8.87973	9.39605	9.0068	9.3276	9.31656	8.92359	8.71608	9.23766	9.00423	8.6654	9.24595	15.9664	11	45	11		Q9UN37	-0.457292	0.00512131		Q96KP4	1.26045	0.000353949		Q9NPE3	1.02818	0.0031881		P09210	2.62576	0.00222966		Q6PML9	1.27097	0.000519716
P10606	Cytochrome c oxidase subunit 5B, mitochondrial	9.07441	9.18834	9.27845	8.88813	9.02042	9.2182	8.86666	8.86635	8.5588	8.90328	8.92095	9.38306	8.0346	8.00162	8.11325	8.12964	8.23766	8.05176	8.21113	8.25477	8.47128	7.83497	8.55441	51.1628	8	38	8		P18754	-0.456635	0.112349		Q9UL12	1.26243	0.000752157		P06213	1.0297	0.000825787		Q96C36	2.73361	0.00141373		Q9Y2H6	1.27568	4.3574e-05
P10619	Lysosomal protective protein	6.71973	6.2891	6.10643	6.0917	5.62059	6.15178	5.31107	6.40599	5.91648	6.82146	6.75889	6.23841	8.445	8.79241	8.64902	9.13678	9.32267	8.01997	7.59562	8.64631	9.28331	7.75267	9.02509	9.16667	3	3	3		O95810	-0.456095	0.0425605		O00487	1.26261	0.0090009		Q96GQ5	1.03343	4.67463e-09		Q8WW59	2.89589	0.000789457		Q9NP72	1.28307	0.0375171
P10643	Complement component C7	6.94369	7.02569	6.81121	6.83289	6.76951	6.91409	8.20261	8.07788	7.83479	8.28863	7.94603	7.80478	8.58454	8.90189	8.96783	9.11164	8.86228	8.63016	8.70576	9.17682	8.76387	9.39366	9.02112	5.21945	4	27	4		Q99487	-0.452536	0.00780279		O75874	1.26323	0.0106923		O95336	1.03362	2.34996e-05		P04746	3.28299	0.0036637		P15085	1.28343	0.00902537
P10644	cAMP-dependent protein kinase type I-alpha regulatory subunit	9.02375	8.8802	8.79734	8.97269	8.81954	8.88081	9.22714	8.62278	8.85922	8.69279	8.84549	8.72485	7.64429	7.91093	7.91792	8.6046	8.30749	7.81753	7.50896	7.78329	8.24956	7.00772	7.80032	17.5853	6	16	6		Q6DN03	-0.452471	0.0169975		P63151	1.26652	0.00637869		P09001	1.0364	0.00312995		P04908	5.23226	0.00348524		Q9UIJ7	1.28401	1.45221e-05
P10809	60 kDa heat shock protein, mitochondrial	12.01	12.0208	11.9697	11.8633	11.4396	11.984	11.1096	11.3188	10.8602	11.5027	11.672	11.7128	11.3086	11.1665	10.7951	11.3442	11.4828	10.8437	11.534	10.9801	11.2674	10.806	11.7706	72.7749	36	360	36		P63010	-0.452395	0.0112136		P04080	1.26933	0.0105866		P05534	1.03689	0.00192629		Q9UNL2	-1.86526	0.0530938		P09234	1.28953	0.00188701
P10909	Clusterin	10.4888	10.0832	10.1882	10.1219	9.55036	10.8567	9.86882	9.68212	9.68615	9.70943	9.66871	9.7058	10.242	9.99252	10.1686	10.2524	10.266	9.85225	9.98148	10.3328	10.579	11.1672	10.1368	28.9532	14	72	14		P56385	-0.452208	0.044185		P01859	1.27384	0.0125704		Q00688	1.0372	0.000285605		P62987	-1.3974	0.0542123		Q9UN37	1.29368	2.1814e-06
P11142	Heat shock cognate 71 kDa protein	11.963	12.0649	12.0308	12.0537	12.0365	12.0462	11.8694	11.8058	11.7993	11.9543	12.1446	11.9209	11.9796	12.4789	12.1084	12.6482	12.4216	12.3651	12.0428	12.4908	12.1134	11.8589	12.7703	49.0712	31	293	17		Q7Z7H5	-0.449041	0.00303357		P0C7P4	1.27462	0.00108764		Q08378	1.03732	2.04641e-06		P48723	-1.34593	0.186852		Q96T60	1.29531	0.00404166
P11171	Protein 4.1	8.33092	8.29875	8.40727	8.48864	8.66178	8.1298	8.41659	8.11634	9.01653	8.64926	8.4582	8.38845	8.11974	8.64583	8.42265	8.59634	8.3294	7.98416	8.31372	8.04097	8.65081	7.72957	7.95399	9.49074	6	20	3		P55084	-0.449018	0.0618395		Q9BQG0	1.27515	9.50945e-05		P37837	1.03949	0.00454183		P02751	-1.3374	0.142421		P18085	1.29714	0.00559752
P11172	Uridine 5'-monophosphate synthase	8.30424	8.24793	8.22738	8.20604	8.44045	8.14211	9.07173	8.4187	10.0664	8.80058	8.5932	8.66142	8.86125	9.6274	9.4583	10.2267	9.34625	9.35326	9.0173	9.40796	9.37637	8.62569	9.22987	4.375	2	3	2		Q9C0C2	-0.446202	0.000207313		Q9BZQ8	1.28139	1.56936e-06		Q8IY82	1.04016	0.00269535		P28161	-1.33037	0.0709144		B5ME19	1.30238	0.00517359
P11182	Lipoamide acyltransferase component of branched-chain alpha-keto acid dehydrogenase complex, mitochondrial	9.35667	9.3298	9.60177	9.20457	8.94105	9.34452	8.86511	9.08082	8.85736	9.15025	9.17717	9.40067	9.70495	9.52227	9.05221	9.11814	9.47468	9.39353	9.41313	9.13898	9.37238	8.99176	9.15938	27.5934	11	31	11		P06576	-0.445644	0.00367168		P08861	1.28299	0.000287966		Q14126	1.04258	0.0038689		Q15853	-1.2217	0.0998325		P62191	1.30525	0.00284557
P11233	Ras-related protein Ral-A	9.80832	9.62881	9.69209	9.86016	9.58872	9.72298	9.15583	9.48502	8.90839	9.18512	9.4365	9.44274	7.06091	7.37908	7.25424	7.2713	7.31527	6.58089	6.46534	7.32904	7.5226	6.66434	7.04907	32.5243	7	28	5		P51571	-0.445182	0.128714		Q99873	1.2851	0.0140533		Q8NI60	1.04399	0.00094677		P35609	-1.12201	0.0597671		Q96IU4	1.31487	0.000138942
P11234	Ras-related protein Ral-B	8	8.08375	8.02569	8.14109	8.09645	7.94544	7.77149	7.75689	7.91049	7.84862	7.71218	7.56758	7.21654	7.79287	7.76936	7.94108	7.40174	7.85496	7.93806	7.84245	7.78249	7.3834	7.39298	26.699	6	16	4		O00186	-0.444882	0.109431		P51888	1.28516	0.00188319		Q96KP4	1.04496	0.00074975		Q96ME7	-1.05239	0.0810861		O60216	1.31791	0.00102623
P11279	Lysosome-associated membrane glycoprotein 1	9.62315	9.47208	9.19402	9.65625	9.01959	10.0236	6.70874	9.30012	6.43796	9.16717	8.61985	7.88874	8.55567	8.5766	8.50231	7.5274	9.75376	7.81661	9.13991	7.80762	7.74689	8.73765	9.36788	15.1079	5	20	5		P26038	-0.444472	0.00513146		P48506	1.28587	0.00514696		Q15046	1.04693	0.00119817		Q15428	-0.99762	0.0037311		P48052	1.31978	0.00135577
P11310	Medium-chain specific acyl-CoA dehydrogenase, mitochondrial	9.23026	9.34319	9.30583	9.18686	9.01931	9.09355	9.69227	9.16641	8.82687	9.33002	9.46944	9.41806	9.93789	9.7973	9.63652	9.6852	9.69492	9.57707	9.69413	9.48424	9.63859	9.03255	9.65775	37.0546	15	49	15		Q15293	-0.442331	0.00328696		P61916	1.2904	0.00501948		Q15369	1.04903	0.000619796		P36969	-0.995665	0.00355518		Q00688	1.32144	3.2417e-05
P11387	DNA topoisomerase 1	9.77676	9.80816	10.0096	9.78578	9.83605	9.83289	9.224	9.29163	9.34163	9.4208	9.59582	9.46944	10.3253	10.1565	9.73288	9.25597	9.15492	9.81614	9.6057	9.51212	9.44697	9.60294	8.77508	15.4248	11	45	11		Q12907	-0.441545	0.0760921		P40763	1.30168	0.000511254		P51153	1.05202	0.000422533		P43304	-0.990276	0.0101888		Q9BWS9	1.32378	0.000442393
P11413	Glucose-6-phosphate 1-dehydrogenase	8.83447	8.93987	8.91916	8.91379	8.9263	8.9263	8.6756	9.81522	8.75756	9.59824	9.6248	8.93546	9.39887	9.58335	9.90452	9.7525	9.94641	9.5768	9.54607	9.52657	9.23205	10.0968	9.61071	15.534	7	21	7		Q15436	-0.441334	0.00370684		Q96IJ6	1.30444	0.00920291		Q96DV4	1.05837	0.00279623		P31930	-0.989351	0.00919137		P09001	1.32467	0.00218151
P11498	Pyruvate carboxylase, mitochondrial	7.66676	7.73674	7.82209	7.74349	7.41701	7.70598	8.20653	7.80155	8.10381	8.03397	8.00225	7.63445	7.46484	7.35529	7.8061	7.47316	7.4496	7.67474	7.14719	7.69677	7.59077	7.26266	7.23742	5.85739	5	8	5		Q14315	-0.441145	0.144467		Q06323	1.30643	0.0150526		Q13310	1.05861	0.00182429		Q8N3U4	-0.98894	0.00109112		O00487	1.32742	0.0121315
P11532	Dystrophin	7.80736	7.61692	7.824	7.85674	7.64314	7.49506	7.17991	7.87344	7.06609	8.1298	8.04221	7.91827	8.69149	8.86247	8.8622	7.7392	8.3679	8.1365	8.03938	8.28107	7.62833	8.89623	7.70356	2.11669	6	13	4		O00142	-0.438335	0.160805		Q9Y295	1.30945	0.00410983		Q96EY8	1.05877	2.7408e-05		Q99447	-0.987337	0.0486621		P98095	1.32897	0.00832387
P11586	C-1-tetrahydrofolate synthase, cytoplasmic	10.0894	10.1381	10.1307	9.98883	10.3623	9.96	11.187	10.3496	10.8013	10.2462	10.4041	10.612	9.48941	9.75199	9.84034	10.2372	10.1065	10.0656	9.76566	9.8707	10.1605	9.66328	10.106	23.4225	20	66	19		P38646	-0.434574	0.0566172		P18085	1.31492	0.00032794		P50851	1.06059	0.000524868		P00387	-0.98293	0.00512429		P06213	1.3387	0.0008
P11717	Cation-independent mannose-6-phosphate receptor	9.24745	9.47776	9.19771	9.35931	9.19992	9.41003	9.77791	9.22352	9.72809	9.2503	9.02431	8.95623	8.53478	8.67596	8.84736	9.2494	8.96052	8.85856	9.49988	8.93794	8.9782	8.23938	8.40643	3.09113	7	19	7		Q9P2E9	-0.43356	0.0198467		Q8TC12	1.31667	0.0112469		P08574	1.07117	0.00652086		Q9Y512	-0.982649	0.0106036		Q9Y3E1	1.34357	2.66756e-05
P11766	Alcohol dehydrogenase class-3	9.43567	9.79344	9.5343	9.6879	9.67437	9.14287	9.57327	9.36304	9.46168	9.52297	9.72979	9.84156	7.82076	8.36285	7.83374	9.38358	8.268	7.87109	7.35896	7.92688	8.32393	7.15822	8.10491	21.3904	7	23	7		Q07666	-0.433413	0.0107915		Q96I24	1.32139	0.000252708		Q9Y6Y8	1.07464	0.00168701		Q92925	-0.977085	0.0334029		Q13907	1.34412	2.02064e-05
P12074	Cytochrome c oxidase subunit 6A1, mitochondrial	8.80252	8.74618	8.92154	8.36894	8.33718	8.71356	7.12412	8.07949	8.65356	8.072	8.31288	8.67983	9.00246	9.0755	8.64174	9.9374	9.03926	7.94237	7.56984	8.57343	9.59973	8.07301	8.87568	26.6055	1	17	1		Q15717	-0.432044	0.0234794		Q9HC35	1.32317	8.2884e-06		Q16881	1.07806	8.94561e-05		Q7Z2K6	-0.976688	0.00314885		Q9Y6A9	1.35397	0.0184882
P12081	Histidine--tRNA ligase, cytoplasmic	7.92244	7.848	7.89178	7.79701	7.60214	7.59171	8.36589	8.26772	8.10381	7.52826	7.73539	8.37069	9.58619	9.80955	9.65265	10.4021	9.85984	10.158	9.61885	9.98608	9.927	9.44635	9.76704	12.7701	6	18	4		P26368	-0.431922	0.0030349		O14980	1.34237	0.00527709		Q01813	1.07815	0.000844671		P62861	-0.974175	0.0135785		Q8N5N7	1.35482	0.00197461
P12107	Collagen alpha-1(XI) chain	7.38025	7.41278	7.25927	7.40088	7.65177	7.17193	8.8157	7.23458	10.7115	7.96116	7.57818	7.51649	8.17261	8.28348	9.08899	8.56228	8.07707	8.89932	8.97577	8.43854	8.23678	8.93011	8.08527	3.32226	6	55	2		Q01082	-0.43078	0.00022564		Q14789	1.3438	0.000156065		Q9BRX2	1.0792	2.46341e-08		Q6YN16	-0.97205	0.00768996		Q00765	1.364	0.0030905
P12236	ADP/ATP translocase 3	7.20485	7.20437	6.83658	6.56029	6.60756	7.55696	7.1395	7.08466	6.83584	6.80338	6.64325	6.91701	10.1169	9.40705	9.30942	9.60589	8.64261	9.43239	9.36022	9.25341	9.54569	9.4442	8.78495	36.5772	14	82	1		P04083	-0.430171	0.0351528		Q96T60	1.34617	0.00437935		O60704	1.08197	7.21902e-05		Q14119	-0.971446	0.0260191		P25786	1.36572	0.000264905
P12268	Inosine-5'-monophosphate dehydrogenase 2	8.47005	8.67596	8.53216	8.72144	8.6575	8.59619	8.56567	9.60177	8.48301	8.75989	8.84674	9.09645	9.09101	8.8845	9.08017	9.50109	8.97939	9.14757	9.02443	8.88308	8.95622	8.61368	8.65006	25.6809	10	47	10		P00491	-0.42887	0.243691		O60841	1.35139	2.51034e-06		O14617	1.08355	7.59914e-05		Q8IXB1	-0.971341	0.00362689		P35030	1.37148	0.0355301
P12277	Creatine kinase B-type	6.3345	6.05528	6.06393	6.14364	6.58496	5.67242	6.78267	6.30561	6.67666	6.94486	7.31379	6.37678	8.1205	8.54873	8.32541	8.2661	8.20387	8.4068	8.30594	8.41681	8.36096	8.23439	9.04204	9.18635	2	8	2		P04264	-0.427839	0.296547		Q9Y3I0	1.35181	0.00240244		Q9NRW3	1.08509	9.19173e-05		P42765	-0.969839	0.00824153		P50579	1.3727	1.07888e-06
P12429	Annexin A3	8.10434	8.70874	8.10381	8.31334	8.23888	8.05907	8.70183	8.58496	8.03947	8.06878	8.68615	8.32463	8.72828	9.26479	9.03247	9.94596	9.59047	9.15638	8.62669	9.09784	9.04066	8.52779	9.62176	18.2663	6	11	6		P0DP25	-0.427005	0.126734		Q96C01	1.35547	0.00475929		Q16630	1.08608	0.000362845		O43865	-0.966311	0.00219848		Q10567	1.38022	0.0013131
P12694	2-oxoisovalerate dehydrogenase subunit alpha, mitochondrial	9.20775	8.96145	9.20482	9.17567	8.90779	9.08242	8.88234	9.06797	8.80542	8.77841	9.19673	8.6268	8.59385	8.4315	8.4031	8.7146	8.93595	8.22282	8.55458	8.14597	8.4528	8.25071	8.91001	23.3708	8	27	8		O75964	-0.426585	0.0155559		P02763	1.35736	0.00832793		P62072	1.08721	2.51848e-05		P02647	-0.966246	0.0100942		Q15181	1.38174	0.000296687
P12814	Alpha-actinin-1	10.4516	10.483	10.516	10.3475	10.3495	10.1513	10.4908	11.1715	10.6597	11.2072	11.1372	10.7425	11.2733	11.3733	11.4966	11.0212	11.2025	11.2822	11.0932	11.3792	11.0248	10.9675	11.0575	57.8475	43	266	27		Q08380	-0.425421	0.0140596		Q06278	1.36103	4.71608e-07		P08240	1.08787	0.000302701		Q13435	-0.96541	0.00236603		P16104	1.38849	0.0289691
P12830	Cadherin-1	9.60733	9.55248	9.7151	9.36632	9.3981	9.26983	9.57308	9.44667	9.35579	9.81714	9.57516	9.15431	9.0078	9.42189	9.44133	9.20016	9.11058	9.0115	9.77721	9.52741	9.11787	9.03501	9.14705	15.1927	11	65	11		Q00059	-0.423358	0.00444656		P01860	1.36546	0.000502159		Q9Y6N6	1.08892	0.0368592		P31150	-0.964942	0.0091376		P28838	1.39055	2.2692e-05
P12956	X-ray repair cross-complementing protein 6	10.8645	10.9582	10.8023	10.8471	10.8359	10.831	9.95347	10.4234	9.97599	10.0707	10.3944	10.5887	10.6411	10.6846	10.327	10.4727	10.682	10.9813	9.88938	10.6463	10.4237	10.3672	10.7588	29.7209	17	89	17		Q9UNM6	-0.423351	0.415721		Q96C86	1.36812	0.00269294		P54317	1.08942	0.00451938		O60504	-0.964357	0.0490351		P53701	1.39101	0.000433375
P13010	X-ray repair cross-complementing protein 5	11.1428	11.2712	10.9782	11.1803	11.0369	10.9655	9.66782	10.6998	9.83794	10.2907	10.76	10.7359	10.5742	10.8418	10.3786	9.90808	10.9118	10.6345	9.87607	10.061	9.97456	10.3576	10.6849	26.9126	19	95	19		P67870	-0.422479	0.0945694		B5ME19	1.37951	0.00533537		O95218	1.09161	0.00879468		O75150	-0.962094	0.0372793		Q9H2U2	1.41188	0.000551105
P13073	Cytochrome c oxidase subunit 4 isoform 1, mitochondrial	10.0359	9.94793	10.1628	9.86712	9.67754	10.2069	9.42501	9.3672	9.35601	9.68089	9.61581	9.7096	10.6691	10.2508	10.3372	10.1569	10.5744	10.2973	10.8537	10.1664	10.4577	10.3924	10.821	40.2367	8	66	8		Q01081	-0.420325	0.0375051		Q06210	1.39059	1.56759e-06		P27361	1.09645	0.00185197		Q13573	-0.960976	0.00647127		O94819	1.41477	0.000165118
P13284	Gamma-interferon-inducible lysosomal thiol reductase	9.89951	9.49245	9.42899	8.94924	9.11061	9.20945	9.16264	9.89026	9.33584	9.99322	10.5057	9.18661	7.74411	8.63963	7.75111	8.37515	8.64415	9.42755	8.54414	10.7196	8.66544	8.24364	10.7437	8	2	17	2		Q12931	-0.419556	0.00436899		Q9BY44	1.39251	0.000547981		O76094	1.09685	0.000599571		Q9NZM1	-0.960566	0.00412704		P68366	1.42175	0.000546262
P13569	Cystic fibrosis transmembrane conductance regulator	8.36282	8.5157	8.43212	8.32012	8.12257	8.17042	9.46822	8.61287	9.02514	8.54419	8.44211	8.29416	6.8721	6.82239	6.71293	7.10801	6.75209	6.50941	6.82817	6.70676	6.90741	6.25564	6.47189	2.36486	3	8	3		P23246	-0.41942	0.000420908		Q9NTJ4	1.39288	0.0239626		P00734	1.0977	3.05453e-05		O75764	-0.960153	0.00832942		Q01813	1.43763	2.35022e-07
P13640	Metallothionein-1G	9.74046	11.4333	10.9972	9.35381	11.7608	9.17567	8.52356	8.38716	9.59115	8.21626	9.61324	9.50601	10.8316	10.3358	9.39663	9.41827	10.821	9.33497	9.01889	9.60953	9.97941	8.66275	10.6519	32.2581	2	12	0		Q5T9L3	-0.418966	0.0934019		P09417	1.39317	0.000503658		Q99584	1.10239	0.00638411		Q12959	-0.956278	0.00686058		O00231	1.44168	0.00355915
P13716	Delta-aminolevulinic acid dehydratase	8.37634	8.56453	8.45574	8.35755	7.93781	8.19574	7.44377	8.72792	7.16993	8.22352	8.94281	8.47411	8.80622	9.14066	8.84238	8.90641	9.29314	9.08441	8.74085	8.98956	8.8343	8.50075	9.2568	10.6061	3	14	3		O75531	-0.417125	0.187433		O00194	1.40347	0.00106987		O00231	1.10263	0.000792096		Q9ULV4	-0.955148	0.0159642		Q9NZL4	1.44435	0.00348272
P13797	Plastin-3	10.0535	10.1339	9.98442	9.89845	9.71167	9.81282	9.16466	9.52709	9.14236	9.47492	9.88753	9.60307	8.04022	8.49647	8.56686	9.5195	8.92244	8.45337	7.97781	8.74747	8.49802	8.01604	8.47711	21.2698	13	37	9		O14773	-0.416197	0.0428872		P52735	1.40763	0.00120302		Q8WVV4	1.10425	0.0163154		P63000	-0.954174	0.00436165		Q9Y5K8	1.44845	0.0022997
P13804	Electron transfer flavoprotein subunit alpha, mitochondrial	8.94369	8.87928	8.84204	8.81378	8.55766	8.79863	8.92926	8.6886	8.75756	8.84204	9.30697	9.18686	9.64403	9.90059	9.13526	9.0742	9.93448	9.43511	9.30854	9.34735	9.17221	9.18356	9.9806	45.3453	12	43	12		P18077	-0.416058	0.17146		O95336	1.41303	0.00166397		Q9NV96	1.10572	0.00650326		P26368	-0.954025	0.00339713		Q9UBV2	1.45718	9.18925e-05
P14174	Macrophage migration inhibitory factor	8.33584	9.13134	8.90509	9.01486	8.85269	8.6319	7.82018	8.69871	9.32396	8.95187	9.53838	9.25196	9.86939	9.4789	8.93759	8.0449	9.67468	9.75974	9.64069	9.25579	9.6972	9.94762	10.5511	13.913	2	9	2		Q99623	-0.411162	0.0062806		Q16186	1.41655	0.00646712		Q13247	1.10586	0.000119925		O00401	-0.953968	0.0209698		P07478	1.45798	0.0284043
P14209	CD99 antigen	8.86944	8.5519	8.21481	7.76885	8.04822	8.97212	7.65535	7.2317	8.02514	7.44128	7.39232	7.34696	7.21938	7.56519	7.58866	6.44007	8.57572	6.78763	7.46999	6.76717	6.41688	7.78226	7.758	15.1351	3	7	3		Q9NVD7	-0.410489	1.3469e-05		P0DJI8	1.439	0.00462925		P29972	1.1074	0.00678129		P09496	-0.951555	0.0177449		Q7L1Q6	1.45921	2.02006e-05
P14314	Glucosidase 2 subunit beta	10.4113	10.1109	10.0737	10.2078	10.206	10.2262	9.79636	10.16	9.66693	10.1967	10.2263	9.88844	8.82076	8.95907	8.99011	9.2428	9.51628	8.73914	9.27967	9.04845	8.78018	8.96922	9.60701	25.7576	13	59	13		Q02543	-0.40735	0.259612		P34932	1.44722	0.01455		Q9H0U3	1.10796	2.02891e-05		Q9NX14	-0.951324	0.0407087		Q8IUE6	1.46376	0.00682172
P14406	Cytochrome c oxidase subunit 7A2, mitochondrial	8.14006	8.2484	8.31424	7.97499	7.75021	8.19229	6.67948	7.64241	6.39917	7.41616	7.81634	7.15684	8.77188	8.20581	7.79302	7.71174	8.95928	7.79798	8.65558	7.61219	7.56841	8.45801	8.63247	27.7108	2	11	2		P63104	-0.406597	0.0115263		Q96EK6	1.45185	0.00105241		P17655	1.1154	3.59928e-05		Q6VN20	-0.948448	0.0297843		P0DJI8	1.47386	0.00488178
P14550	Aldo-keto reductase family 1 member A1	8.92095	9.13443	9.03397	9.13878	9.08135	8.54381	8.3966	9.03755	8.39703	9.10171	9.42836	9.84518	9.55343	9.95616	9.39694	10.4606	10.134	9.65392	9.00973	9.49839	9.50729	8.7189	9.85241	47.3846	11	55	11		P51991	-0.406574	0.0319663		P00918	1.45269	6.49787e-05		Q14914	1.13269	0.000106236		Q15582	-0.948362	0.00218598		O75688	1.49145	0.00619648
P14854	Cytochrome c oxidase subunit 6B1	9.57554	9.37851	9.73488	8.87744	8.93605	9.54284	9.24484	9.11322	8.60214	8.94369	8.87652	8.91379	8.90943	8.02878	8.53859	8.55003	9.14114	7.62383	8.7854	8.03306	9.11567	8.09203	9.49124	74.4186	6	45	6		P36915	-0.403617	0.253341		Q92572	1.45514	0.00130858		Q9BWJ5	1.13279	5.66652e-07		P11766	-0.94507	0.0392851		Q96C01	1.49607	0.000940496
P14866	Heterogeneous nuclear ribonucleoprotein L	11.0906	10.6801	10.5142	11.252	11.1122	10.6709	10.7178	10.5275	11.1004	10.6669	10.6917	10.8317	9.85009	10.694	10.193	9.99902	9.64903	10.7508	9.86441	10.3943	10.1782	9.50815	9.45285	42.275	21	124	20		Q9P0J0	-0.403467	0.000174238		P45974	1.45667	0.00210055		Q9NZU5	1.13664	3.1495e-07		Q96SZ5	-0.943306	0.0733598		Q99873	1.50108	1.47202e-05
P14927	Cytochrome b-c1 complex subunit 7	9.61471	9.59935	9.71768	9.20824	9.23218	9.75555	9.09987	9.22038	9.05311	9.45861	9.34141	9.52513	9.27595	8.87088	9.06975	8.86832	9.11541	9.03197	9.56495	8.98505	9.72924	9.13852	9.50864	62.1622	7	39	7		P09874	-0.403032	0.0348201		Q13451	1.45703	0.00776618		Q8IUE6	1.14775	0.0137619		P17480	-0.940581	0.00795121		Q9NRX4	1.51094	0.0239018
P15085	Carboxypeptidase A1	12.4328	11.5772	11.6316	12.1364	11.8743	11.8982	12.6386	11.2473	11.9656	11.4186	12.2562	11.7305	12.7518	13.5269	12.5267	12.7079	13.7512	12.8324	12.5084	13.5102	13.3678	12.5541	14.3591	60.1432	22	448	21		Q14847	-0.401592	0.00720848		Q9NRC8	1.45964	0.00387248		Q8IZP0	1.15185	1.59065e-05		O60716	-0.933486	0.00265471		P07996	1.51408	0.000712661
P15086	Carboxypeptidase B	10.9077	10.7651	10.6641	10.9063	10.8446	10.8557	12.5662	12.3488	12.8005	13.539	13.665	12.2697	13.813	13.9478	13.6874	13.2803	14.1575	13.7953	13.629	14.0182	13.7288	13.819	14.2019	63.789	30	645	29		Q13813	-0.401343	0.000198233		P54315	1.45972	0.00115231		O14818	1.1557	0.00260696		Q8TEM1	-0.9323	0.0221766		P35613	1.51495	7.62677e-05
P15088	Mast cell carboxypeptidase A	7.85112	8.01458	8.01402	7.96058	7.8857	7.78594	9.32463	8.53177	9.61985	9.28471	8.98584	8.23266	10.8564	10.5614	9.98929	10.1947	9.71757	9.90934	11.4514	9.67533	10.1856	10.787	9.54394	17.2662	8	33	8		Q9NP72	-0.399372	0.112143		Q9NQW7	1.47058	0.00825235		Q07092	1.15837	0.000236938		O75787	-0.931418	0.0282877		P04080	1.53306	8.09572e-06
P15121	Aldose reductase	8.91856	9.23434	9.06097	8.9263	8.54805	8.96261	8.79181	8.73098	8.66427	8.36194	8.783	9.29944	9.57073	9.97209	9.26138	11.0705	10.1169	9.6609	9.30137	9.87646	9.95334	9.24258	10.3311	31.962	7	23	7		Q9Y5J1	-0.398181	0.0143402		A0AV96	1.4722	0.000860783		P07996	1.16458	7.72504e-06		Q8TB61	-0.931301	0.0652577		P24158	1.54781	0.000297375
P15144	Aminopeptidase N	9.14898	8.69279	8.85112	9.32531	8.67278	8.64205	9.92644	9.04576	9.18289	9.10145	9.42143	8.82591	8.62838	8.63807	8.83556	9.26023	9.14732	8.39941	8.93764	8.88923	8.8432	8.3169	8.96477	17.787	14	37	14		Q86V81	-0.397526	0.00164654		Q96EE3	1.47408	0.0070395		Q5VZF2	1.16854	5.56598e-05		P51610	-0.930655	0.00255139		Q8NFH3	1.55263	6.36838e-05
P15170	Eukaryotic peptide chain release factor GTP-binding subunit ERF3A	8.50224	8.99039	8.72928	8.75856	8.89936	8.6865	10.3072	9.28239	10.3382	9.20653	9.53177	9.88463	10.6055	10.5491	10.3299	10.6681	10.4461	10.7949	10.3498	10.6238	10.3177	10.3198	10.215	20.0401	9	34	9		P47755	-0.397104	0.150857		Q10567	1.47796	0.003195		O95563	1.16894	2.08318e-06		O75694	-0.929878	0.00203685		Q8TAT6	1.55901	3.36111e-05
P15311	Ezrin	11.9049	12.1377	12.3058	11.9557	12.1012	11.8368	11.9156	11.6665	11.9974	11.7851	11.8737	11.714	10.4483	10.5171	10.6006	10.5146	10.8849	10.1487	10.5649	10.3893	10.3018	10.655	10.8855	45.7338	36	227	25		Q14554	-0.396763	0.0202442		Q9Y5K8	1.47974	0.00378733		P54315	1.1722	0.00328627		Q8TDN6	-0.929463	0.00191216		Q96EV2	1.55919	0.000818243
P15954	Cytochrome c oxidase subunit 7C, mitochondrial	9.58139	10.2985	10.1816	9.72945	10.1634	10.008	9.70598	9.91842	9.89072	10.0391	10.0827	10.8317	8.79439	8.42731	8.54697	8.99274	8.77341	8.63856	8.95517	9.17682	9.99527	8.62678	9.3985	28.5714	2	16	2		Q9NX14	-0.39588	0.0283146		P62195	1.48715	0.00118289		P51570	1.18991	1.49688e-07		Q9Y3U8	-0.928162	0.0178355		P62330	1.56254	6.07951e-05
P16070	CD44 antigen	9.24246	9.0917	9.02015	9.15861	9.34363	9.16466	9.85425	10.3567	9.06474	10.8112	10.1706	9.96073	9.98133	10.5938	10.7539	12.2137	10.5142	10.6369	9.89111	10.7851	10.6844	10.1906	10.8403	5.92992	4	21	4		P48047	-0.395262	0.0105749		P57772	1.48757	0.000433823		P02462	1.19	0.0284004		P61254	-0.924084	0.0358082		P62195	1.56595	0.000992099
P16104	Histone H2AX	9.61379	9.86047	10.1254	9.82369	9.82432	10.4763	8.43588	8.18982	10.1072	8.60844	8.74012	9.20065	10.096	10.0898	9.99195	8.6402	8.49135	11.1088	11.0074	10.5074	9.98706	10.302	8.316	21.6783	5	540	1		Q7Z5L9	-0.39487	0.0714064		P62330	1.49	0.000115727		Q92734	1.19184	0.000355877		Q9Y4W6	-0.924081	0.016159		Q00796	1.5818	8.2976e-06
P16144	Integrin beta-4	7.3345	7.40088	7.24413	7.32643	7.32553	7.25927	8.04221	7.98071	9.33539	8.64854	8.22738	7.90207	8.32381	8.60925	9.03247	8.66904	8.39748	8.74353	8.43769	9.09328	8.49294	8.81029	8.05607	2.5247	4	16	4		Q9NX40	-0.394488	6.10294e-05		O94778	1.49613	0.00284206		P01009	1.1919	0.00693905		Q9BVK6	-0.922719	0.0101608		Q9NS69	1.59542	0.00562087
P16152	Carbonyl reductase [NADPH] 1	8.2114	8.2317	8.20994	8.224	8.22978	8.01346	8.59507	8.46025	8.35271	8.35447	8.78037	8.75288	9.03218	9.49102	9.12262	9.762	9.52133	9.31872	8.90192	9.27168	9.18802	8.79779	9.64414	24.9097	5	30	5		P51665	-0.394127	0.247614		P16070	1.49941	0.00635344		P68036	1.19664	0.00119092		Q9HBL0	-0.922616	0.0101215		Q9NPA8	1.59683	0.000944657
P16219	Short-chain specific acyl-CoA dehydrogenase, mitochondrial	10.1633	10.2744	10.3486	10.1034	9.9884	9.91438	9.83162	9.67772	9.83131	9.32148	9.50859	9.5567	9.68817	9.61901	9.1478	9.02002	9.81716	9.34591	9.8168	9.12714	9.32075	9.83779	9.84995	22.5728	7	48	7		Q9Y624	-0.39352	0.00294199		Q96IU4	1.5057	0.000955101		P51553	1.19712	9.31323e-07		P62993	-0.919609	0.0317503		Q9NQW7	1.61052	0.000255199
P16233	Pancreatic triacylglycerol lipase	10.6525	10.3716	10.43	10.4214	10.404	10.4007	13.9525	11.8324	11.9337	13.4138	12.9255	12.3139	14.4269	13.8293	13.7742	13.4218	14.6493	13.0333	13.3542	13.7776	14.2876	12.8178	13.9137	75.914	28	792	26		Q9Y230	-0.39344	0.000342107		P54577	1.51183	1.1164e-06		Q9HC35	1.20539	2.53001e-07		Q99536	-0.918069	0.0199922		Q15654	1.62682	1.0218e-05
P16284	Platelet endothelial cell adhesion molecule	9.46087	9.6703	9.68492	9.79214	9.62717	9.65338	10.0136	8.99633	9.54477	9.22762	9.08321	9.00675	8.62358	8.85311	8.45445	8.4366	8.43362	7.97838	8.43114	8.2266	8.54296	9.57645	8.22712	15.0407	9	30	9		P26599	-0.391997	0.0540162		P07741	1.51545	0.000390065		Q9H8H3	1.20991	0.000777548		Q9BZM1	-0.915025	0.173756		Q86XE5	1.62753	0.00246564
P16401	Histone H1.5	12.0195	12.1823	12.3152	12.1484	11.6738	12.2665	10.8872	10.4226	10.8495	10.3871	10.5444	10.7067	8.66107	9.25806	9.11626	9.18716	9.42647	9.07129	8.67536	8.85866	9.1995	9.28315	8.5588	38.4956	13	163	10		P07910	-0.390764	0.0398555		P68871	1.51712	0.00422188		Q06323	1.21201	5.21496e-07		Q9BTV4	-0.913205	0.0145052		P02748	1.64835	0.00097542
P16402	Histone H1.3	10.5927	10.9221	10.9726	10.7671	10.6967	10.7442	8.54612	8.00169	8.81506	9.08215	8.77479	8.57099	9.23347	9.68779	10.424	9.38748	10.1011	9.99851	9.89155	10.2083	10.0555	10.0348	8.68461	39.819	14	195	3		P54725	-0.390532	0.0915983		P80404	1.51734	0.000205848		P12107	1.21482	0.000252788		P36776	-0.911739	0.00922202		P28066	1.65613	8.0665e-05
P16403	Histone H1.2	10.2476	10.8013	10.6404	10.6343	10.3581	10.9561	9.23242	8.81858	10.3311	9.20775	9.8275	9.73758	10.1931	10.5584	9.59809	9.12102	9.60189	9.94088	10.211	9.65691	9.32837	9.85553	8.42638	41.3146	14	248	3		Q92896	-0.389996	0.00025704		P62191	1.51818	0.00190709		P61916	1.21565	2.51233e-07		Q13242	-0.908004	0.015779		P12277	1.65644	5.14478e-05
P16422	Epithelial cell adhesion molecule	9.61783	9.19229	9.5345	9.837	9.43775	9.68247	10.3636	9.84423	10.2725	10.1266	9.69558	10.0906	8.97714	9.38063	9.14449	8.98208	8.63487	9.31905	9.19401	9.20809	9.36622	9.16085	9.01873	23.5669	8	48	8		P35908	-0.388894	0.155774		Q9Y266	1.52007	0.00794749		O00541	1.21801	0.000859866		Q9Y4J8	-0.906592	0.00429119		Q9NR45	1.67071	0.00384394
P16435	NADPH--cytochrome P450 reductase	9.66835	9.46822	9.55401	9.72485	9.53586	9.58571	9.58797	9.56396	9.21529	9.76388	9.55363	9.51136	9.86374	10.3054	10.2213	10.5377	10.0505	9.80569	10.2777	10.0348	10.0764	9.84575	9.72471	21.2703	12	31	12		O96019	-0.388089	0.0821469		Q9BQ13	1.52481	0.0123207		P63151	1.22118	0.000158775		Q02880	-0.905436	0.02636		Q9BXN1	1.67206	0.000324609
P16444	Dipeptidase 1	8.8679	8.72792	8.67278	8.68475	8.76785	8.83763	8.57856	9.14924	8.54226	8.96953	8.73775	8.63952	7.75	7.91179	8.0867	8.35326	8.3604	7.95167	8.08408	7.85058	8.57162	8.33963	9.02944	30.4136	8	24	8		Q9BUJ2	-0.387597	0.00332654		Q13576	1.53375	1.37189e-08		Q13217	1.22632	0.000809558		Q8TEQ6	-0.904595	0.00819143		P51398	1.69927	0.0044295
P16455	Methylated-DNA--protein-cysteine methyltransferase	8.14619	8.05691	8.09592	8.01681	7.97154	7.81057	8.31107	7.83226	8.57554	7.82655	8.15583	8.63045	8.17334	8.42069	8.37202	8.31601	8.41987	8.48283	8.51629	8.41071	8.50756	8.25142	7.99585	22.2222	4	13	4		Q8NCN5	-0.38736	0.288395		P04424	1.53521	0.000226035		Q9NRX4	1.22806	0.0220688		Q12765	-0.901705	0.0565104		P60900	1.70632	5.59197e-06
P16615	Sarcoplasmic/endoplasmic reticulum calcium ATPase 2	10.5785	10.4388	10.4913	10.5528	10.6136	10.6372	10.5801	10.4466	10.6402	10.6645	10.5737	10.6085	10.2284	10.1944	10.2853	10.6016	10.2079	10.5613	10.4389	10.4176	10.662	10.0973	10.2335	27.1593	24	112	16		P51649	-0.386572	0.00197909		P30464	1.5468	0.00754151		Q9H3U1	1.22905	6.2552e-06		Q93084	-0.894391	0.00395729		Q9Y266	1.71899	6.65466e-05
P16671	Platelet glycoprotein 4	8.20163	8.43505	8.35226	8.51531	8.14262	8.43921	8.3156	8.31288	8.16742	8.29554	8.13802	8.15735	8.76705	8.43688	8.25696	7.83008	8.7616	7.46759	8.16811	7.80669	7.45802	7.8546	7.59664	10.5932	4	10	4		P51812	-0.386571	0.384202		Q9Y6A9	1.55235	2.59387e-05		P22234	1.2343	2.95689e-06		O14737	-0.886173	0.0118646		P16989	1.73425	0.000312237
P16989	Y-box-binding protein 3	7.47735	7.23554	7.16289	7.07039	7.53683	6.7252	7.48623	7.99209	8.01234	7.36107	7.80671	7.61471	8.54724	9.40187	9.22427	11.0723	9.93174	9.08095	9.22393	9.66845	9.48215	8.81698	10.5232	16.3978	6	39	3		P14854	-0.384795	0.0641328		O94819	1.55557	0.00102997		P09093	1.23931	0.000562313		Q92485	-0.885125	0.0573514		Q10469	1.73529	9.93725e-06
P17026	Zinc finger protein 22	8.70977	8.44211	8.74685	8.43379	8.89026	8.39532	9.97785	8.55459	9.25998	8.49185	8.91886	8.61545	8.41131	8.25468	8.30975	8.89298	8.42945	8.09361	8.45833	8.22868	8.46322	8.62188	8.2285	13.8393	3	8	3		Q92599	-0.383718	0.0335354		Q16822	1.5669	0.00117886		Q9Y6X5	1.24252	6.11964e-05		O96008	-0.881387	0.00678292		Q92901	1.73837	3.65359e-06
P17029	Zinc finger protein with KRAB and SCAN domains 1	7.37765	7.44874	7.55612	7.23649	7.13853	7.21432	5.94486	5.98413	5.74416	6.49185	6.50303	6.24603	7.30325	7.01367	6.39199	4.90055	5.72123	7.12009	6.70724	5.81963	5.32075	5.80358	4.68762	2.84192	1	4	1		P09525	-0.381644	0.101436		Q9Y617	1.57391	0.000985135		P04004	1.24605	0.00155922		Q99805	-0.881192	0.0131396		Q9H1Y0	1.75873	7.34809e-06
P17096	High mobility group protein HMG-I/HMG-Y	9.6339	9.90283	10.3054	9.98114	9.54361	10.2606	10.1511	8.61508	10.1473	8.95216	9.12877	9.16541	9.38189	9.11443	9.20535	7.91723	8.65644	9.1016	9.38722	9.44869	8.3831	9.26755	7.84502	40.1869	4	29	4		O75844	-0.380484	0.227435		Q8TAT6	1.57466	0.00332866		Q86UX2	1.24722	0.000217113		Q96QR8	-0.876656	0.00272632		Q13057	1.77365	9.04908e-07
P17480	Nucleolar transcription factor 1	10.0494	10.1208	10.2984	10.0013	9.96246	10.0399	9.95521	9.56072	10.1289	9.60529	9.54458	9.7766	8.90239	8.9988	8.70447	8.37877	8.14913	8.97133	8.83269	8.96439	8.66242	8.44265	7.76941	25.7853	18	51	18		Q16531	-0.379461	0.00102638		P01011	1.57815	0.000632866		Q14789	1.24828	7.71144e-06		P35611	-0.875959	0.00222805		Q96C86	1.77859	0.00240489
P17612	cAMP-dependent protein kinase catalytic subunit alpha	9.57497	9.54882	9.42836	9.61838	9.73319	9.70977	10.3606	8.84768	10.082	9.32103	9.32373	9.41384	7.485	8.07397	8.18939	7.76523	8.29707	7.68187	8.19295	8.5047	7.93098	7.59823	7.82512	11.9658	4	17	1		P48735	-0.379391	0.287706		Q5BJF2	1.58402	0.00112822		Q9BQ13	1.24847	1.57008e-05		Q15233	-0.874177	0.00712172		Q99807	1.785	0.000887571
P17655	Calpain-2 catalytic subunit	8.04494	8.04822	8.04056	8.17941	8.13699	8.08215	9.05447	8.14109	9.59843	8.7705	8.61066	8.30241	9.19726	9.35308	9.13304	9.45099	9.55645	9.41752	9.04797	9.36542	9.36406	8.83779	9.19188	13.8571	10	37	8		P49458	-0.379019	0.00161618		Q15181	1.58739	0.00285869		O60841	1.25038	4.62283e-06		P48681	-0.869422	0.0265205		Q13451	1.79243	6.301e-06
P17661	Desmin	9.06528	8.57781	8.63336	9.10355	9.19992	9.03397	9.2628	8.83067	8.76553	8.60918	9.23601	8.66178	5.94355	6.2212	7.02658	6.77619	6.83503	6.42349	6.90053	7.464	7.31859	6.84302	5.91857	20.8511	12	79	7		Q14244	-0.378525	0.0799075		P54819	1.58927	0.00225892		Q9H1B7	1.25178	0.000747969		Q9P0L0	-0.868244	0.0116337		O43402	1.79454	8.19534e-06
P17813	Endoglin	8.49385	8.74618	8.52435	8.89118	8.36326	8.72758	7.81442	7.79051	7.67172	7.86233	7.70598	7.55305	8.30259	8.3221	8.65213	7.87003	8.41506	7.84864	8.28364	7.95814	7.80362	8.18061	7.82694	7.90274	4	14	4		P49585	-0.377525	0.289773		P09234	1.60211	0.00223789		P62280	1.25539	0.00126604		P15954	-0.866285	0.0627166		P12081	1.81701	2.55213e-05
P17844	Probable ATP-dependent RNA helicase DDX5	9.16315	9.15482	9.0917	9.24317	9.16792	9.0337	9.71476	9.39339	9.43108	9.2009	9.01123	9.01569	8.93164	9.05622	8.76983	8.6082	8.9414	8.51284	9.7239	8.41498	9.32774	9.04968	8.57785	24.5928	15	61	8		Q96PK6	-0.376961	0.000563992		Q9NZW5	1.60754	0.011983		O00487	1.25642	0.00165466		Q07960	-0.863236	0.012993		Q9BY44	1.84346	0.000435969
P17858	ATP-dependent 6-phosphofructokinase, liver type	8.70009	8.83289	8.70113	8.94251	8.8857	8.62863	9.31152	9.31379	9.00647	9.08348	9.03342	8.89573	9.05735	9.14761	9.39292	9.7849	9.57194	9.37228	9.1919	9.39258	9.53995	8.96105	9.52107	9.48718	7	27	5		Q9H3K2	-0.376833	0.00856725		Q13439	1.60785	0.000789253		Q06278	1.25647	9.58588e-06		P16422	-0.858857	0.00704715		P0DOY2	1.8514	0.0125938
P17931	Galectin-3	9.55113	9.62059	9.61637	9.37981	9.41722	9.26585	10.3625	10.2953	10.1643	10.4764	10.2751	9.8141	8.82449	9.20896	8.9786	9.02964	9.4839	8.77053	9.24818	8.88396	9.03174	9.69214	9.64104	27.2	6	33	6		Q9P016	-0.376094	0.0264295		Q96C19	1.61891	0.000345431		P05166	1.25722	0.0332162		P07954	-0.856123	0.00573355		P30464	1.88318	0.000399306
P18065	Insulin-like growth factor-binding protein 2	8.00675	7.4363	7.56758	8.30788	7.6388	8.1639	7.41278	6.60288	7.42626	8.4672	8.633	7.6872	8.44802	8.43807	9.19544	8.42557	9.03377	8.1365	9.27934	8.75567	9.28069	8.16422	7.86996	8.61538	3	14	3		P05023	-0.371854	0.115833		O43402	1.62999	0.0010769		P15085	1.2636	0.0053109		P20073	-0.855433	0.0602667		P54819	1.89515	2.72945e-07
P18085	ADP-ribosylation factor 4	7.8857	8.01514	7.96232	8.08746	8.17842	8.14822	7.45697	8.50859	7.51096	8.80735	8.44997	9.07895	9.14865	9.23217	9.03684	10.0974	9.57275	9.63751	9.28925	9.37297	9.82175	8.7189	9.82307	41.1111	6	45	3		P55809	-0.36932	0.066408		Q00796	1.63749	0.00124872		P21399	1.2685	0.00042332		Q15008	-0.855127	0.000571965		Q8TC12	1.90832	1.7271e-05
P18583	Protein SON	9.91049	9.71356	9.75889	9.85658	9.98428	9.84784	10.4195	9.57099	10.2719	9.92065	9.58815	9.4113	8.13633	8.58255	8.47507	8.27971	7.754	8.70105	8.44243	8.41377	8.23476	8.3142	7.84771	6.47156	9	25	9		O75915	-0.368851	0.104729		P35749	1.64903	1.12351e-05		P52735	1.26938	3.22932e-07		P58107	-0.848578	0.0445031		Q96EE3	1.91237	0.000474372
P18621	60S ribosomal protein L17	10.0804	10.2216	10.0843	10.0474	10.6128	10.1084	9.25479	10.751	9.58026	10.2018	10.4264	10.9013	10.29	10.5585	10.4796	10.4603	10.9439	10.9879	10.4545	10.7636	11.1297	10.5148	11.2509	46.1957	11	93	10		P54727	-0.367893	0.185943		P15170	1.65284	1.62013e-06		O75874	1.27054	0.00120436		O95251	-0.848527	0.0945006		P47897	1.91772	3.70267e-05
P18669	Phosphoglycerate mutase 1	8.91737	9.16917	9.0143	9.26304	9.03645	8.70287	8.83447	8.83479	8.58045	8.46964	8.8682	9.29715	9.3904	10.0471	9.30843	9.87111	10.3662	9.65133	9.50952	9.86781	9.72129	9.0509	10.6693	30.7087	6	27	6		P62745	-0.367743	0.0234765		Q29836	1.6645	0.00342561		Q9NVH1	1.27312	0.000108487		Q02218	-0.841672	0.00870539		Q9Y295	1.91911	0.00233799
P19367	Hexokinase-1	10.378	10.4267	10.3615	10.3999	10.2327	10.458	10.4449	10.0164	10.4294	10.1708	10.0282	9.97111	7.11366	7.24244	7.89274	7.56175	7.21222	7.29368	7.60834	7.52572	7.66994	7.52546	7.09964	30.2072	24	61	22		Q9H3N1	-0.367171	0.0100223		Q92901	1.66633	0.000949617		P80404	1.27596	0.000371105		O14776	-0.834973	0.00162158		Q6NUQ4	1.97213	0.000878503
P19404	NADH dehydrogenase [ubiquinone] flavoprotein 2, mitochondrial	8.4672	8.43045	8.4475	8.31515	8.32012	8.51964	9.48724	7.85237	8.86604	8.35535	8.24413	8.62863	9.56823	9.28348	8.97902	9.71865	9.33833	9.42997	9.55458	9.31801	10.9527	9.03951	9.96952	28.9157	6	23	6		Q9UHX1	-0.367169	0.200025		Q9H3P7	1.66829	0.00323232		P49750	1.27604	0.000172692		Q9BSD7	-0.831559	0.0223505		P09493	2.00454	0.00252148
P19440	Glutathione hydrolase 1 proenzyme	7.7252	7.92125	7.87529	7.89239	7.67878	7.59768	8.70908	7.82337	8.05203	8.51096	8.3637	8.36501	8.53193	8.64841	9.40002	9.59815	8.61192	8.85451	9.49704	9.609	9.89269	8.31014	8.99504	10.0176	5	17	5		P30711	-0.366904	0.483878		P28066	1.68323	0.00165303		P05162	1.28048	0.000739558		O14874	-0.830601	0.0564384		P78417	2.02131	3.86603e-05
P19525	Interferon-induced, double-stranded RNA-activated protein kinase	8.86635	9.0348	8.95391	8.91916	9.04056	8.84267	10.5332	8.8679	10.3142	9.13134	8.98556	9.08162	8.03057	7.78165	8.54585	8.22516	7.14985	8.71104	8.25561	8.37485	8.16903	8.30675	6.98855	4.90018	3	12	3		Q9UL25	-0.366749	0.00139089		Q6UXV4	1.68637	0.00014718		P16144	1.29051	0.000256416		Q96HC4	-0.828071	0.00192227		P50897	2.02184	0.000299093
P19835	Bile salt-activated lipase	12.7506	12.3978	12.608	12.7609	12.4111	12.905	11.5556	11.6722	11.4389	12.1955	12.1757	11.6107	13.1167	12.1579	12.0739	12.1286	13.2195	11.5094	11.7107	12.1624	12.6448	11.8801	12.9946	44.4887	27	638	27		Q9HA64	-0.366657	0.176178		Q9NQR4	1.69139	0.000613073		P24928	1.29055	0.000345417		Q13492	-0.824819	0.0622735		Q8TCT9	2.05409	6.29545e-05
P19838	Nuclear factor NF-kappa-B p105 subunit	7.26369	6.84828	6.96062	6.61914	6.98831	6.95684	6.64296	7.06677	6.74431	7.61758	7.23876	6.78561	7.88107	8.24313	8.17218	8.60408	8.33706	8.29301	7.78587	8.24247	8.05107	7.59712	7.73298	2.89256	2	6	2		Q10713	-0.36603	0.00992041		P05162	1.69658	0.00149628		P53701	1.2924	0.000134231		Q14151	-0.823688	0.00278595		P07998	2.06054	0.00605816
P19961	Alpha-amylase 2B	10.5836	10.6421	10.5631	10.5433	10.5392	10.4212	13.6727	11.4649	12.5802	12.2306	12.9718	12.7792	9.23976	9.34198	9.62127	9.63239	10.1668	8.84138	9.1781	9.34415	9.9778	8.70301	9.22815	60.274	24	631	1		P49755	-0.36434	0.0327147		Q86UP6	1.70999	0.00539178		Q13576	1.29245	3.5909e-05		Q14241	-0.821996	0.0188134		Q29836	2.10574	0.00257352
P20042	Eukaryotic translation initiation factor 2 subunit 2	9.17817	9.26515	9.25786	9.37894	9.39038	9.19967	9.12645	9.59208	9.21602	8.81153	9.31424	9.57232	10.7749	10.1474	9.58052	9.67886	10.4493	9.33561	10.2212	9.35594	9.76011	9.78323	10.4557	36.3363	10	35	10		P43487	-0.364278	0.0174019		Q16864	1.71172	0.00135147		P61106	1.29288	2.39316e-08		Q9Y230	-0.815296	0.0062651		Q8N3V7	2.11551	0.00274422
P20073	Annexin A7	9.16164	9.88981	9.89588	9.82002	9.35579	9.94749	10.7826	9.2097	10.4031	9.31402	9.24864	9.28656	8.68484	8.75271	8.94774	9.07457	8.87065	8.80779	9.3727	9.16311	9.18101	9.10809	9.15359	34.8361	14	65	14		Q658Y4	-0.363698	0.49706		P30086	1.71414	1.80494e-05		Q9Y2H6	1.2933	0.000118731		Q5SWX8	-0.814641	0.00400736		P34949	2.12784	0.00113941
P20290	Transcription factor BTF3	7.57743	7.59246	7.46352	7.64169	7.64097	7.46842	7.2817	7.8125	7.08534	7.37678	7.37156	7.67666	7.60906	7.92715	7.93333	8.91599	7.84985	7.76287	7.32725	8.05276	8.58495	7.35743	7.51543	30.0971	4	24	4		P61201	-0.3634	0.0979787		P0DOY2	1.72215	0.00246696		Q96IJ6	1.2936	0.00514529		P02774	-0.814226	0.0118945		Q99880	2.14014	0.010312
P20339	Ras-related protein Rab-5A	8.62607	8.74953	8.81186	8.8805	8.88753	8.98584	9.11582	8.27006	8.61176	8.32688	7.97671	8.8682	9.35088	9.03076	8.97282	9.39969	9.29216	9.074	9.71363	9.37704	9.63654	9.00897	9.73807	44.6512	7	34	4		P20339	-0.363309	0.133141		P05062	1.72501	0.000556907		P19404	1.29405	0.00532577		Q9UKV3	-0.81297	0.0102503		P10619	2.14438	0.000488178
P20645	Cation-dependent mannose-6-phosphate receptor	9.52826	9.22762	9.0669	9.27891	9.48119	9.17168	9.21917	9.22279	9.15684	9.74702	9.281	9.26257	6.67765	7.52424	8.26578	8.89087	7.20805	7.54224	8.07495	7.89841	8.45396	7.37824	6.91857	11.9134	3	13	3		Q9NTJ4	-0.362487	0.000169476		P22413	1.72909	7.95198e-05		P48506	1.29497	0.00133437		Q07157	-0.807663	0.00942919		Q9UI10	2.14715	2.5266e-06
P20674	Cytochrome c oxidase subunit 5A, mitochondrial	10.0226	9.8933	10.188	9.50779	9.66017	10.0715	10.6485	9.56377	9.84753	10.01	9.79181	9.99746	9.46753	8.85266	8.65368	8.56757	9.63952	8.22213	8.8502	8.299	8.35786	8.88355	9.79544	38	6	37	6		Q14119	-0.361221	0.176497		P55327	1.73053	0.000127137		P34932	1.2999	0.00156089		Q13561	-0.807553	0.0666085		P08217	2.14879	0.000386133
P20700	Lamin-B1	12.3062	12.2187	12.515	12.4051	12.2806	12.4989	11.8593	11.7641	12.0551	11.9012	11.7894	11.6383	11.9132	11.8177	11.4446	11.0178	10.9609	11.7839	12.6694	11.3758	11.3374	12.114	10.7358	67.2355	48	311	42		Q15233	-0.360156	0.00187543		P50897	1.75131	7.72546e-05		Q9BWS9	1.30973	0.000689328		Q9UJS0	-0.805295	0.00674384		P00846	2.17659	0.0339917
P20774	Mimecan	10.5057	10.6	10.4899	10.2395	10.0807	10.6279	9.19673	10.1996	9.09566	9.64386	10.0688	9.74937	9.30892	8.80216	8.72528	8.39136	8.15275	8.39383	8.36272	8.19786	8.12956	9.64997	8.12945	25.5034	12	66	12		Q6NUK1	-0.36012	0.00246972		Q7RTS1	1.75429	7.86571e-05		Q9UL12	1.31764	5.77003e-05		Q9NZN4	-0.795899	0.00576993		P22694	2.18235	2.75764e-06
P21291	Cysteine and glycine-rich protein 1	8.8157	9.08135	9.35138	8.91767	9.08002	8.83479	8.38241	9.18339	8.51412	9.50522	9.04767	9.08667	9.82053	10.3372	10.5556	9.37666	9.87941	9.74718	10.4142	10.7398	9.67594	9.77394	9.58297	55.9585	9	38	9		P60033	-0.359764	0.18958		Q6GPI1	1.75936	0.00265805		Q99873	1.32597	5.01382e-05		P46109	-0.79115	0.0407795		Q9NTJ4	2.2277	2.73692e-07
P21333	Filamin-A	13.0573	13.0736	13.0715	13.2179	13.0655	13.1473	12.6346	12.8992	12.6805	12.8709	12.858	12.5278	12.5915	12.8574	13.27	12.367	12.7586	12.571	12.6704	13.0143	12.5219	13.0344	12.5143	55.0057	113	571	102		P68371	-0.359576	0.03397		Q8N3V7	1.77851	0.00461431		P01859	1.33185	0.00394314		P05556	-0.790925	0.00275586		O14732	2.2305	1.52886e-05
P21397	Amine oxidase [flavin-containing] A	10.0201	9.97814	10.001	9.81089	9.98755	10.0023	10.3188	9.85237	10.0642	10.3355	10.1657	10.8862	10.1646	10.3269	10.4717	10.3533	10.0269	10.5415	11.2021	10.6255	10.6674	10.5625	10.6201	37.7609	20	99	16		Q01813	-0.359484	0.10164		Q9H1Y0	1.79448	0.0122167		P16070	1.33451	0.000185875		Q8N8S7	-0.787285	0.108152		Q6UXV4	2.23731	0.00329741
P21399	Cytoplasmic aconitate hydratase	9.32688	9.50442	9.40173	9.36938	9.33159	9.1114	10.1344	9.51116	9.72996	9.25857	9.92214	9.50005	10.1461	10.8794	10.2936	11.076	11.0582	10.7998	10.1304	10.7643	10.6017	10.1389	11.2212	25.1969	17	94	17		Q5VTL8	-0.359286	0.314375		Q13057	1.7963	0.000438521		Q14749	1.34426	6.07993e-05		P20774	-0.785942	0.0399548		P42025	2.34535	0.00030594
P21796	Voltage-dependent anion-selective channel protein 1	11.3128	11.4279	11.4572	11.1475	11.2297	11.5677	11.3016	11.0505	10.7096	11.2413	11.2027	11.3933	10.8269	10.4384	10.4389	10.5698	10.7009	10.6714	10.892	10.7754	11.4533	10.6878	11.1952	71.0247	16	179	15		O75306	-0.358572	0.0942686		Q3SY69	1.81678	8.91216e-06		P40763	1.3445	0.000211144		P33121	-0.78425	0.00829375		Q9NZW5	2.37412	7.12221e-06
P21810	Biglycan	9.81298	9.68282	9.70701	9.76437	9.48119	9.71716	9.34607	9.72979	8.97613	9.57081	9.66871	9.56491	8.94497	8.47339	9.27891	8.38238	8.28327	8.87509	8.08788	8.63381	8.55655	9.92216	7.91001	45.1087	13	74	12		P61006	-0.356624	0.00844947		P10643	1.82265	0.000164116		Q4KMQ2	1.36151	0.000535864		Q92614	-0.779647	0.00743842		Q5VTL8	2.39951	0.000645316
P21964	Catechol O-methyltransferase	7.09803	6.99322	7.05961	7.29554	7.10539	7.2211	6.85674	7.00113	6.45121	7.10957	7.00899	7.34163	7.63371	7.79101	7.98601	8.91806	7.8064	8.0111	7.71804	8.24041	8.3776	7.67699	7.71932	32.1033	5	23	5		P82933	-0.355448	0.0491737		Q13907	1.82333	0.00231529		P28838	1.38506	4.81048e-05		Q14204	-0.77598	0.00361834		P12236	2.40215	4.86394e-08
P22033	Methylmalonyl-CoA mutase, mitochondrial	9.74635	9.50204	9.55689	9.53605	9.36982	9.50124	9.79734	9.33092	9.44045	9.33316	9.41638	9.93118	9.77044	9.89907	10.0614	10.026	9.69368	10.0705	9.96818	9.76191	10.1111	9.60459	9.47334	23.8667	15	47	15		P53597	-0.354932	0.0169982		Q86XE5	1.82671	0.00192464		Q86UP6	1.388	0.00484967		P20674	-0.77592	0.0306086		Q9BUT1	2.40815	1.17361e-06
P22059	Oxysterol-binding protein 1	8.95128	8.97814	8.92718	8.93044	9.07307	8.78823	10.0359	9.57422	9.64836	9.84706	9.52787	9.63662	9.2989	9.04648	9.17109	9.46666	9.30229	9.1365	9.15408	9.14193	9.43965	8.7316	9.36381	15.6134	10	42	10		Q9NQC3	-0.354522	0.00883563		P12277	1.83111	0.00151796		Q96EK6	1.38815	0.000361985		Q6P2Q9	-0.773166	0.00337784		Q5J8M3	2.44722	3.74985e-07
P22061	Protein-L-isoaspartate(D-aspartate) O-methyltransferase	9.40301	9.60233	9.42143	9.34696	9.76951	8.63807	8.90448	9.34607	8.63045	9.08667	9.21018	9.34496	9.78199	9.98866	9.96138	9.70046	10.1399	10.0672	10.0236	10.1772	9.73188	9.16908	9.61177	48.0176	7	21	7		P14678	-0.353419	0.31558		O15240	1.83525	3.30117e-05		Q659C4	1.39163	6.39375e-06		P14314	-0.773018	0.0043605		P84243	2.4622	0.000135622
P22087	rRNA 2'-O-methyltransferase fibrillarin	10.7523	10.709	10.6509	10.6932	10.6612	10.5536	10.2453	10.808	10.1733	11.0709	10.6955	10.9456	11.6703	11.6945	11.4736	10.8547	10.6548	11.4937	11.9425	11.2225	11.029	11.1944	10.4148	51.0903	17	104	14		Q9ULV4	-0.351818	0.0793474		P12081	1.83798	0.000892653		P18085	1.3977	0.000279037		Q9H330	-0.772431	0.0477053		P08913	2.47115	0.000630716
P22105	Tenascin-X	8.92125	8.79701	8.67349	8.67772	8.58984	8.64205	9.38995	9.00955	9.01179	8.68545	8.92422	8.28216	6.2979	5.16247	4.85097	4.39076	4.23425	4.66141	4.34129	3.83428	4.776	6.5336	3.63871	4.66541	9	17	9		P31948	-0.350862	0.087653		Q5VTL8	1.84037	4.39688e-05		Q9BQG0	1.40497	1.28373e-05		Q9UBS4	-0.770332	0.0294309		Q15435	2.50697	0.000570024
P22234	Multifunctional protein ADE2	7.27799	7.57137	7.2937	7.60214	7.61397	7.4187	7.73606	7.94427	7.39917	7.59096	8.04767	7.38284	8.71478	8.43807	8.84193	8.93658	8.84717	8.94449	8.93764	8.42892	8.4031	8.74968	8.71981	12	5	14	5		Q15005	-0.350059	0.169354		Q99807	1.84964	0.0100657		P19440	1.41131	0.0015371		P56378	-0.76896	0.0314816		Q6P1M3	2.53391	2.28556e-06
P22392	Nucleoside diphosphate kinase B	9.65946	9.93693	9.73725	9.82814	9.82146	9.82988	9.3156	9.92348	9.10276	9.78333	10.0887	9.82909	9.98341	10.4184	9.90885	10.0216	10.9217	10.0635	10.1961	10.0129	10.34	9.80165	11.0054	43.4211	6	39	2		Q9UJU6	-0.349571	0.000572899		Q8NFH3	1.85528	0.00173416		P02763	1.41168	0.00935151		P05067	-0.76517	0.00799958		P09210	2.68773	0.00195411
P22413	Ectonucleotide pyrophosphatase/phosphodiesterase family member 1	7.60881	7.6453	7.70183	7.6844	7.90749	7.47735	11.0786	8.81538	10.2597	9.11816	8.65249	8.81762	9.23906	10.0826	9.22218	9.64846	9.38983	9.07555	9.09693	9.32646	9.37269	8.99387	9.60383	11.4595	9	37	9		P07996	-0.349491	0.176921		Q14749	1.87723	0.00211174		P0C7P4	1.42015	1.16128e-07		Q13445	-0.761451	0.0258767		P68371	2.74933	2.03663e-06
P22570	NADPH:adrenodoxin oxidoreductase, mitochondrial	9.10224	9.19352	9.12335	9.12179	8.95187	9.00197	9.39468	8.97126	9.25243	8.99577	9.11374	9.21091	6.82971	6.33655	6.52664	7.00804	6.05028	6.90732	6.8659	7.13744	7.28521	6.3962	6.67436	6.72098	3	8	3		Q6UW02	-0.349201	0.0407137		P49903	1.89347	0.00955249		P48449	1.42206	1.24448e-06		P63104	-0.757771	0.0389093		O60547	2.79702	0.000309444
P22626	Heterogeneous nuclear ribonucleoproteins A2/B1	12.6212	12.185	11.9463	12.5827	12.7721	11.983	11.4158	11.862	11.4816	11.7716	12.0964	11.7295	10.8836	12.199	11.6021	11.2095	11.4268	11.7211	11.423	11.6077	11.0295	11.0756	11.413	74.221	24	280	21		P67812	-0.348202	0.0544004		P84243	1.89423	0.0117312		Q8TAT6	1.42379	6.37192e-05		Q15797	-0.755147	0.0356981		Q7Z478	2.8653	6.79511e-09
P22694	cAMP-dependent protein kinase catalytic subunit beta	7.13031	6.96924	6.95768	7.05961	7.11894	6.88996	7.49265	7.24888	7.45779	7.44045	7.57213	7.43379	8.91206	9.61269	9.49165	10.3792	9.62552	9.67193	9.59296	9.91659	9.98224	9.05857	9.52612	13.6752	5	16	2		P32119	-0.347385	0.0899787		P02748	1.95198	9.44945e-05		Q96EV2	1.42399	0.00133354		P13671	-0.754292	0.0409312		P49903	2.93133	8.12643e-05
P22695	Cytochrome b-c1 complex subunit 2, mitochondrial	10.7963	10.8885	10.9731	10.6537	10.6628	10.8851	10.4886	10.495	10.4233	10.6057	10.6059	10.988	10.3855	10.106	10.0189	9.90954	10.3646	10.2403	10.6525	10.2461	10.917	10.4045	10.9069	56.5121	19	112	19		P47914	-0.345793	0.114328		P34949	1.95929	0.00104182		P62899	1.42754	1.75057e-05		Q15291	-0.752987	0.0041327		Q96C36	2.99423	5.77281e-05
P22748	Carbonic anhydrase 4	8.00675	7.90989	7.91468	7.86233	7.92778	7.824	8.64097	8.837	8.75188	8.3906	8.50383	8.90839	8.54215	8.71878	8.96783	8.89172	8.41325	8.44022	8.87936	9.0243	8.57323	9.27831	8.39543	14.7436	4	10	4		Q56VL3	-0.343913	0.0273402		P51397	1.9961	8.36868e-05		O43399	1.42862	3.95665e-05		Q86UP2	-0.752024	0.0221799		Q8WW59	3.09224	6.68449e-06
P22830	Ferrochelatase, mitochondrial	8.66391	8.47897	8.70632	8.59208	8.77479	8.68405	8.39189	8.4208	8.43296	8.23888	8.54535	8.48543	7.58289	7.68653	7.40679	7.88028	8.0259	7.25186	7.42516	7.57234	7.62936	7.05696	7.81047	22.695	7	22	7		P30101	-0.343137	0.0043019		P12236	2.00471	0.00582151		Q9H2U2	1.43248	2.8946e-07		Q16363	-0.749052	0.0214964		P04746	3.46712	6.63279e-05
P23141	Liver carboxylesterase 1	8.32868	8.21965	8.29875	8.50938	8.37156	8.06663	7.89785	8.58045	7.97154	7.92955	8.43671	7.92422	8.4255	8.4249	8.82825	9.0084	9.27433	8.76335	9.19506	8.78754	9.4034	8.46045	8.54283	5.82011	3	8	3		Q14204	-0.341197	8.26798e-07		P15088	2.00667	0.00300395		Q16864	1.43506	1.72117e-05		A5YKK6	-0.748685	0.0438834		P04908	6.2178	9.31671e-08
P23229	Integrin alpha-6	9.25172	9.2861	9.24151	9.11894	9.09513	8.92095	9.38068	9.29117	9.43296	9.35094	9.2891	9.26045	6.22362	6.18253	6.84736	6.53174	6.06022	6.38263	6.10742	6.81963	6.23137	6.54974	5.98693	16.7257	14	33	14		Q9Y5Q8	-0.340968	0.077448		Q9BXN1	2.01595	0.000207579		P35613	1.44349	0.000153265		Q8IZ83	-0.746941	4.90462e-05		P48723	-1.54743	0.140848
P23246	Splicing factor, proline- and glutamine-rich	11.5212	11.302	11.2601	11.5737	11.4981	11.4852	10.8137	11.0678	11.0405	11.1481	11.033	10.8348	10.5638	11.0863	10.8616	10.6333	9.95866	11.2155	11.0675	10.8269	10.5602	10.5605	9.86885	35.2192	29	136	28		P25705	-0.340614	0.0109607		Q96C36	2.0226	0.00867999		Q9GZM7	1.44622	0.00523695		Q96A72	-0.746412	0.00794212		Q6UX06	-1.39453	0.0582218
P23284	Peptidyl-prolyl cis-trans isomerase B	11.6783	11.6112	11.784	11.7199	12.0795	11.8802	11.3513	11.5182	11.336	11.6851	11.7872	11.9961	12.4635	12.1151	11.767	11.9291	11.8519	12.3731	11.9563	12.2301	12.2815	11.9729	11.9331	56.4815	15	256	15		Q6P587	-0.34044	0.0614462		P30740	2.0305	5.80561e-07		Q9BZQ8	1.44891	2.14944e-05		Q8IZ81	-0.746197	0.0326426		P02751	-1.35818	0.134623
P23381	Tryptophan--tRNA ligase, cytoplasmic	7.85611	8.09434	7.71012	8.0268	8.11738	7.89905	7.83668	7.82082	8.18982	7.76553	7.732	8.30515	8.39009	8.8669	8.20147	9.64746	9.03338	9.12981	7.97863	9.07567	9.05222	7.5815	9.01634	8.49257	3	16	3		P60709	-0.339643	0.0184743		Q9BUT1	2.08223	0.00102673		O14908	1.46188	5.79285e-07		Q14980	-0.743539	0.00503752		Q3LXA3	-1.15732	0.182147
P23528	Cofilin-1	9.9205	10.1219	10.0326	10.0167	9.84909	9.90087	9.48039	9.59208	9.28702	9.14262	9.50859	9.37981	9.60933	10.2685	9.96721	10.9011	10.6729	9.78787	9.76897	10.1081	10.1703	9.28004	10.3228	60.8434	11	65	9		O75947	-0.339575	0.0593706		P05451	2.09018	0.00308459		P04424	1.47048	1.08851e-05		O15235	-0.742869	0.00801939		Q9BZM1	-1.06088	0.0984443
P23588	Eukaryotic translation initiation factor 4B	8.99859	9.0946	9.00084	9.10539	9.18636	8.84235	10.4045	8.98584	9.98556	9.08879	9.40599	9.6248	9.90943	9.79683	9.99155	10.6542	10.0016	9.90129	9.88721	10.148	10.5873	9.44789	9.98407	17.8396	11	51	11		P25786	-0.339446	0.0517942		P54868	2.09067	0.00512803		P09417	1.47195	2.20378e-05		P31942	-0.740395	0.0166408		Q15853	-1.01012	0.175157
P23946	Chymase	8.71596	8.80445	8.78365	8.60918	8.69592	8.60955	9.58063	9.6193	9.90479	10.4441	9.79896	8.97154	10.0285	9.70473	9.43803	9.09524	8.74779	9.03476	9.96159	8.87691	9.22219	9.87167	8.37567	19.0283	6	33	6		O00231	-0.339049	0.294182		Q9NR45	2.09241	8.56887e-06		P09234	1.47271	0.000405899		P16284	-0.738422	0.0119207		P62987	-1.00104	0.0519597
P24043	Laminin subunit alpha-2	11.5667	11.6562	11.7675	11.7397	11.7905	11.5105	12.0261	12.933	12.781	12.7488	12.5239	12.6114	13.1401	12.8626	13.5215	12.081	11.7113	12.9773	12.4154	13.0703	11.9345	13.84	11.4243	32.7034	83	412	82		O95182	-0.338273	0.00650994		P78417	2.09407	0.00182458		Q00765	1.47308	3.01584e-05		Q9UNF0	-0.737119	0.0010362		Q8TDN6	-0.998879	0.000921071
P24158	Myeloblastin	8.01625	8.40897	7.91049	7.43379	7.04111	7.67596	7.25456	7.4814	6.43796	7.19672	7.4271	7.06931	8.208	8.25197	8.51716	8.75274	8.93132	8.13055	9.53167	8.48047	8.48101	8.73513	8.88532	17.9688	3	7	3		P52272	-0.337478	0.00935673		Q15435	2.09674	0.00296845		Q96C86	1.47447	5.31954e-06		Q96HS1	-0.735248	0.0510619		Q7L2J0	-0.998525	0.119292
P24534	Elongation factor 1-beta	8.77017	9.04166	9.27775	8.68229	8.5812	8.94807	8.03727	9.23888	8.55727	8.43796	9.13955	10.0137	9.41193	9.85891	9.24398	9.51156	10.3565	9.91777	9.47115	9.88923	9.86149	9.47472	10.6653	45.7778	8	53	7		P24539	-0.337315	0.0196122		P16989	2.09731	0.00640387		P00325	1.4801	7.76958e-05		P48047	-0.733244	0.0217387		Q9NUQ6	-0.99671	0.0457199
P24539	ATP synthase F(0) complex subunit B1, mitochondrial	9.39596	9.43463	9.48583	9.3147	9.40727	9.55171	8.9384	8.8933	9.00787	9.37134	9.26092	9.62607	9.77261	9.43031	9.52792	9.73732	9.50585	9.99033	10.6425	9.91637	10.5423	9.91149	10.2031	33.5938	9	49	9		P63000	-0.336922	0.0198832		Q9UI10	2.14259	0.000443608		P62330	1.48029	0.000141952		Q9Y6C2	-0.731489	0.00602858		Q8NBJ9	-0.995356	0.0025356
P24752	Acetyl-CoA acetyltransferase, mitochondrial	10.5377	10.5405	10.5757	10.4217	10.3116	10.531	10.1473	11.0886	10.3828	11.2041	11.254	11.2579	11.6877	11.4337	11.1529	10.2287	10.8687	11.1013	11.2698	11.1805	10.683	11.5119	11.3646	59.0164	22	135	22		Q53H12	-0.336598	0.0256969		Q10469	2.14827	0.000265985		P57772	1.48844	0.000281916		Q96HY7	-0.727542	0.00931437		Q14247	-0.989528	0.0113274
P24928	DNA-directed RNA polymerase II subunit RPB1	8.16942	8.12412	8.05691	8.04767	8.17243	7.76421	10.3886	8.11894	9.38952	8.07361	8.33539	8.36982	9.37141	9.67647	9.35845	9.18819	8.7687	10.0717	9.29516	9.53892	9.28853	8.98584	8.89794	2.03046	3	8	3		P06730	-0.336344	0.0368074		P47897	2.17603	0.00108892		P50579	1.49348	2.39255e-07		P46199	-0.726809	0.0206888		Q07960	-0.985374	0.000314926
P25325	3-mercaptopyruvate sulfurtransferase	8.54844	8.6879	8.5947	8.6851	8.60807	8.51688	9.14949	8.35623	8.96058	8.32193	8.4187	8.86295	9.31489	9.03549	9.46568	9.8417	8.99318	9.43872	8.9989	9.40367	9.47844	9.53447	9.24493	21.5488	6	25	6		Q9ULC4	-0.336148	0.0284811		P48304	2.19561	0.00456129		P08861	1.49367	0.00147824		P49792	-0.724797	0.0111433		Q9Y262	-0.981571	0.00765465
P25398	40S ribosomal protein S12	9.40024	9.58045	9.42647	9.46842	9.54071	9.66729	9.53275	9.86202	9.28332	9.29071	9.38068	9.68755	10.1408	10.2204	9.98293	9.59892	10.6164	9.92895	10.0213	9.78117	9.7065	10.1421	11.1214	59.8485	8	61	8		Q9BPX5	-0.335252	0.325028		P68366	2.20531	9.99728e-06		Q96I24	1.50215	1.06366e-05		Q14247	-0.722408	0.0436618		Q96HS1	-0.980184	0.0240431
P25705	ATP synthase subunit alpha, mitochondrial	12.4264	12.4108	12.5315	12.3215	12.2728	12.603	12.2059	12.0277	11.7929	12.2712	12.1375	12.5262	12.1664	11.835	11.6397	11.6636	11.8358	11.9104	12.5196	11.9066	12.523	12.0241	12.3453	63.1103	33	416	33		P46779	-0.335054	0.118277		P22694	2.22153	0.00276568		O00194	1.50477	1.3375e-05		Q9P2B2	-0.721927	0.00137757		P61960	-0.978598	0.0448299
P25786	Proteasome subunit alpha type-1	9.05555	9.20579	8.89391	9.11166	8.96116	8.94544	8.69627	9.04084	8.38974	8.43421	8.88631	8.31922	10.0035	10.4975	9.79536	10.0848	10.8047	10.0304	9.85354	9.81272	10.112	9.59768	10.9248	35.3612	8	28	8		Q9NX63	-0.334998	0.00240604		Q8N5N7	2.23021	0.00667013		P45974	1.50532	3.56419e-05		Q8IWB7	-0.719438	0.0299223		Q93084	-0.976758	0.0026172
P25789	Proteasome subunit alpha type-4	8.60103	8.86882	8.56224	8.86975	8.55497	8.57289	9.88905	9.02873	9.32328	8.5519	8.96982	9.04412	9.1915	9.75223	9.32151	10.4453	10.1197	9.60225	9.17738	9.89579	9.86892	8.7321	10.0117	21.8391	5	14	5		O94855	-0.333384	0.247587		Q6NUQ4	2.25352	4.69975e-08		O14980	1.50589	3.77385e-05		P01834	-0.718352	0.137637		Q7Z2W4	-0.959784	0.00273694
P26038	Moesin	11.5791	11.9512	11.9362	11.7008	11.6469	11.5663	11.4289	10.9609	11.428	11.1986	11.4117	10.8469	10.8464	11.3485	11.4869	11.682	11.5579	11.2762	11.1919	11.6943	11.1752	11.486	11.2576	51.9931	35	227	24		Q9P0L0	-0.331625	0.050263		P68371	2.25452	0.00344357		O94778	1.50661	0.000309492		Q8NAV1	-0.715971	0.0112027		P33121	-0.957007	0.000123253
P26368	Splicing factor U2AF 65 kDa subunit	9.47391	9.41426	9.20359	9.54032	9.32733	9.16012	8.72247	9.15987	8.78136	8.89421	9.04876	8.78169	7.50953	7.84953	7.80517	8.28871	7.56923	7.58741	7.30659	7.77573	7.91503	7.02761	7.06304	16.6316	6	22	6		Q14739	-0.331331	0.00839062		P10619	2.26749	0.00325254		P51888	1.51167	5.02844e-07		P51649	-0.710469	0.0103144		Q6NZI2	-0.953484	0.00132572
P26440	Isovaleryl-CoA dehydrogenase, mitochondrial	10.127	9.96852	9.8059	9.95026	9.39038	10.0291	9.10512	9.55708	9.03067	9.64404	9.68054	9.59917	9.57765	9.7077	9.43834	9.24247	9.25729	9.77268	9.72317	9.5959	9.55574	9.67015	9.43208	40.1408	14	44	14		Q9Y3Y2	-0.330635	0.122062		P42025	2.26829	0.00170761		Q16186	1.51371	9.25117e-07		Q5T1M5	-0.708363	0.0114839		O14737	-0.952901	0.0124108
P26583	High mobility group protein B2	9.8631	10.0008	10.3127	9.86155	9.83463	9.9847	8.98385	8.43463	9.21067	8.507	8.80122	9.25053	9.28477	9.33496	8.92436	8.05699	9.02984	9.07167	8.95018	9.07952	8.51928	9.37695	7.95065	29.6651	6	41	4		Q13185	-0.330168	0.32392		Q7Z478	2.28429	0.00151503		A0AV96	1.52777	7.63814e-06		Q12933	-0.708283	0.0268559		P49419	-0.952338	3.91095e-05
P26599	Polypyrimidine tract-binding protein 1	10.6305	10.4041	10.1815	10.6695	10.4558	10.2829	9.73047	10.3889	9.70511	10.0538	10.3487	10.0459	9.85397	10.4037	9.84759	10.1803	9.86625	10.1065	9.59748	9.81733	9.59236	9.43584	9.67251	43.3145	16	127	13		Q16891	-0.330055	0.00290346		P40313	2.31763	2.23133e-05		Q06210	1.53222	1.40216e-05		O43678	-0.705526	0.00544352		Q96HY7	-0.949484	0.00216447
P26639	Threonine--tRNA ligase, cytoplasmic	8.53955	8.2914	8.41785	8.20945	8.30561	8.24031	9.48079	8.27519	9.20994	8.31334	8.46761	8.68018	9.26741	9.25434	8.83647	10.2747	9.29019	9.3327	9.4807	9.44542	9.69597	8.36135	9.64181	14.7994	10	34	10		P61020	-0.329646	0.0147334		P35030	2.3324	1.62546e-05		P07741	1.5329	0.000736585		P02458	-0.705224	0.0639023		P22830	-0.948285	0.000122568
P26641	Elongation factor 1-gamma	10.9151	11.0917	11.2938	10.7734	11.0151	10.8172	11.033	11.1711	11.2198	10.3769	11.0795	12.1528	11.2485	11.9062	11.0074	11.7683	12.1411	11.9515	11.3754	11.9781	11.9263	11.3239	12.4912	39.3593	19	143	19		Q8TAQ2	-0.328913	0.068561		Q8WW59	2.3446	0.00380157		P54577	1.53579	7.47078e-06		Q99567	-0.704992	0.010023		Q9UBS4	-0.946987	0.000260031
P27338	Amine oxidase [flavin-containing] B	9.09803	9.281	9.12024	9.10355	8.91827	8.93546	9.58628	9.59395	9.09117	9.3637	9.3345	9.31832	8.98216	9.20651	9.31564	9.2648	8.81419	9.59579	10.5121	9.5178	9.50336	9.57335	9.29314	15.1923	9	27	5		Q9NNW7	-0.32886	0.356305		P07478	2.40464	1.2798e-05		P04080	1.54328	4.90532e-06		O15511	-0.700313	0.00668987		Q9NPF5	-0.945218	9.88438e-05
P27348	14-3-3 protein theta	9.15482	9.52395	9.37678	9.35799	9.03974	9.31967	8.8933	8.58158	8.81153	8.60844	8.94105	8.70839	8.65218	8.83059	8.6798	9.02849	9.14114	9.12906	8.86926	9.09481	8.91334	8.27935	9.42157	39.1837	10	68	5		P53007	-0.328527	0.0154436		P30039	2.41521	1.95993e-05		P01860	1.54644	0.0290056		Q92896	-0.699809	0.000376372		P48681	-0.942321	0.038042
P27361	Mitogen-activated protein kinase 3	8.02126	8.10905	8.108	8.08799	8.21383	7.9847	8.62899	8.1814	9.32103	8.65177	9.05988	8.42501	9.00122	9.25637	8.98437	11.1653	9.08921	9.62012	8.60146	9.35244	9.60837	8.62569	9.29544	23.4828	8	22	3		P22061	-0.327981	0.138769		O14732	2.41764	0.00350459		Q9NQR4	1.55143	0.00253025		O43252	-0.699615	0.000691736		P01834	-0.939566	0.0647292
P27694	Replication protein A 70 kDa DNA-binding subunit	8.59059	8.85705	8.848	8.84862	8.39232	8.78888	7.92244	8.46353	7.6879	8.39746	8.54998	8.53411	7.43954	7.76179	7.24054	8.02657	7.82103	7.47699	6.7576	7.21475	7.40371	6.95673	7.27391	21.1039	8	21	8		Q9HDC9	-0.327256	0.00293081		P09132	2.42026	3.13959e-05		Q9UM00	1.55285	2.30022e-06		P59665	-0.698361	0.0613641		P14314	-0.938651	0.000489554
P27695	DNA-(apurinic or apyrimidinic site) lyase	9.55497	9.57837	9.75872	9.55708	9.46271	9.64908	8.57213	8.93605	9.22376	8.87375	9.18041	9.11035	8.6353	8.46931	8.65626	8.4487	8.47468	8.79798	8.80257	8.61696	8.72587	8.74318	8.25713	30.5031	7	36	7		P04406	-0.326319	0.137907		P08913	2.44696	0.00182656		P60900	1.55445	1.46125e-05		Q14498	-0.698175	0.0389404		Q07065	-0.935572	0.000303642
P27824	Calnexin	11.4293	11.2363	11.3443	11.4163	11.6393	11.4864	10.5617	11.1119	10.2621	11.2783	11.1089	11.631	10.3263	10.5012	10.6361	11.0066	10.9061	10.5954	10.687	10.6301	10.743	10.1698	11.2337	35.9797	23	159	23		P00167	-0.326003	0.0329359		P07477	2.47526	0.000114355		P62191	1.55765	8.00515e-05		Q96CM8	-0.694089	0.0141916		P05109	-0.933396	0.139877
P28066	Proteasome subunit alpha type-5	7.55995	7.76089	7.76686	7.65177	7.50223	7.42291	7.82273	7.89905	7.80607	7.50064	7.853	7.99718	9.23241	9.57823	9.40771	9.46779	10.0807	9.63568	9.26769	9.57343	9.5783	8.64675	9.89273	29.8755	5	15	5		Q9BSD7	-0.3252	0.0603187		P06454	2.53528	0.000959519		P62195	1.55922	0.00129003		Q10471	-0.69398	0.0343206		Q7L2H7	-0.92822	0.0361353
P28070	Proteasome subunit beta type-4	7.47411	7.47816	7.30925	7.38629	7.44045	6.91289	7.05853	8.1205	7.30195	7.21917	7.77545	7.40003	7.63477	8.0968	7.89274	8.48495	8.61664	7.65107	7.65302	7.62699	7.87913	7.22724	8.32569	23.1061	4	12	4		P07355	-0.325148	0.232782		P08218	2.56096	0.000169255		B5ME19	1.56171	2.66813e-05		O43491	-0.691169	0.00496088		Q9UJS0	-0.927436	5.65124e-05
P28161	Glutathione S-transferase Mu 2	9.31447	10.5316	9.84078	10.641	10.0986	9.91946	10.6792	8.88661	12.0286	9.64458	9.72332	9.45368	7.91294	8.70794	8.33511	9.77258	8.99035	8.44082	7.83359	8.46878	8.82445	7.52779	8.84187	29.8165	7	18	3		Q9BXW7	-0.324672	0.00192085		Q6P1M3	2.58338	0.000895925		Q9NPA8	1.5628	0.00124057		Q14571	-0.686308	0.0190807		Q8IXB1	-0.927032	0.0125689
P28331	NADH-ubiquinone oxidoreductase 75 kDa subunit, mitochondrial	10.8669	10.9252	11.0084	10.7665	10.7351	10.8065	10.419	10.5984	10.3721	10.8327	10.8299	10.7902	10.4778	10.1864	10.4097	10.1359	10.2821	10.258	10.3231	10.2123	10.7213	10.1885	10.241	45.8047	27	126	27		P49903	-0.324152	0.346729		O60547	2.61236	0.000121381		P48304	1.57047	0.000523244		Q7Z7K6	-0.686128	0.0365415		P63104	-0.924433	0.0060681
P28482	Mitogen-activated protein kinase 1	10.1996	10.3146	10.2692	10.3509	10.1715	10.2112	10.2102	10.2272	10.1691	10.0669	10.0627	10.1825	10.0039	10.1161	10.0633	10.1453	10.1195	10.0947	10.1595	10.0547	10.0538	9.51316	9.96415	45.5556	14	47	9		Q12905	-0.324095	0.000619482		Q5J8M3	2.65638	0.000787689		P01011	1.57258	6.30071e-08		Q6NUK1	-0.684552	0.00289185		Q15233	-0.923941	0.0112793
P28838	Cytosol aminopeptidase	8.03617	8.15684	8.06447	7.9847	7.8392	7.81506	7.91528	8.09698	8.05039	7.6703	8.1533	7.88692	9.08636	9.29997	9.20218	9.97612	9.34404	9.22944	9.28529	9.34671	9.68562	8.86662	9.79312	14.6435	6	16	6		P42892	-0.323861	0.000448935		P09493	2.66227	0.00141737		P22413	1.57402	4.04019e-07		P05109	-0.681154	0.317538		Q9BSD7	-0.923645	0.000300024
P29401	Transketolase	10.7464	11.2511	11.1822	11.3141	11.2105	10.8052	11.7446	11.9606	11.6616	12.0764	12.2508	11.8449	11.9532	11.5721	11.4151	11.4322	11.5137	12.2208	11.5394	11.6622	11.3001	11.9376	11.6152	52.6485	27	225	27		P51149	-0.323535	0.10309		Q13087	2.68963	3.58954e-05		O75688	1.57794	0.00185673		Q9Y490	-0.678214	0.00487001		Q15797	-0.920376	0.00349359
P29590	Protein PML	9.26702	9.27426	9.06124	9.33784	9.12179	9.11608	9.5919	9.38154	9.87175	9.20237	9.16792	9.12825	9.12012	9.13369	9.27421	8.97573	8.31978	9.1633	8.93932	9.15329	8.74784	8.89443	8.33787	10.9977	8	24	8		Q9UIJ7	-0.322397	0.026666		P15086	2.70203	0.000167595		O95372	1.57841	0.00161432		Q9Y262	-0.677118	0.0574532		Q96S06	-0.920357	0.0496864
P29692	Elongation factor 1-delta	9.60084	9.68703	9.91991	9.48261	9.71716	9.67649	9.50661	9.83668	9.23482	9.1236	9.64277	9.83479	9.87277	10.1825	9.60506	9.61537	10.6223	9.83019	10.1633	9.72873	9.69891	9.77516	10.7057	38.0783	10	82	9		P06748	-0.32179	0.0123545		P07998	2.74109	0.000119194		P98095	1.58313	0.00295888		Q7L2H7	-0.676757	0.218039		O43252	-0.919495	0.000222324
P29966	Myristoylated alanine-rich C-kinase substrate	11.6954	11.4826	11.4099	11.325	11.223	11.6376	10.4217	10.2593	10.892	10.5894	10.2247	10.3328	10.3452	10.8324	11.2674	11.2055	11.4163	10.4344	11.2997	10.6453	10.7823	10.464	10.6771	42.4699	12	81	11		P35611	-0.321727	0.0486056		P08217	3.21139	3.54432e-07		Q9NQW7	1.58378	0.000130793		P07858	-0.676635	0.022493		P31942	-0.918441	0.000766967
P29972	Aquaporin-1	8.12153	8.00675	8.09645	8.15025	7.87098	7.96867	8.98527	8.44045	8.62315	8.70598	8.53216	8.59843	8.30592	9.22355	9.14889	8.88368	7.83641	8.29633	9.56875	9.80623	9.65385	8.92658	8.60727	13.0112	4	15	4		Q8TD22	-0.320757	0.00258576		P16233	3.28922	0.000172711		Q96T60	1.58528	9.373e-05		Q9C040	-0.664958	0.0328135		Q99519	-0.916878	0.113874
P30038	Delta-1-pyrroline-5-carboxylate dehydrogenase, mitochondrial	8.85362	8.77281	8.77446	8.70839	8.38111	9.03892	8.45861	8.5306	8.29232	8.72007	8.66	8.22159	9.28578	9.31822	9.35877	9.39494	9.43897	9.26345	9.78166	9.39506	9.66794	9.43553	9.13644	14.5648	9	25	9		P00505	-0.32066	0.117245		P04054	3.66074	1.62583e-06		Q8TCT9	1.58771	0.000545039		P10644	-0.66447	0.0117214		Q9P0L0	-0.916738	0.00789786
P30039	Phenazine biosynthesis-like domain-containing protein	7.16491	7.18884	6.99661	7.2182	7.43379	6.87406	9.7923	7.99039	9.19352	7.93723	8.51767	8.69314	9.43833	9.8265	9.41413	9.94677	10.0488	9.93237	9.10556	9.54644	9.51092	8.78518	9.86664	37.5	7	18	7		P17480	-0.319763	0.052657		P09210	3.96956	0.000155013		Q16822	1.59467	5.24371e-06		P02790	-0.658754	0.024224		O75694	-0.915108	0.00417252
P30040	Endoplasmic reticulum resident protein 29	9.36807	9.2353	9.21917	9.49925	9.4113	9.43671	8.96463	8.76022	8.66213	8.94749	9.037	8.99039	9.37745	9.32597	9.12038	9.8877	9.44783	9.53607	9.52274	9.96793	10.1905	8.80598	9.83239	42.5287	9	35	9		O94826	-0.318485	0.000492743		P04746	4.43519	0.001381		Q9Y3I0	1.59951	6.24174e-06		P46776	-0.657286	0.0975642		P61254	-0.911525	0.00340629
P30041	Peroxiredoxin-6	8.49225	8.78692	8.6453	8.67419	8.78202	8.23266	9.31039	8.79799	8.8189	8.75756	9.15886	9.34983	9.28375	9.84167	9.33156	10.635	10.0074	9.78834	9.60093	9.73338	9.69376	8.87854	9.97569	37.0536	10	55	10		Q86UP2	-0.31771	0.00053015		P08263	-1.10611	0.1813		Q04695	1.61171	0.00264894		P61626	-0.656828	0.0794601		Q96A72	-0.911505	0.000876193
P30043	Flavin reductase (NADPH)	8.40727	8.53177	8.54381	8.34518	8.46353	8.10276	8.62972	9.24579	8.56377	8.41236	8.72144	8.33002	9.31953	9.70001	9.37391	10.5996	9.88072	9.49762	9.31663	9.66896	9.45425	8.97521	9.48636	38.835	6	26	6		Q9BSF4	-0.316952	0.050077		Q14BN4	-1.02733	0.0558668		P05062	1.61277	8.94612e-06		O75489	-0.65596	0.00392747		P51649	-0.911191	5.93217e-05
P30048	Thioredoxin-dependent peroxide reductase, mitochondrial	10.5718	10.4491	10.5243	10.4575	10.0473	10.5691	9.38909	10.2164	9.44708	10.5017	10.2992	10.0641	9.89133	9.64944	9.53523	9.06038	9.96176	9.50826	10.4677	9.5611	9.25457	9.81077	10.3471	50.7812	9	85	9		P21333	-0.316886	0.00211855		P26583	-0.996005	0.00264675		Q9H3P7	1.61436	0.00104367		Q15113	-0.654681	0.00548329		Q14204	-0.910876	3.81827e-07
P30049	ATP synthase subunit delta, mitochondrial	9.32845	9.32778	9.49785	8.89663	8.8805	9.40833	8.68405	8.79507	8.27053	9.0348	8.96116	8.71562	8.67249	8.20581	8.49367	7.94596	8.93005	8.5031	9.71363	8.0187	8.09421	8.82316	9.39666	17.2619	3	18	3		Q8IUE6	-0.316019	0.325898		Q01082	-0.9943	0.000391314		P30086	1.61512	6.65044e-05		Q07065	-0.653202	0.0157298		Q9BVK6	-0.91001	0.0013018
P30050	60S ribosomal protein L12	9.71081	9.83305	9.71459	9.78807	9.98527	9.83004	10.3581	10.0322	9.82559	9.84125	9.83194	10.7294	9.82844	10.1235	10.1769	11.1458	10.249	10.6632	10.0268	10.6026	10.976	9.98838	10.5709	63.0303	9	104	9		O14874	-0.315706	0.383986		O96008	-0.991483	0.00506196		Q15181	1.61671	0.000142514		Q8NE62	-0.643621	0.0115708		P62318	-0.907734	0.0690857
P30084	Enoyl-CoA hydratase, mitochondrial	10.2718	10.1697	10.1557	10.0833	9.82703	10.148	9.68054	9.82782	9.97485	9.79442	10.0366	10.4709	9.28375	9.59195	9.08746	9.29542	9.57221	9.4605	9.81451	9.43163	9.56384	8.92569	9.84547	41.3793	11	56	11		P07737	-0.315599	0.0585956		Q96QR8	-0.991344	0.00165445		Q15661	1.61819	0.000862711		Q9Y394	-0.643379	0.00654214		P49711	-0.907558	0.0155362
P30086	Phosphatidylethanolamine-binding protein 1	9.0359	9.41891	9.33896	9.36698	9.31719	8.96694	9.88753	10.5555	9.45533	10.0963	10.4604	10.8376	10.6545	10.9043	10.5507	11.5959	11.1867	10.7367	10.3619	11.171	11.0061	10.4232	11.4366	82.3529	12	137	12		O95782	-0.315103	0.00264764		P02751	-0.990315	0.0214718		P35749	1.61839	6.38529e-05		Q16666	-0.64161	0.0669364		P51665	-0.906594	0.0282552
P30101	Protein disulfide-isomerase A3	12.6324	12.4362	12.4998	12.7247	12.609	12.6137	12.2467	12.2934	11.9755	12.3391	12.3594	12.4452	11.6517	11.7986	11.7435	11.9451	11.9855	11.9607	11.9442	11.836	12.168	11.5563	12.2786	66.9307	38	372	37		P51148	-0.314554	0.0291598		O60716	-0.989042	0.00284373		O94819	1.62088	3.61569e-08		P51159	-0.639211	0.0117795		O75369	-0.903217	0.000158789
P30405	Peptidyl-prolyl cis-trans isomerase F, mitochondrial	9.46005	9.49985	9.78611	9.43983	9.51254	9.28216	9.01402	9.43838	8.87866	9.34274	9.50303	9.49245	10.353	10.0256	9.69947	10.1499	9.7244	10.1825	9.74541	10.2968	10.3931	9.47502	9.90355	51.6908	7	92	6		Q9Y5B9	-0.314194	0.0152001		Q9BX66	-0.985998	0.00255362		Q3SY69	1.62192	9.54357e-05		P21810	-0.636996	0.036122		P35914	-0.90152	0.000295818
P30419	Glycylpeptide N-tetradecanoyltransferase 1	8.16491	8.19377	8.10381	8.02403	7.78005	8.06501	7.2114	7.98982	7.95536	7.71905	8.07628	8.05582	7.45165	7.47048	7.42507	8.39076	7.70062	7.43058	6.91435	7.64579	7.72105	7.04236	7.32633	15.5242	6	13	6		Q9NPJ3	-0.313667	0.0776017		P43304	-0.983797	0.0113846		Q9Y617	1.62604	0.00240471		Q96IJ6	-0.635412	0.239467		Q92614	-0.901137	0.00343725
P30464	HLA class I histocompatibility antigen, B-15 alpha chain	6.77967	6.63938	7.20552	6.72823	6.87975	7.30019	6.21201	7.24228	6.01485	7.15037	7.0198	6.68551	8.50547	9.07051	9.07786	8.9484	8.5258	8.29766	8.548	9.11482	8.12373	9.29551	8.28654	25.1381	7	26	0		Q8WVM8	-0.312466	0.0464694		Q9BWM7	-0.974667	0.00501117		Q96IU4	1.62749	3.67374e-05		P62910	-0.632186	0.0647397		Q9Y3Z3	-0.899925	0.000235441
P30740	Leukocyte elastase inhibitor	8.56301	8.89875	8.75589	8.71665	8.7502	8.48905	9.58778	10.1785	9.58402	9.7975	10.2691	10.719	10.7448	10.725	10.3599	10.5808	11.227	10.3854	10.3157	10.1713	10.2807	10.2074	10.9026	43.2718	16	78	16		Q8NBX0	-0.311783	0.00117548		Q8TEQ6	-0.973942	0.00407492		Q13907	1.62869	2.28341e-06		O94906	-0.631315	0.0112148		Q9NSD9	-0.888621	0.0035231
P31040	Succinate dehydrogenase [ubiquinone] flavoprotein subunit, mitochondrial	11.0073	11.0105	11.0866	10.8932	11.0486	10.8485	11.1484	11.0837	10.8547	11.1887	11.1624	11.4044	10.709	10.4428	10.4908	10.1985	10.5862	10.5161	10.837	10.4688	11.0754	10.4858	10.9906	51.2048	23	144	23		Q6UXV4	-0.310941	0.488854		P50995	-0.973249	0.000278626		Q9Y5X3	1.63225	2.83262e-06		O75369	-0.625569	0.0126264		O60504	-0.886909	0.0641576
P31146	Coronin-1A	8.26772	8.58308	8.41278	8.27706	8.1809	8.25927	7.97728	8.00282	8.24079	8.15076	8.24603	7.7807	7.16602	7.63444	7.98765	6.76154	9.12207	7.14978	7.91776	7.16202	6.91418	7.38597	7.79846	19.7397	9	28	9		Q9NZN4	-0.310542	0.00846271		Q3LXA3	-0.971773	0.12044		Q8TDD1	1.63251	0.000129089		P78527	-0.624287	0.0122598		Q08AF3	-0.882633	0.000405812
P31150	Rab GDP dissociation inhibitor alpha	7.79831	7.87283	7.72315	7.75422	7.84925	7.52435	8.57592	7.80607	8.1298	7.63227	7.90207	8.02846	6.32447	6.82786	6.77317	7.30971	7.00203	6.71204	6.74036	6.76143	7.21364	6.21861	6.89447	18.7919	9	44	2		P11177	-0.309774	0.0179597		Q6YN16	-0.97123	0.00900571		Q5BJF2	1.63433	0.000192345		P20908	-0.623426	0.142924		P46199	-0.880871	0.00552233
P31153	S-adenosylmethionine synthase isoform type-2	8.84267	9.14873	8.86171	9.12748	9.02042	8.67631	9.40067	9.44398	8.98812	9.22279	9.52689	10.3714	10.035	10.024	9.54055	10.0587	10.2098	10.264	9.6293	9.9305	10.0224	9.12319	10.0949	32.4051	12	34	11		P06213	-0.309003	0.204912		Q7Z6Z7	-0.971225	0.0191361		Q6P2E9	1.63863	8.74362e-06		Q96AC1	-0.622143	0.0202515		P60983	-0.880573	0.00263049
P31689	DnaJ homolog subfamily A member 1	7.55152	7.43045	7.45204	7.76686	7.79831	7.51806	7.61545	7.71768	7.02569	7.3637	7.46271	7.37069	7.29924	7.45878	7.40556	7.86403	7.01322	7.61747	7.31308	7.25749	6.81814	7.18504	6.71146	18.136	5	14	5		P48059	-0.307876	0.0184195		P14314	-0.969736	0.00143937		P00918	1.65531	9.99348e-06		P33176	-0.621235	0.0123556		Q86UP2	-0.879144	0.000111665
P31930	Cytochrome b-c1 complex subunit 1, mitochondrial	10.679	10.6965	10.8489	10.562	10.5321	10.6805	10.2201	10.4957	10.013	10.5816	10.5759	10.5878	9.36375	9.03549	8.94225	9.01732	9.38091	8.93471	8.97904	8.74554	9.38035	9.05857	9.71883	55.8333	19	110	18		O60216	-0.307203	0.00171712		Q15286	-0.962156	0.000577121		P68871	1.66688	0.000275536		P02649	-0.621212	0.0358976		O75150	-0.878699	0.0554251
P31937	3-hydroxyisobutyrate dehydrogenase, mitochondrial	9.33181	9.00113	9.18809	8.96376	8.84956	8.92541	9.11452	8.83826	9.3516	9.23362	9.19525	9.28355	9.37173	9.44935	9.31106	8.97612	9.4543	9.33916	9.69064	9.27806	9.34068	9.13203	9.42097	16.0714	4	13	4		Q02880	-0.30582	0.000311595		O60573	-0.96145	0.0233497		P15170	1.6758	9.13383e-08		Q92616	-0.618265	0.0254325		P16284	-0.875999	0.0159817
P31939	Bifunctional purine biosynthesis protein PURH	7.27146	7.3672	7.3672	7.58496	7.25077	7.15279	6.96	8.11426	6.56682	8.04985	7.97556	8.37764	7.70014	7.92375	7.9753	9.12677	8.099	8.07129	7.44184	7.91314	8.66894	7.32429	7.67048	5.91216	2	5	2		Q08211	-0.305769	0.00150444		P27695	-0.961054	7.60155e-05		P05451	1.68066	2.13727e-05		Q2TAY7	-0.61645	0.023797		P07954	-0.87565	0.0047779
P31942	Heterogeneous nuclear ribonucleoprotein H3	9.78611	9.30583	9.20555	9.78953	9.82432	9.38133	9.44812	8.92065	9.43546	9.28448	9.29393	9.23434	7.81046	8.64428	8.67574	8.82213	8.02984	8.91971	8.44362	8.55476	8.09271	8.25283	7.88489	21.3873	8	58	6		Q9H936	-0.30542	0.0011559		P11766	-0.959678	0.0369389		P30740	1.68158	1.18229e-06		Q9NVA2	-0.615851	0.00339826		P05556	-0.872148	0.000914569
P31946	14-3-3 protein beta/alpha	8.50898	8.87437	8.67066	8.49065	8.60288	8.35755	8.89452	8.3906	8.61618	8.20506	8.71665	9.01736	8.89	9.24313	8.81167	9.69418	9.61192	9.00543	8.78773	8.97393	8.7648	8.35086	9.64259	36.1789	9	54	4		Q96C86	-0.304124	0.387186		Q9GZY8	-0.958403	0.00337362		Q9Y266	1.68762	2.68395e-06		Q14157	-0.613728	0.0409022		Q92959	-0.871519	0.00357766
P31948	Stress-induced-phosphoprotein 1	9.5343	9.83526	9.54709	9.74534	9.47695	9.4149	8.93811	9.2884	8.85019	9.45368	9.67684	9.39038	8.66523	8.78961	8.54529	8.9193	9.9235	8.42452	8.84663	8.59778	8.36282	8.37177	10.0578	12.1547	6	23	6		Q9UHQ9	-0.302803	0.193076		P13284	-0.95825	0.00698412		P30464	1.68892	7.88251e-05		Q9NPF5	-0.612894	0.0462108		Q01082	-0.871357	4.109e-06
P32119	Peroxiredoxin-2	9.69401	10.0493	9.8989	9.97699	9.83131	9.70857	9.22448	9.46455	9.21408	9.59432	10.0649	9.58478	8.92471	9.28779	8.95489	9.5966	9.86228	9.18533	8.6889	9.56577	9.22185	8.3548	10.0161	67.1717	12	61	11		Q15435	-0.302712	0.354057		Q14554	-0.955717	0.00624745		Q96C19	1.69575	3.60849e-08		Q9BX97	-0.612106	0.0737539		Q9Y4W6	-0.866202	7.81138e-05
P32322	Pyrroline-5-carboxylate reductase 1, mitochondrial	9.38629	9.32531	9.43192	9.30264	9.54322	9.30811	10.7406	9.48482	9.92199	9.97613	10.0375	9.82988	10.0591	9.68377	9.78265	9.81592	9.64928	10.0256	10.0065	9.95918	9.9108	9.29312	9.92368	40.1254	9	42	8		Q02978	-0.301592	0.0337018		P61254	-0.952394	0.0325794		Q13439	1.7058	8.29457e-08		P16444	-0.611857	0.00729625		Q14119	-0.861463	0.0142169
P33121	Long-chain-fatty-acid--CoA ligase 1	9.37547	8.8173	8.88234	9.00534	8.52199	8.88203	9.44419	9.57818	9.57818	9.25857	9.31175	9.38845	8.07897	8.32403	8.57998	9.00567	8.52245	8.42695	8.5146	8.609	8.87566	7.9943	8.4425	11.3181	7	14	7		Q9UEY8	-0.30155	0.0275833		P68363	-0.951163	6.76668e-05		P00738	1.73004	0.00399696		Q9BSJ8	-0.608486	0.00742776		P07858	-0.85875	0.00699102
P33176	Kinesin-1 heavy chain	9.13314	9.17368	9.18611	9.16516	9.16214	9.12128	10.0185	9.28656	9.38909	9.22665	9.1444	9.01597	8.45706	8.6479	8.83602	9.11417	8.6797	9.06973	8.89111	9.03227	9.20296	8.55661	8.87128	12.6687	10	31	7		P00387	-0.301507	0.0118655		O00255	-0.949476	0.00947141		Q8TC12	1.73153	7.65937e-05		P62995	-0.607295	0.0425693		O00567	-0.8553	0.00914767
P34897	Serine hydroxymethyltransferase, mitochondrial	9.49366	9.54882	9.44688	9.4508	9.33851	9.45861	9.64962	9.40024	11.2477	9.56091	9.66888	9.58665	10.152	9.97271	10.0372	9.47175	9.70629	10.2061	10.0928	10.369	10.1219	9.99724	9.76514	25.1984	12	41	12		Q92688	-0.301158	0.319658		P14209	-0.948226	0.0219864		Q9NRC8	1.73241	0.00154635		Q9NSD9	-0.605691	0.0472676		O14773	-0.852053	0.00354172
P34931	Heat shock 70 kDa protein 1-like	8.96116	8.93723	8.99067	8.98897	8.93811	8.80219	8.97499	9.04221	8.68755	9.06286	9.24888	9.59264	8.7446	9.18714	8.56522	7.99314	9.40447	8.40496	7.25494	8.68369	8.93181	7.52779	8.1434	24.181	13	92	2		Q5JWF2	-0.300847	0.0180851		Q9H0E2	-0.946741	0.0134545		Q96EE3	1.73812	1.82636e-09		Q92959	-0.60432	0.0749591		P50552	-0.851354	0.00181632
P34932	Heat shock 70 kDa protein 4	8.13443	8.42668	8.17991	8.2427	8.14975	7.92422	9.23314	8.01179	8.81602	8.08693	8.46025	8.48905	9.08597	9.56301	9.35718	11.3758	9.86999	9.38419	9.2475	9.8727	10.139	8.56571	9.648	12.1429	8	14	8		P18669	-0.299688	0.0274769		P63027	-0.941978	0.0335023		O43402	1.74061	6.32505e-06		O43684	-0.603767	0.00524547		Q9UKV3	-0.850739	0.0200245
P34949	Mannose-6-phosphate isomerase	6.29829	6.50462	6.50621	6.02459	6.21723	5.98185	5.48543	6.52826	4.90207	6.1819	6.71973	6.82146	8.16013	8.57172	8.06509	8.64421	9.0259	7.93982	7.64995	8.1423	8.20814	7.58262	9.02509	8.03783	2	7	2		Q8IYB3	-0.299578	0.262174		P69905	-0.938955	0.0173124		Q9Y295	1.7484	4.75225e-05		O75954	-0.603643	0.161853		P16422	-0.849341	0.00130355
P35030	Trypsin-3	8.28679	8.20945	8.2341	8.50462	8.84674	8.34696	8.51728	10.151	8.35843	9.53916	10.6738	10.2411	11.0803	10.893	10.4048	10.2986	11.5052	10.7297	10.1933	11.3844	10.542	10.311	11.7562	32.5658	8	215	7		P49916	-0.299283	0.00109325		P50213	-0.936649	0.0100022		O15240	1.75006	4.7991e-06		P47985	-0.603327	0.0206593		Q9NZN4	-0.846921	4.05985e-05
P35080	Profilin-2	7.88631	8.17443	8.05365	8.01625	7.99379	7.75154	6.30378	7.12516	6.47735	6.90448	7.1809	7.18686	7.65375	7.89365	7.33768	6.28164	8.15564	7.65211	7.49304	7.43854	6.83073	7.11701	8.15577	20.7143	2	9	2		P07384	-0.299186	0.00700614		P05107	-0.935516	0.0166186		Q9H1Y0	1.76093	1.53976e-06		P07099	-0.602774	0.0217146		Q14739	-0.846525	0.000466899
P35221	Catenin alpha-1	11.7759	11.8159	11.918	11.7856	11.7058	11.6741	11.3119	11.5946	11.432	11.9091	11.5608	11.4262	10.2643	10.5564	10.4857	10.0285	10.0907	10.0755	10.5494	10.3814	10.1559	10.2712	10.044	56.8433	49	182	36		P02458	-0.298841	0.304994		P02774	-0.9342	0.00562118		P02671	1.77376	0.0128373		Q15642	-0.599171	0.0372407		Q14571	-0.846152	0.00124776
P35222	Catenin beta-1	11.4638	11.4354	11.526	11.4193	11.3364	11.2722	10.9816	11.3729	11.0072	11.7118	11.3141	10.8688	9.94369	10.5165	10.257	9.76131	9.99821	9.61694	10.3728	10.0774	9.77693	9.88332	9.98855	56.5941	35	159	30		P62910	-0.298339	0.185646		P06702	-0.932781	0.0334177		P02675	1.80089	0.00949974		Q08211	-0.598911	0.00440136		Q92616	-0.845694	0.000725982
P35237	Serpin B6	8.74416	9.00871	8.89785	9.00422	8.64205	8.40939	9.13955	8.91827	9.128	8.79831	9.20359	9.04985	9.47999	9.98071	9.42961	10.8163	10.8399	8.8888	8.79656	9.71098	9.9165	8.86247	10.9072	30.8511	9	30	9		O43639	-0.297262	0.133269		P15954	-0.932651	0.0500166		Q13451	1.80438	1.76299e-05		Q96FQ6	-0.59686	0.0801383		P34931	-0.845532	0.0237095
P35268	60S ribosomal protein L22	8.90237	9.08693	9.00056	8.96982	8.98812	8.95449	8.57667	9.08401	8.30287	8.84109	8.91797	9.29646	8.06564	8.19528	8.13341	8.80206	8.84404	7.93471	6.87278	8.42046	7.70259	8.01188	9.29905	39.0625	3	46	3		P36578	-0.29725	0.265765		P62910	-0.930525	0.0100019		Q9Y5K8	1.80745	1.47571e-05		P50552	-0.593768	0.0121562		Q14137	-0.8428	0.00834999
P35270	Sepiapterin reductase	7.41109	7.64602	7.45121	7.22014	7.31922	6.98869	7.05311	7.40514	7.74147	7.82018	8.09803	7.98869	8.30325	8.28878	8.39013	8.7406	8.46073	8.22422	8.16811	8.18934	8.81317	7.65157	8.08298	11.8774	2	8	2		Q12769	-0.297163	0.0548622		Q15582	-0.930018	0.00347487		Q15654	1.81324	2.1185e-05		Q96M83	-0.593268	0.287592		Q8NAV1	-0.842156	0.000621793
P35555	Fibrillin-1	13.3044	13.3447	13.2216	13.3742	13.3598	13.5464	12.6479	13.0179	12.9226	12.812	12.7934	12.9253	12.5226	12.168	12.9248	11.917	11.6237	12.5206	12.3637	12.3611	12.1062	13.9854	11.3282	40.0557	94	687	87		P62136	-0.295631	0.0339719		Q99519	-0.920867	0.0161044		Q9Y6A9	1.81627	0.000439115		Q9UKS6	-0.592797	0.0441593		Q9Y230	-0.83973	0.00198692
P35556	Fibrillin-2	10.4411	10.6553	10.4771	10.5223	10.8396	10.5817	10.3771	9.55075	10.3817	9.66107	9.5467	9.68229	7.05243	6.97795	7.08196	7.50305	6.28204	6.73269	7.0365	6.71181	6.71703	5.46637	6.81127	14.7321	36	125	28		Q6PML9	-0.293637	0.00429377		P27694	-0.91698	0.00293549		P28066	1.82166	6.27798e-05		O43396	-0.592778	0.131906		O15511	-0.836726	0.0144545
P35580	Myosin-10	12.4923	12.6424	12.6245	12.552	12.4301	12.4268	12.0729	11.8647	12.0425	11.9381	11.6387	12.0018	10.3835	10.2757	10.4707	10.207	10.6088	10.2734	10.5265	10.428	10.2287	10.2816	10.2	44.1802	85	420	61		P08559	-0.293018	0.0038839		Q9BVK6	-0.915363	0.0100031		P34949	1.83585	0.000113975		Q8TCJ2	-0.592405	0.16214		P62805	-0.834177	0.000813585
P35606	Coatomer subunit beta'	9.74769	9.73657	9.66462	9.68422	9.89951	9.56967	10.1349	10.3896	10.2927	10.4709	10.2219	10.3007	10.1805	10.2596	10.4645	10.9039	10.4459	10.7687	10.6526	10.7236	10.4401	9.95197	10.3506	34.3267	25	91	25		P48052	-0.292277	0.145248		Q13561	-0.906808	0.0453916		Q96C01	1.84469	8.84833e-07		P11586	-0.591397	0.0358892		Q15691	-0.833893	0.000149169
P35609	Alpha-actinin-2	7.94661	7.88448	7.83542	8.02459	8.00563	7.81121	6.50144	8.08587	8.36632	8.51728	8.36063	8.5157	5.96517	6.76207	6.78373	6.24867	6.79046	6.7214	6.21268	6.77909	6.13721	7.48232	6.26715	14.877	13	69	1		P34949	-0.291988	0.44657		P20700	-0.905302	0.00197002		Q6GPI1	1.8456	2.8978e-05		Q96CX2	-0.586569	0.0145192		P42330	-0.833883	0.0281253
P35611	Alpha-adducin	9.783	9.70874	9.90087	9.78594	9.67701	9.83226	9.64494	9.13494	9.34784	9.7949	9.37526	9.19673	8.07819	8.40857	8.69043	8.84585	8.28195	8.39259	8.29614	8.58376	8.58813	8.32093	8.18728	28.4939	15	50	15		P29218	-0.290706	0.118053		O14773	-0.904847	0.000296441		Q9NTJ4	1.86522	1.88834e-06		Q15691	-0.584301	0.00185667		Q6P2Q9	-0.833753	0.00398656
P35613	Basigin	7.82909	7.65249	7.66747	7.79507	7.6279	7.71973	7.18289	7.66249	7.48704	8.13853	7.74819	7.70598	8.37301	8.90749	9.14412	9.66114	8.4543	9.09894	8.97331	9.62013	9.60941	8.9345	8.71638	20.5195	5	19	5		Q9NUB1	-0.29002	0.000407554		Q08211	-0.90468	0.000670294		Q8N3V7	1.90402	8.08779e-08		P35914	-0.582791	0.019592		Q96CX2	-0.830071	0.000327598
P35637	RNA-binding protein FUS	9.72024	9.35381	9.43004	9.54651	9.31538	9.78005	8.1375	8.43379	8.36326	8.03617	8.4187	8.53411	7.96199	8.08009	8.49771	8.11308	7.46132	7.84501	7.52358	9.10088	7.55438	7.97734	6.7154	16.1597	7	35	5		Q9UII2	-0.289926	0.0876262		Q8IZ81	-0.90274	0.0165813		Q10567	1.924	5.05035e-06		P13797	-0.581217	0.0779234		P62861	-0.826058	0.0219479
P35749	Myosin-11	9.22424	9.10879	8.93811	9.2053	9.07039	9.06286	9.28771	10.2862	9.6703	9.56872	10.0439	10.2613	10.7864	10.6356	11.0269	10.7011	11.0926	10.9717	10.2836	11.2631	10.8125	10.3589	10.6303	22.4138	39	236	20		Q8WXH0	-0.28934	0.000747481		P61006	-0.900318	0.00525749		Q6UXV4	1.92637	5.18288e-05		P49368	-0.579721	0.0107001		Q14157	-0.825953	0.00459783
P35914	Hydroxymethylglutaryl-CoA lyase, mitochondrial	9.40408	9.29875	9.38219	9.27286	8.99718	9.32283	9.08082	9.13057	8.85112	9.17293	9.17592	9.22376	8.64218	8.58685	8.25287	7.96694	8.32428	8.21653	8.28298	7.74408	7.93764	8.61477	8.28852	32	11	24	11		P31930	-0.289232	0.0598534		P09651	-0.895132	0.00148303		Q9BY44	1.93574	0.000477948		P09758	-0.576919	0.150039		Q02218	-0.824642	5.93108e-05
P35998	26S proteasome regulatory subunit 7	8.14057	8.12774	8.05257	8.09698	8.08428	7.85362	8.04385	8.6014	8.24888	8.08481	8.24888	8.13083	8.35701	8.64635	8.56247	9.17646	8.80916	8.8129	8.54138	8.71272	8.80043	8.14233	8.77177	13.3949	4	16	4		Q15746	-0.288452	0.00938864		Q15291	-0.894742	0.00144306		Q8NFH3	1.94176	8.45782e-06		Q14938	-0.576683	0.022349		P46776	-0.822952	0.00326983
P36507	Dual specificity mitogen-activated protein kinase kinase 2	9.31538	9.48402	9.31334	9.2555	9.44128	9.45307	8.04876	9.16038	7.84549	8.59395	8.78267	9.0129	9.08208	9.41404	8.85637	8.4068	9.76397	9.4602	9.262	8.92858	8.8856	8.90702	9.70182	19.75	5	19	5		P09001	-0.288268	0.282016		Q13263	-0.893752	0.000593786		Q13057	1.94521	1.75933e-06		P61769	-0.575895	0.0989686		P10599	-0.821955	0.0565616
P36542	ATP synthase subunit gamma, mitochondrial	10.163	10.1956	10.3216	10.115	10.062	10.3078	10.0242	9.85487	9.89011	9.95158	9.96015	10.163	9.45405	9.18821	9.19011	9.23284	9.27034	9.24672	9.78073	9.15511	9.6814	9.42025	9.81392	27.5168	9	62	9		P10606	-0.288118	0.0111397		P53007	-0.886142	0.006075		Q92901	1.94718	1.41321e-08		P08729	-0.575075	0.186365		O60762	-0.821139	0.0110193
P36543	V-type proton ATPase subunit E 1	9.62772	9.57667	9.51155	9.79035	9.18438	9.91498	9.42417	9.67719	9.84627	9.15507	9.18264	9.32778	8.71929	8.88886	9.25253	9.69563	9.15094	8.92402	8.67938	9.16166	9.76058	8.544	8.71195	23.8938	5	21	5		O95197	-0.287445	0.157651		Q9UEU0	-0.884241	0.0180208		P50897	1.96298	2.96719e-06		P78344	-0.574036	0.0401133		O60701	-0.820312	0.000321818
P36776	Lon protease homolog, mitochondrial	10.0638	9.86202	9.94997	9.87621	9.66356	9.87375	9.73403	9.70839	9.46516	9.85938	9.78872	9.86016	8.66315	8.81874	8.5183	8.21238	8.72367	8.82583	8.75569	8.47639	8.51483	8.23154	8.33978	22.2106	17	51	17		P50914	-0.287062	0.0305144		Q9H0C8	-0.882218	0.0150759		Q8N5N7	1.97237	3.20018e-06		Q15011	-0.572735	0.0289621		P05067	-0.819572	0.00961922
P36871	Phosphoglucomutase-1	9.2529	9.39189	9.38608	9.48884	9.50938	9.09064	10.4739	9.60251	10.2248	9.7996	9.98641	10.3214	9.65637	10.3268	9.85951	10.727	10.6441	9.89056	9.68565	10.4711	10.7865	9.4127	10.5321	28.6477	14	49	14		P40937	-0.286889	0.347352		Q2TAY7	-0.881145	0.00521526		P68366	1.97251	2.26722e-05		Q8WUY1	-0.571097	0.202682		P0C0L4	-0.815714	0.0321456
P36957	Dihydrolipoyllysine-residue succinyltransferase component of 2-oxoglutarate dehydrogenase complex, mitochondrial	9.55152	9.5068	9.54303	9.41975	9.08799	9.53528	9.91154	9.31764	9.11088	9.43609	9.35248	9.46699	8.82774	8.74503	8.67268	8.73497	8.99237	8.61001	9.4726	8.75615	8.83296	9.06058	9.3794	30.4636	12	39	12		P14927	-0.286609	0.0463711		Q13435	-0.880872	0.00315725		P02679	1.99493	0.00416739		P61247	-0.570857	0.0649952		Q96DA6	-0.814314	0.00161151
P36969	Phospholipid hydroperoxide glutathione peroxidase	10.2883	10.2649	10.1783	10.2882	9.96636	10.2264	9.96	10.0272	9.53586	10.1236	10.151	9.84753	8.48383	8.4333	9.00721	9.12067	8.89073	9.12458	8.64018	8.94048	9.13971	8.67962	8.74603	30.9645	6	12	6		Q04917	-0.2866	0.0615399		O43678	-0.880741	0.000695874		Q9BXN1	2.02778	2.53014e-09		O43390	-0.570643	0.0440716		O95487	-0.811687	0.015866
P37108	Signal recognition particle 14 kDa protein	8.71081	8.94486	8.72417	8.88783	8.92392	8.92065	8.83763	8.57818	9.15431	8.44543	8.57516	9.18537	9.60636	9.53626	9.62206	9.01461	9.66963	10.1197	10.2028	9.98382	9.60706	9.49332	9.72202	22.7941	4	17	4		P22695	-0.286202	0.00184918		O96019	-0.880472	0.00240699		Q7RTS1	2.03871	0.000789894		Q96AG4	-0.569023	0.198154		Q5SWX8	-0.802622	0.00456027
P37837	Transaldolase	8.57365	9.03122	8.70425	8.8614	8.70667	8.36019	9.53041	8.94924	9.66747	8.64061	9.51116	9.6616	9.38189	9.93097	9.47945	10.6517	10.2922	9.65573	9.34446	9.95374	10.0457	8.9402	10.5345	30.8605	11	41	11		Q96A26	-0.285312	0.441826		O43865	-0.878587	0.00384681		Q5VTL8	2.04022	1.39814e-07		P50502	-0.568955	0.110208		O00410	-0.801424	0.00140864
P38159	RNA-binding motif protein, X chromosome	11.6635	11.4355	11.5308	11.7301	11.9568	11.5055	11.3768	10.9125	11.3386	11.0108	11.0248	10.9567	9.62144	10.5383	10.2806	9.77028	9.3062	9.83019	9.96448	10.4879	9.58866	9.51228	9.2157	57.289	29	117	10		P51884	-0.284406	0.140218		Q9Y3U8	-0.875417	0.0145401		P12081	2.04171	1.95208e-07		P51659	-0.566632	0.0297363		O43242	-0.796702	0.00439879
P38606	V-type proton ATPase catalytic subunit A	9.55631	9.52982	9.47553	9.64494	9.32351	9.47695	9.80912	9.49225	9.99322	9.70252	9.43713	9.50184	8.97085	9.17146	9.3127	9.23318	9.38553	8.9891	9.00091	8.69728	8.94964	8.77541	9.09134	29.3355	13	45	13		Q00688	-0.284243	0.0216843		P21810	-0.872952	0.00881768		P51397	2.05377	5.26255e-06		O00567	-0.566207	0.0989415		P15954	-0.79552	0.0117815
P38646	Stress-70 protein, mitochondrial	11.5826	11.4739	11.6023	11.4116	11.2552	11.5843	10.6487	11.2056	10.6606	11.2951	11.442	11.3056	11.3595	11.3577	10.9061	10.988	11.3687	11.047	11.4425	11.0735	10.9644	10.9369	11.6182	48.0118	32	175	32		P30153	-0.284235	0.00141568		P49753	-0.869997	0.00015894		P10643	2.06572	3.67256e-06		Q6NZI2	-0.565956	0.0117404		P05155	-0.795204	0.0016206
P39687	Acidic leucine-rich nuclear phosphoprotein 32 family member A	8.6858	8.97068	8.99464	8.83131	8.78986	8.79507	8.31741	9.26889	8.34296	8.81186	9.10303	8.90298	9.40635	9.84032	9.98005	9.51018	9.86095	9.62224	9.29614	9.72873	9.57937	10.3083	9.87985	37.751	9	34	6		Q9Y2W1	-0.284088	0.13331		Q9Y6C9	-0.866966	0.00798317		P54819	2.07257	1.64332e-06		Q01082	-0.56352	0.0044652		P21810	-0.794054	0.0427691
P40222	Alpha-taxilin	7.97269	7.98014	8.05799	7.93251	7.93487	7.79701	8.03287	7.74551	8.2182	7.84674	7.59768	7.78463	8.69353	8.29208	8.53073	7.8913	8.33387	8.31938	8.98311	8.12825	8.1789	8.18356	8.21118	14.1026	6	23	6		Q9UKV3	-0.282958	0.0177882		Q05639	-0.863824	0.00144449		Q99807	2.087	0.000429325		P22830	-0.56134	0.014045		Q13185	-0.792333	0.0664937
P40313	Chymotrypsin-like protease CTRL-1	7.98185	7.78529	7.67242	7.76487	7.97842	7.44211	9.57856	8.85425	9.853	9.47411	9.77297	9.41405	10.356	9.99657	9.99052	9.87709	10.8965	9.60948	10.1097	9.76358	10.0646	9.45342	10.2247	38.2576	6	42	6		Q9NRX4	-0.282874	0.530414		Q96CM8	-0.863334	0.00580772		P40313	2.10008	3.14049e-07		Q14554	-0.558954	0.0583161		P51159	-0.790396	0.00369203
P40763	Signal transducer and activator of transcription 3	8.22304	8.06555	8.03452	8.03397	8.17891	7.95652	9.18982	9.04275	9.95797	9.24579	8.76188	8.9387	9.13182	9.33239	9.32735	10.1945	9.37782	9.80825	9.35425	9.61617	9.76855	8.82078	9.19153	12.5974	6	18	6		P61313	-0.282691	0.0349173		Q12907	-0.862144	0.000201409		P78417	2.11299	1.01996e-05		P53007	-0.557615	0.0390266		Q9BQP7	-0.787441	0.0338362
P40925	Malate dehydrogenase, cytoplasmic	9.08108	9.45368	9.27053	9.32441	9.36216	8.95594	9.80138	9.34829	9.5218	9.14797	9.44708	9.56872	9.91949	10.3122	9.81606	11.0738	10.3835	10.2001	10.0276	10.5416	10.3473	9.62542	10.5962	28.1437	10	42	10		P26885	-0.280207	0.0479617		Q14151	-0.854806	0.00125745		Q9NR45	2.14488	0.000194101		P17026	-0.555025	0.112263		Q9Y490	-0.777284	0.000113481
P40939	Trifunctional enzyme subunit alpha, mitochondrial	11.2155	11.3004	11.3695	11.1356	11.259	11.3182	10.7456	11.0079	10.8382	11.3565	11.4205	11.6727	11.6119	11.5241	11.3883	11.1142	11.6064	11.5113	11.8217	11.621	12.0225	11.4948	12.1319	44.692	28	197	28		Q96I99	-0.279764	0.287243		Q9Y512	-0.852626	0.0183265		P47897	2.15607	0.00011327		Q5JTV8	-0.551032	0.0575895		P50454	-0.776673	3.46751e-05
P41091	Eukaryotic translation initiation factor 2 subunit 3	9.50819	9.53099	9.63372	9.48422	9.6435	9.4731	10.2695	10.1184	10.3382	9.6101	9.85237	9.92867	10.8741	10.32	9.99909	10.3124	10.4483	10.4216	10.3837	10.3345	10.3223	9.98711	10.3446	33.0508	15	55	15		P56378	-0.279665	0.247625		Q6WCQ1	-0.849372	0.00561841		Q15435	2.20425	1.25464e-09		P31323	-0.550818	0.300023		Q8TCJ2	-0.775657	0.0598493
P41219	Peripherin	11.2208	10.9949	10.984	11.2377	10.87	11.2324	10.5138	10.7494	10.7484	10.3809	10.3094	10.5579	8.66731	8.72514	8.70247	8.49666	8.31914	8.51626	8.48444	8.53752	8.60288	9.22221	8.01833	70.8511	38	178	32		O75955	-0.279138	0.00889252		Q9GZT3	-0.849326	0.000947977		P10619	2.22394	0.000169127		P05155	-0.547383	0.136063		Q9NVA2	-0.775466	9.52797e-05
P41223	Protein BUD31 homolog	8.94574	8.63662	8.74551	8.886	8.93133	8.77841	7.90689	8.61508	8.49666	8.33851	8.36851	8.02514	9.90812	9.85065	9.19757	9.12031	9.64903	8.80825	9.92456	8.72848	8.69671	10.4277	8.93343	29.1667	4	14	4		Q9NTI5	-0.27901	0.077815		Q7Z7H5	-0.84484	0.000454101		Q00796	2.24687	1.34551e-07		O95487	-0.547235	0.128992		Q9UQ35	-0.775043	0.0174402
P41250	Glycine--tRNA ligase	8.94837	9.27053	9.0917	9.11322	9.14262	8.99633	9.85907	9.54863	9.4028	8.91737	9.69471	9.83036	9.97484	10.3338	9.27757	10.2247	10.7395	9.75105	9.73699	10.0183	9.95129	9.00938	11.1738	9.60758	8	28	8		Q92841	-0.278577	0.000694844		P22626	-0.839972	0.00546405		P55327	2.25845	1.2781e-06		P60468	-0.545401	0.0903936		Q7Z7K6	-0.77402	0.050185
P41252	Isoleucine--tRNA ligase, cytoplasmic	8.47938	8.24508	8.22882	8.33136	8.0129	7.96751	7.86171	9.11894	7.58871	8.2484	8.21189	8.28817	8.76414	9.28382	8.97902	9.48887	9.40539	9.49387	8.71853	8.86937	9.15301	8.10067	8.95274	13.1537	12	24	12		Q12906	-0.277409	0.00773982		P62993	-0.83957	0.0435563		P16989	2.26457	5.59403e-05		P43034	-0.545012	0.0103448		P61626	-0.773677	0.000958104
P41732	Tetraspanin-7	10.0253	9.32912	9.4731	9.82591	8.99746	10.2207	9.04822	8.64277	9.25668	8.30287	8.13494	7.97499	6.64607	6.93907	7.12259	7.63886	6.70251	7.4846	6.9093	6.76249	6.68319	6.26624	6.36165	8.83534	2	7	2		P15121	-0.275403	0.0501834		Q15797	-0.838538	0.0246717		P06454	2.27161	4.47061e-06		P61006	-0.543694	0.0390032		P50502	-0.771428	0.0299266
P42025	Beta-centractin	6.65226	6.13652	6.14616	6.27588	6.88018	6.38064	6.74133	7.61888	6.36087	5.99619	7.27321	6.86808	8.54555	8.81874	9.21589	9.75807	8.87504	9.51939	9.05185	9.12714	9.45599	8.35415	9.35216	15.6915	7	24	1		P16284	-0.275024	0.215255		P62861	-0.837383	0.0249773		Q96C36	2.28321	1.0519e-05		Q96DI7	-0.543504	0.0516833		P46939	-0.770144	0.000254667
P42166	Lamina-associated polypeptide 2, isoform alpha	8.39403	8.47533	8.60028	8.42878	8.18289	8.67701	7.44791	8.24127	7.81762	8.17592	8.2854	7.92719	9.76463	9.65535	9.23882	8.8666	8.78791	9.17995	9.84797	8.98669	9.00581	9.52458	8.62517	25.5043	14	61	4		Q9Y376	-0.274419	0.317808		P50502	-0.83728	0.0150175		Q6NUQ4	2.29059	5.50169e-05		Q96S06	-0.541534	0.219278		P38606	-0.769571	0.000421337
P42224	Signal transducer and activator of transcription 1-alpha/beta	8.2446	8.3474	8.27845	8.4822	8.42206	8.38845	8.6756	9.1267	8.50343	8.53528	9.12309	8.72485	10.6111	9.01766	9.06159	8.96052	9.13712	9.03357	9.05959	9.29702	9.65839	8.601	8.69411	15.0667	9	21	9		P10301	-0.273234	0.377057		Q7Z2K6	-0.83262	0.00834068		P0DJI8	2.29374	8.96483e-05		O75955	-0.541403	0.00867243		P49368	-0.769409	0.00191609
P42330	Aldo-keto reductase family 1 member C3	7.50541	7.69139	7.36982	7.15987	7.54844	7.07146	9.0474	8.34784	8.08693	7.79442	7.58721	7.85611	7.31523	7.49475	7.51431	8.72411	7.5441	7.44262	6.84439	7.50642	7.92763	6.89849	7.41372	14.5511	4	8	2		P31942	-0.272252	0.101478		Q99536	-0.829983	0.0269182		P12236	2.30837	9.34989e-07		Q16706	-0.540212	0.0183132		Q16555	-0.768312	0.00309578
P42704	Leucine-rich PPR motif-containing protein, mitochondrial	11.4277	11.4942	11.4415	11.4132	11.125	11.3943	11.3363	11.0482	11.0651	11.088	11.1202	11.0604	9.84184	9.74527	9.78501	9.99274	9.93658	9.86282	10.0313	9.73118	9.94778	9.40828	9.8107	26.901	36	118	36		P62318	-0.272173	0.376864		Q56VL3	-0.829418	0.000908882		P30039	2.31178	8.88744e-06		P55854	-0.539939	0.106502		P07099	-0.767351	0.000400108
P42765	3-ketoacyl-CoA thiolase, mitochondrial	11.7088	11.8674	11.746	11.5312	11.429	12.1382	10.8179	10.8844	10.8567	10.9151	10.9327	11.0366	9.58975	9.85065	9.59755	9.81391	9.58056	9.43088	10.0011	9.44333	9.56249	9.66275	9.94458	64.9874	20	137	20		O94760	-0.271873	0.0206067		Q7L2J0	-0.82378	0.00946053		P12277	2.3187	1.03297e-07		P23946	-0.538571	0.0606934		Q9BQ13	-0.762589	0.0426469
P42892	Endothelin-converting enzyme 1	9.28147	9.1236	9.19229	9.39725	9.36894	9.3837	9.08055	8.85112	9.01179	8.96521	8.92807	9.13186	8.16748	8.55808	8.55086	9.08494	8.53026	9.02798	8.82136	8.73338	8.73212	8.08651	8.53004	10	5	21	5		Q6UW68	-0.27179	0.191658		Q5T9L3	-0.821602	2.45911e-05		P84243	2.32549	0.000101408		P14866	-0.538055	0.0396742		P61769	-0.759875	0.0467765
P43034	Platelet-activating factor acetylhydrolase IB subunit alpha	8.69662	8.46434	8.43546	8.6471	8.62826	8.5611	8.94603	8.66107	8.6844	8.64782	8.6136	8.48583	7.53705	8.07243	8.23778	8.4726	8.18774	8.61161	8.06037	8.40275	8.4252	7.90657	8.20209	24.6341	10	37	9		P09104	-0.271616	0.397516		O75955	-0.820541	0.00164208		Q29836	2.3287	0.00120908		Q9Y383	-0.53549	0.00162176		Q9Y2D2	-0.758935	0.065949
P43121	Cell surface glycoprotein MUC18	8.1634	8.09698	8.19229	8.29508	8.08799	8.05582	8.10066	8.02292	7.92005	8.02901	7.88631	8.02126	5.98133	6.49589	6.52453	5.24512	5.22877	5.71799	6.23867	6.45285	5.22048	6.2835	4.81781	18.2663	9	23	9		P62316	-0.271043	0.314547		Q9BS26	-0.819779	0.00122599		P15088	2.34011	0.000489734		O00468	-0.534015	0.0820614		P05107	-0.758104	0.0384991
P43155	Carnitine O-acetyltransferase	10.0069	9.96	10.0909	9.91782	10.0891	9.83794	10.356	10.3535	10.628	10.1135	10.1161	10.4068	11.1986	10.9366	10.6348	10.4458	10.2826	10.6071	10.6948	10.6506	10.8237	10.475	10.4747	28.4345	17	76	17		O60506	-0.270821	0.0765576		O75306	-0.819635	0.00770871		Q10469	2.35127	1.87243e-09		Q96FJ2	-0.533694	0.0570638		Q8N8S7	-0.756283	0.122867
P43304	Glycerol-3-phosphate dehydrogenase, mitochondrial	10.4911	10.6744	10.693	10.5925	10.6429	10.6751	10.8163	10.3986	10.6576	10.7051	10.5954	10.8642	9.45044	9.21314	9.31629	9.70934	9.31268	9.2522	9.47318	9.3811	9.65637	8.93187	9.31859	37.5516	25	71	25		P11182	-0.270253	0.0399469		Q02978	-0.818229	8.33008e-05		Q86XE5	2.37388	0.000312258		Q00325	-0.532579	0.127204		Q9BSJ8	-0.754709	0.0140195
P43487	Ran-specific GTPase-activating protein	8.6664	9.13853	9.00815	8.76388	8.58834	8.44377	8.51136	8.42248	8.38284	8.26444	8.43838	8.66427	7.61661	8.26882	7.78643	8.86488	8.41023	8.14315	8.13918	8.19148	8.80727	7.41774	8.31146	38.3085	6	21	6		Q16718	-0.269815	0.305213		Q9Y5Q8	-0.818216	0.00276193		Q9UI10	2.37434	7.9427e-06		P50570	-0.530983	0.00591733		Q9Y6C2	-0.753193	0.00822309
P43490	Nicotinamide phosphoribosyltransferase	8.93103	8.97985	8.98185	9.10852	9.01234	8.84172	9.89148	10.9661	9.48442	10.0612	10.2264	9.72792	9.17298	9.48324	9.7265	10.5805	9.99156	9.17165	9.15299	9.65071	9.34852	9.28969	9.68008	28.7169	13	37	13		P50502	-0.268325	0.297206		Q9BYN8	-0.817173	0.0211863		P68371	2.38975	1.80816e-07		P11717	-0.530118	0.0207708		P10253	-0.753058	0.00138858
P43686	26S proteasome regulatory subunit 6B	7.99548	8.2341	8.05148	8.17293	8.07146	7.95652	8.63662	8.58158	8.71802	8.31515	8.4818	8.15836	8.59221	8.77175	8.69596	9.4209	8.88508	8.84365	8.98636	8.75951	8.90698	8.17986	8.74362	9.33014	5	11	5		P45880	-0.268161	0.162378		O75368	-0.816651	0.00186919		P35030	2.41464	7.45428e-05		Q8IW45	-0.528526	0.113316		P63220	-0.7525	0.00285081
P45974	Ubiquitin carboxyl-terminal hydrolase 5	8.43296	8.54882	8.37894	8.40684	8.59208	8.07628	9.56624	8.5263	9.56948	8.62753	8.48462	9.17817	9.42181	9.77647	9.71788	11.0447	10.0369	10.3817	9.61256	9.72284	10.196	9.44234	10.1124	4.54545	4	16	4		O75323	-0.267747	0.0164895		P50991	-0.8132	0.00926141		Q9NZW5	2.43383	3.88476e-07		Q15437	-0.527721	0.00995236		Q96M27	-0.752182	0.0312408
P46060	Ran GTPase-activating protein 1	8.42543	8.13955	8.40344	8.5306	8.34074	8.28679	8.09698	8.08799	8.08693	8.31334	8.32463	8.39618	6.55413	6.66869	6.76986	6.94215	6.5178	6.81184	6.89621	7.55587	6.70394	6.99896	5.94421	14.9915	5	19	5		Q8NFW8	-0.267509	0.119621		Q07960	-0.813139	0.0171073		Q9BUT1	2.442	5.95808e-07		Q49A26	-0.52607	0.0715069		P48739	-0.751759	0.000866242
P46063	ATP-dependent DNA helicase Q1	10.2146	10.1454	10.271	10.1856	10.0934	10.0448	10.0449	9.9571	10.3973	10.1767	10.2634	9.93649	9.834	10.0701	9.86711	9.16324	9.38091	9.98704	9.45334	10.1007	9.47816	9.81507	9.1759	31.2789	16	59	16		P84085	-0.266657	0.316379		P61626	-0.810846	0.0498649		P02748	2.48171	9.33691e-05		Q9NYU2	-0.524489	0.00817155		P68363	-0.749815	0.0125359
P46109	Crk-like protein	9.13494	9.59712	9.37221	9.10957	8.97527	9.23218	8.29186	9.17368	7.62498	8.42878	8.9334	8.41024	7.54724	7.50161	7.3441	7.77074	7.6224	7.41965	7.32981	7.59617	7.58336	7.04562	7.45668	12.2112	3	6	3		P53634	-0.266039	0.0320806		P19525	-0.807124	0.0299415		P09132	2.50194	1.2398e-06		Q5RI15	-0.523728	0.0451541		Q92888	-0.745767	0.0430627
P46199	Translation initiation factor IF-2, mitochondrial	8.62461	8.78365	8.70874	8.43463	8.67172	8.17842	9.30583	8.66107	9.50581	8.73674	8.57554	9.01458	8.1273	8.04374	8.14743	8.32978	7.71831	8.17671	8.32917	8.23145	8.3015	7.85367	7.56427	1.65062	1	4	1		Q2TAA5	-0.265787	0.0132808		O00401	-0.806966	0.03022		Q13087	2.5285	0.000558301		P36542	-0.519747	0.0193223		O60884	-0.74444	0.0123938
P46736	Lys-63-specific deubiquitinase BRCC36	9.27286	9.30925	9.26327	9.24389	9.2165	9.02956	8.31967	9.03232	7.54458	8.67455	9.1955	9.00983	8.8567	9.45731	9.55557	9.60537	9.73385	9.49184	10.048	9.28374	9.17679	8.44327	9.36756	4.74684	1	4	1		O14950	-0.265528	0.117851		Q7Z7K6	-0.80654	0.0197731		Q8WW59	2.54095	4.70174e-06		P36957	-0.519095	0.018592		P43490	-0.743651	0.034409
P46776	60S ribosomal protein L27a	9.79863	10.0996	9.85674	9.9969	10.3387	10.0587	10.118	10.3354	9.54901	9.81554	10.0176	10.6248	8.59876	8.83828	8.73117	9.72103	9.34499	8.97383	8.79238	9.07375	9.48897	8.79731	9.73879	38.5135	7	60	7		P30419	-0.264882	0.17287		P22830	-0.805385	0.00285169		P07478	2.58529	0.000118424		Q6UX06	-0.517566	0.462251		Q14554	-0.740864	0.00183011
P46779	60S ribosomal protein L28	10.3713	10.6133	10.3915	10.4093	10.4248	10.8452	10.217	10.786	10.0877	9.85534	9.92481	10.2914	9.76025	10.0234	9.4902	9.59504	10.4172	9.94152	9.79656	9.79831	9.85821	9.83756	11.0803	42.3358	7	70	7		Q2TAY7	-0.264695	0.00825505		P16403	-0.804616	0.00940065		P07477	2.59607	3.93262e-07		P57088	-0.516815	0.0261314		Q96QK1	-0.740226	0.000887286
P46782	40S ribosomal protein S5	10.0929	10.1029	10.2379	9.98043	10.1907	10.0149	10.5565	10.5396	10.3684	10.1286	10.2974	10.4167	10.254	10.4083	10.3018	10.4616	10.7226	10.4003	10.3761	10.3053	10.4618	10.4188	11.0773	29.4118	11	68	11		O00410	-0.264089	0.00549094		P53999	-0.799831	0.00987482		P22694	2.60378	2.03672e-06		Q02978	-0.516637	0.00389407		P31146	-0.735506	0.00472485
P46939	Utrophin	10.8247	10.8844	11.0142	10.8416	10.8824	10.6861	10.7736	10.7579	10.6559	10.7753	10.7043	10.689	10.1154	10.4407	10.1232	10.7555	10.0746	9.92165	9.65838	10.3031	10.0426	9.79755	10.0561	14.7684	41	92	39		Q15185	-0.262897	0.244389		Q13813	-0.796887	6.6952e-05		P54868	2.60534	0.0025217		Q13425	-0.5155	0.0205656		Q15113	-0.73326	0.00215688
P46940	Ras GTPase-activating-like protein IQGAP1	11.3638	11.3593	11.3902	11.2498	11.3279	11.1949	11.1989	11.0687	11.2278	11.0593	11.0857	11.0077	10.5958	10.6185	10.764	10.9366	11.1222	10.6478	10.5744	10.8731	10.7109	10.2663	11.0438	33.796	46	195	44		P57740	-0.262573	0.0728183		P07355	-0.796655	0.00591211		P49903	2.60718	9.12759e-06		P05141	-0.514957	0.0725014		Q8IZ83	-0.730973	0.000188138
P46977	Dolichyl-diphosphooligosaccharide--protein glycosyltransferase subunit STT3A	10.563	10.5425	10.5144	10.6098	11.0357	10.7443	12.3344	10.7581	11.0206	11.1268	11.0443	11.9548	11.2352	11.3108	11.1028	11.9241	11.3369	11.6331	11.2584	11.5666	12.2848	10.9219	11.9922	19.2908	19	138	18		Q13011	-0.262439	0.140497		P51665	-0.79517	0.00516622		O14732	2.6289	1.83421e-06		P63220	-0.513313	0.042699		Q8WUM4	-0.728043	0.00125969
P47755	F-actin-capping protein subunit alpha-2	8.07949	8.15381	8.07788	8.12515	7.84172	7.9847	7.27799	7.96636	6.9542	8.06393	7.97097	7.85487	8.03218	8.42731	8.28527	8.52522	8.30749	8.24431	7.98596	8.17431	8.20607	7.63869	8.05607	36.3636	7	30	4		O75251	-0.262043	0.114984		P10606	-0.794689	0.012983		P08218	2.64337	0.00019764		Q9NUQ6	-0.50987	0.246136		Q14498	-0.726824	0.0361712
P47756	F-actin-capping protein subunit beta	9.64979	9.57592	9.63063	9.62881	9.76105	9.41616	10.4408	9.58421	10.1478	9.49666	9.48099	9.88295	10.443	10.6873	10.7166	11.0598	10.6685	10.7844	10.2182	10.7273	10.6039	10.1717	10.5681	38.9892	11	35	11		P30405	-0.261389	0.10823		P23246	-0.783644	0.00325254		Q7Z478	2.65265	9.81747e-10		P05062	-0.509125	0.292775		P02790	-0.725107	0.0145784
P47897	Glutamine--tRNA ligase	8.38457	8.28448	8.24603	8.2854	8.26726	8.31741	8.51531	9.03425	8.25219	8.26959	8.60807	9.02375	10.4572	11.0848	10.2769	10.7919	11.2067	10.7217	10.5613	10.445	10.0139	9.80382	11.1759	14.1935	9	30	9		Q86VP6	-0.258982	0.0179394		P35914	-0.780167	0.00539185		P42025	2.73151	4.67254e-07		P62805	-0.507487	0.0930931		P56545	-0.722735	0.0210698
P47985	Cytochrome b-c1 complex subunit Rieske, mitochondrial	9.40152	9.34452	9.49765	9.14466	9.37134	9.19795	9.84784	9.37178	8.90147	9.76139	9.61545	9.45018	8.83469	8.69504	8.71094	8.84759	8.83911	8.63016	8.61938	8.48975	8.1281	8.33298	8.15141	27.0073	6	49	1		P61981	-0.258723	0.252302		P36542	-0.777754	0.00320574		Q5J8M3	2.82934	1.17286e-07		P10606	-0.506571	0.0667184		Q12905	-0.721614	3.3271e-07
P48047	ATP synthase subunit O, mitochondrial	9.57156	9.69244	9.85159	9.45327	9.53275	9.77758	9.15583	9.05175	9.08295	9.46598	9.49985	9.4582	8.71578	8.28083	8.24672	7.82124	8.58539	8.37824	9.19506	8.05354	8.69277	8.32026	8.94521	58.216	10	42	10		P36542	-0.258007	0.000870671		O14737	-0.775942	0.00309336		P07998	2.8451	0.000293984		P49419	-0.506037	0.0130762		Q96M83	-0.719238	0.230497
P48052	Carboxypeptidase A2	10.7246	10.5082	10.3333	10.3049	10.36	10.3937	9.75906	10.1219	9.92793	10.2229	10.694	10.0459	11.1913	11.5804	11.5937	11.3117	12.5649	11.0257	11.3668	11.3869	11.207	11.2061	12.5972	47.494	16	134	16		P09622	-0.257894	0.131795		Q93084	-0.774561	0.00164591		P0DOY2	2.8825	1.05731e-06		P56134	-0.502919	0.158447		P14866	-0.716078	0.017064
P48059	LIM and senescent cell antigen-like-containing domain protein 1	10.1808	10.1913	10.2294	10.2447	10.2691	10.0378	10.074	9.86202	10.0845	9.70529	9.69575	10.0165	9.61122	9.51495	9.46627	9.15482	9.44812	9.46729	9.65302	9.51695	9.10978	9.72628	9.54228	48	12	51	12		Q9NVI7	-0.256853	0.0235444		Q7Z2W4	-0.770166	0.00139297		O60547	2.91347	2.2615e-08		O94905	-0.502826	0.0162298		P78344	-0.716071	0.00023299
P48304	Lithostathine-1-beta	8.92896	8.87621	8.85487	8.8351	8.89936	8.73471	10.796	11.8385	11.0904	12.0837	11.4922	9.79636	9.77478	10.9649	11.2801	12.2977	12.1891	11.0764	9.95143	10.2392	10.3678	9.92989	10.9873	45.1807	7	254	5		P09543	-0.256756	0.161438		Q14498	-0.769597	0.00447421		P08913	3.00868	5.64979e-07		P11498	-0.49905	0.000518753		Q12765	-0.715803	0.13921
P48444	Coatomer subunit delta	9.55055	9.62388	9.50839	9.46455	9.71922	9.37417	10.9091	10.0344	10.3498	10.1248	9.96232	10.233	9.74902	9.86135	9.84374	10.8326	10.1448	10.2996	10.0266	10.3095	10.2683	9.37274	10.0847	35.225	19	67	19		P23284	-0.256604	0.0526758		Q8TB61	-0.767523	0.0960112		P15086	3.04144	7.4922e-09		Q9Y3Z3	-0.496314	0.0770413		Q99470	-0.715176	0.0555901
P48449	Lanosterol synthase	8.6453	8.5216	8.64458	8.63662	9.0143	8.37721	9.12954	8.53605	9.26866	8.90899	8.97585	8.79701	9.53904	9.79799	10.0903	10.0361	9.92287	10.0358	10.3634	10.0038	10.3459	9.71277	9.91044	10.929	8	29	8		P21796	-0.256006	0.0794847		O95197	-0.767515	0.00166503		Q6P1M3	3.07427	5.40685e-08		Q5TZA2	-0.495958	0.0968614		Q9BZF9	-0.714919	0.0394117
P48506	Glutamate--cysteine ligase catalytic subunit	8.18834	8.43921	8.16138	8.33628	8.54959	8.25314	10.1591	8.6319	9.45594	8.90509	8.6279	9.18982	9.33136	9.45024	8.90885	10.8181	9.94474	9.59228	9.49275	9.85485	10.184	8.6585	9.91536	2.1978	1	4	1		Q9Y4F1	-0.255449	0.196731		Q6P2Q9	-0.767045	0.00297054		P16233	3.08399	2.73055e-05		Q9BZF9	-0.495766	0.117679		Q4G0N4	-0.714805	0.00675869
P48643	T-complex protein 1 subunit epsilon	9.89981	9.80268	9.77	9.73725	9.93811	9.70908	9.85346	10.3928	10.05	9.89421	9.90734	9.95841	9.74828	10.2436	10.0922	10.084	10.0999	9.91432	9.6839	9.99609	9.8711	10.0708	9.9689	41.22	20	82	19		Q8N3U4	-0.255288	0.122808		P08133	-0.766413	0.000177497		P09493	3.09497	4.89393e-07		Q96I59	-0.495023	0.125621		O75954	-0.713496	0.129922
P48681	Nestin	9.98271	9.45841	9.32463	9.60028	9.81394	9.58965	10.1548	9.57251	10.1487	9.73319	9.51767	9.39361	9.1167	8.98744	9.88064	8.37636	7.98102	9.16694	9.05069	9.55559	8.40491	9.6577	7.46255	6.3541	11	31	11		Q15907	-0.255271	0.0254071		O14776	-0.762754	0.00314651		P04908	3.60789	1.63891e-06		P62906	-0.492637	0.154762		Q15008	-0.712591	0.0012081
P48723	Heat shock 70 kDa protein 13	6.67384	6.70874	6.74282	6.5469	6.96809	6.33271	11.2258	6.92719	9.0954	6.99209	7.12412	7.18982	6.54869	7.45155	6.8668	7.18647	6.3186	6.14695	7.49338	6.30886	6.56171	6.83962	7.0024	3.60934	2	3	2		O60701	-0.25472	0.0767884		Q8WVM8	-0.76154	0.00219278		P04054	3.71515	6.02611e-06		O94778	-0.492604	0.328719		P07384	-0.710992	0.000109666
P48728	Aminomethyltransferase, mitochondrial	9.03755	8.98499	8.97384	8.8009	8.90749	8.73742	9.45759	8.9847	9.21262	8.80252	9.14797	9.40939	9.61041	9.26513	8.91835	9.60537	8.83821	9.77578	9.09392	9.48917	9.5405	8.99007	9.04125	7.69231	4	17	4		Q9UH99	-0.253779	0.0359097		P09972	-0.758811	0.0289832		P08217	3.73765	6.9816e-07		O96019	-0.492383	0.0680157		Q9GZY8	-0.710614	0.0251878
P48729	Casein kinase I isoform alpha	8.54303	8.51333	8.47045	8.59507	8.60548	8.52356	9.11088	8.54419	8.71287	8.91916	8.55689	8.86109	6.53932	6.78352	6.75208	6.8441	6.34467	6.51626	6.42036	6.62277	6.73833	6.57701	5.84322	16.3205	4	6	4		P55060	-0.253727	0.0976787		Q6UW02	-0.758663	0.000692036		P09210	4.03153	5.32029e-06		P78371	-0.492189	0.00505989		Q969V3	-0.70799	0.00131913
P48739	Phosphatidylinositol transfer protein beta isoform	9.15659	9.41574	9.35865	9.21844	9.29761	9.06797	9.86403	9.40769	9.5947	9.93679	9.44543	9.33517	9.28916	8.98866	9.0213	9.08273	9.4354	8.85225	8.93385	8.94639	8.90741	8.68641	9.0615	4.42804	1	3	1		P42704	-0.251067	0.00861692		P84085	-0.75735	0.00297584		P04746	4.61932	3.11193e-06		P17096	-0.492104	0.241558		P20908	-0.707784	0.16496
P49207	60S ribosomal protein L34	10.0978	10.2624	10.1684	10.3218	10.4182	10.4695	9.4508	10.5291	9.25148	9.82066	10.0516	10.7272	9.21831	9.41676	9.40556	9.61333	9.78651	9.68441	9.15516	9.62198	9.96256	9.35644	10.5126	37.6068	6	35	6		P39019	-0.251005	0.34369		Q13642	-0.756412	0.00113785		Q9BY32	-0.998051	0.00952564		P35555	-0.491841	0.0757189		P49327	-0.706792	0.00108068
P49327	Fatty acid synthase	9.24317	9.39361	9.30378	9.35028	9.26959	9.13853	9.01011	9.08428	9.06043	9.19746	9.20457	8.94691	7.95691	8.20931	8.48091	10.3517	8.86845	8.54615	8.30333	8.42167	8.67194	7.89307	8.5913	5.65512	11	25	11		Q96A33	-0.250648	0.0504738		P62318	-0.755137	0.00153178		P31150	-0.996926	0.000285967		Q16762	-0.49135	0.0199768		P35268	-0.704277	0.0899259
P49368	T-complex protein 1 subunit gamma	10.5177	10.5878	10.4569	10.4571	10.4767	10.4736	10.156	10.8565	10.1113	10.2596	10.3423	10.2859	9.4979	9.85557	9.67548	9.53633	9.74132	9.42117	9.58305	9.3811	9.32393	9.95197	9.79312	48.6239	24	86	24		Q9H845	-0.24991	0.0510269		P20908	-0.75346	0.0814481		Q02218	-0.993686	1.0161e-05		P84085	-0.490693	0.115813		Q2TAY7	-0.703978	0.0210015
P49411	Elongation factor Tu, mitochondrial	10.914	10.8746	10.8733	10.8264	10.7061	10.9747	10.8747	10.88	10.5057	11.0673	11.0507	11.3596	10.5565	10.33	10.2607	10.2377	10.3497	10.5261	10.7756	10.2035	10.2774	10.0952	10.4386	53.0973	24	132	24		Q6PI48	-0.24882	0.0208086		Q9Y490	-0.753205	0.00233222		Q99536	-0.991578	0.000110164		O14773	-0.488649	0.032595		P49792	-0.69958	0.0469583
P49419	Alpha-aminoadipic semialdehyde dehydrogenase	9.55516	9.42375	9.53566	9.62223	9.30834	9.44253	9.55516	9.35843	9.32598	9.08534	9.25974	9.46107	8.69964	8.80031	8.47741	8.75227	8.67468	8.42695	8.44893	8.3761	8.40671	7.89849	8.63039	34.3228	14	49	14		P11234	-0.248801	0.000562022		Q96T23	-0.752006	1.06392e-05		Q96K17	-0.986693	0.00895695		Q14978	-0.488606	0.072607		O15144	-0.698079	5.08369e-06
P49458	Signal recognition particle 9 kDa protein	10.3874	10.3936	10.3073	10.5942	10.4107	10.5968	10.145	10.0845	10.2395	9.85689	10.0206	10.1436	10.5257	10.3047	10.2622	9.75529	10.3709	10.7942	11.0274	10.4627	10.168	10.2924	10.6203	53.4884	7	41	7		P17568	-0.248297	0.334243		P05067	-0.744909	0.000345137		Q16181	-0.983768	0.000343077		Q7L014	-0.48753	0.115628		Q9UL46	-0.695697	0.00978139
P49588	Alanine--tRNA ligase, cytoplasmic	8.55382	8.78365	8.59395	8.57175	8.83763	8.41574	10.0831	8.65714	9.44522	7.92955	8.76288	9.34607	9.29185	9.66021	9.13563	10.3536	9.82512	9.85383	8.97331	9.708	9.96562	8.76161	9.98672	19.6281	17	43	17		Q96PE7	-0.247872	0.516768		P30048	-0.742815	0.00267701		O43684	-0.978275	6.30878e-05		Q9BQ13	-0.48625	0.345129		Q7L014	-0.695334	0.0720049
P49591	Serine--tRNA ligase, cytoplasmic	9.86186	9.88798	9.74315	9.54535	9.54245	9.52748	9.92154	9.4822	9.54322	9.38866	9.80041	10.1202	9.87524	10.5371	9.61199	10.4537	10.8131	10.1456	9.86308	10.486	10.2614	9.39046	11.3893	21.2062	10	43	10		P30084	-0.246413	0.0220869		P20073	-0.742258	0.00152604		O95487	-0.977147	0.000330567		Q56VL3	-0.485506	0.0211951		O75489	-0.693728	0.00565236
P49711	Transcriptional repressor CTCF	9.47188	9.47776	9.59227	9.66391	9.7962	9.39403	9.3733	8.75221	9.76653	9.41342	9.36872	9.51215	9.70445	9.63392	8.59513	8.29893	8.28129	8.77768	8.89804	8.42953	8.00184	9.0272	7.42938	17.8817	11	23	11		P52948	-0.246027	0.121953		Q8TD22	-0.74134	0.00987098		Q9Y6C9	-0.977143	0.00257596		P62318	-0.482964	0.162573		O95232	-0.692775	0.00279193
P49748	Very long-chain specific acyl-CoA dehydrogenase, mitochondrial	10.8537	10.8227	10.9479	11.0389	10.817	10.9473	10.8829	10.3616	10.7845	10.9687	10.8826	10.6309	11.5725	11.4262	11.3088	11.4556	11.6934	11.4863	11.8069	11.5547	11.5808	11.3648	11.9116	48.855	29	147	29		P07585	-0.244688	0.456719		P62979	-0.740218	0.000120923		Q9H0E2	-0.972207	0.000750515		O95197	-0.48007	0.0522596		P17026	-0.691591	0.0618885
P49750	YLP motif-containing protein 1	7.65033	7.57516	7.67878	7.60733	7.76288	7.32823	8.2031	8.11634	7.83983	8.29783	8.13955	7.49905	8.63052	9.07397	8.85142	9.10328	8.48505	9.34431	9.12523	9.11144	8.78296	8.49957	8.39543	0.885368	2	5	2		Q9Y696	-0.244488	0.146362		P00167	-0.739395	0.0133425		P16402	-0.970381	0.00724807		O14964	-0.4797	0.0110167		Q9UHB6	-0.690368	0.00294637
P49753	Acyl-coenzyme A thioesterase 2, mitochondrial	9.91259	9.76669	9.36041	9.82448	10.021	9.567	8.79084	9.48039	8.60066	9.00084	8.97183	9.36304	8.73967	8.93562	8.60906	8.88664	8.69814	9.17634	9.08598	8.69828	9.25324	8.67279	8.43774	22.3602	8	17	8		Q9UKY7	-0.244302	0.33757		O75438	-0.739298	0.000236961		P22626	-0.970085	0.000437931		O43242	-0.479387	0.0492263		O00299	-0.689723	0.0227778
P49770	Translation initiation factor eIF-2B subunit beta	9.04521	9.03177	9.04248	9.05962	8.96029	8.79604	9.58346	9.41024	9.13802	9.22545	9.30218	9.4187	9.10984	9.2745	9.04553	9.38837	9.38461	8.92445	8.64738	8.98094	9.03562	8.87396	9.35058	5.69801	2	5	2		P22830	-0.244044	0.00499579		Q14247	-0.739084	0.00489905		Q2TAY7	-0.968673	0.00545728		Q8NBJ9	-0.479196	0.212799		P08571	-0.689409	0.0771293
P49773	Histidine triad nucleotide-binding protein 1	8.31334	8.55995	8.39017	8.48422	8.04166	8.02901	7.29462	8.34873	6.96924	7.71631	7.9431	8.7039	8.22925	8.67495	8.24809	10.1129	9.31462	7.85946	7.82817	8.06135	8.7521	7.52662	8.93132	51.5873	4	16	4		P39656	-0.243427	0.22613		Q99470	-0.737973	0.0108417		Q7Z2K6	-0.968271	0.000161701		P07951	-0.478243	0.142302		Q14938	-0.688807	0.0122555
P49792	E3 SUMO-protein ligase RanBP2	10.3102	10.3548	10.5177	10.3936	10.3912	10.3181	10.5129	10.568	10.7855	10.5585	10.4047	10.432	9.93552	10.1596	9.94077	9.2005	9.37844	9.78124	10.6834	10.1792	10.0879	9.74568	8.72079	8.09553	18	66	12		P21964	-0.243289	0.105321		Q16666	-0.734884	0.0204695		Q14677	-0.967569	9.29719e-05		O43772	-0.477981	0.0484894		Q13501	-0.684591	0.212269
P49903	Selenide, water dikinase 1	7.83479	7.85487	8.07682	7.97384	7.62352	7.75154	7.01011	7.98071	6.60881	8.06286	7.97957	7.49025	10.2338	10.2651	10.2092	10.6257	9.6521	10.8885	10.6275	10.9168	10.2781	10.351	9.6966	13.2653	3	22	3		O95251	-0.243177	0.497337		P09543	-0.73238	3.39328e-05		O75369	-0.965202	0.000117518		Q9Y5Q8	-0.477248	0.0339317		Q16706	-0.683936	0.000289246
P50213	Isocitrate dehydrogenase [NAD] subunit alpha, mitochondrial	9.95347	9.89996	9.89845	9.87866	9.47756	9.70079	10.1148	9.78267	10.0752	9.99195	9.96246	10.0566	8.513	8.589	8.72822	8.69442	8.6077	8.68391	8.69388	8.84923	9.30955	8.39876	8.68611	28.9617	11	43	11		P36969	-0.242532	0.0974798		P05141	-0.73201	0.0175742		Q8TD22	-0.961708	0.00133558		P09543	-0.475624	0.0290612		O43491	-0.682738	1.32891e-06
P50395	Rab GDP dissociation inhibitor beta	9.26702	9.52042	9.38586	9.46801	9.37286	9.21116	10.047	9.45943	9.507	9.58909	9.46271	9.49466	10.0916	10.4449	10.2359	10.6839	10.7567	10.3372	10.1772	10.3451	10.5261	10.0531	10.8106	48.9888	22	85	15		P28331	-0.240997	0.0684267		P49368	-0.729546	0.00134815		Q9NPF5	-0.958799	0.000130559		O43143	-0.475528	0.0106221		Q92896	-0.676424	3.97956e-06
P50416	Carnitine O-palmitoyltransferase 1, liver isoform	8.02901	8.04494	8.01458	8.0542	7.7662	8.19673	7.56682	7.90569	7.66178	8.13186	8.03562	8.07307	8.25848	8.24585	8.37954	8.49832	8.34972	8.35549	9.05998	8.5212	8.43701	8.41459	8.50638	11.2549	7	18	7		P63173	-0.24088	0.473406		P30049	-0.729323	0.00309821		Q99805	-0.945798	0.00105595		P12109	-0.474514	0.139192		P50995	-0.675621	0.000105218
P50440	Glycine amidinotransferase, mitochondrial	12.2355	12.1757	12.1677	12.2518	12.0188	12.0678	12.6268	12.296	12.5833	13.0007	13.3437	12.5097	14.0012	13.3429	12.7684	12.9959	12.8464	12.7927	12.9278	12.2017	12.4793	12.2837	12.7921	50.8274	23	609	23		Q9Y2Q3	-0.240473	0.149109		Q14677	-0.72862	0.034277		P50991	-0.943689	7.36616e-05		P07355	-0.471507	0.143757		Q05639	-0.67315	0.00608297
P50454	Serpin H1	11.4922	11.6089	11.4355	11.6817	11.5158	11.9332	10.3235	10.3106	10.2118	10.627	10.3287	10.2662	9.68817	9.95491	10.4694	9.81458	10.0188	9.71129	9.61045	9.62146	9.79103	9.50105	9.26655	59.3301	21	118	21		P14625	-0.239787	0.161091		O75489	-0.72795	0.00266007		P35268	-0.94347	0.0344364		P98175	-0.469915	0.12149		O60573	-0.667969	0.228595
P50502	Hsc70-interacting protein	10.1581	10.535	10.1857	10.4136	10.009	10.0984	10.5703	9.67172	10.0744	9.31606	10.1924	9.80655	9.22185	9.57552	8.89536	8.66312	10.2138	9.26005	9.09768	9.08986	8.9091	8.67226	10.1324	24.6612	9	39	9		Q9H0A0	-0.239588	0.0203096		P07384	-0.727792	1.55816e-05		Q9P0J0	-0.942736	0.00117706		O15144	-0.469195	0.000220777		O96019	-0.663606	0.0229814
P50552	Vasodilator-stimulated phosphoprotein	8.86016	8.80445	8.83479	8.7139	8.72928	8.66285	9.32486	8.77413	9.41172	9.09038	8.85175	8.74113	8.19078	8.21349	8.83556	8.86015	8.13968	8.57652	8.1501	8.35721	8.60602	8.1255	7.61993	21.8421	7	17	7		Q00610	-0.239514	0.118599		Q10471	-0.727228	0.000269767		P31146	-0.942107	0.00130174		P08670	-0.468775	0.0263968		P20073	-0.660565	0.118457
P50570	Dynamin-2	9.56415	9.66888	9.60326	9.68807	9.78463	9.58759	9.76039	9.82114	9.85907	9.54921	9.76338	9.70667	9.07858	9.10282	8.81583	9.36516	9.24886	9.10615	9.01531	9.64449	9.85623	8.55032	9.80609	17.5862	13	29	9		P35232	-0.239406	0.192859		Q8WX93	-0.726845	0.00719628		Q9H488	-0.941654	1.10879e-05		P23368	-0.468724	0.295267		P62995	-0.659565	0.0308795
P50579	Methionine aminopeptidase 2	8.5932	8.63771	8.61397	8.64494	8.62315	8.37243	8.76022	8.683	8.73573	8.57289	8.75656	8.6749	9.85557	10.1258	10.1443	9.88664	10.0734	10.0276	10.4109	9.90536	10.0181	9.91193	10.1725	7.94979	5	15	5		P35268	-0.239193	0.157581		O75323	-0.724368	0.0505636		P61254	-0.939835	0.00341445		P61960	-0.468352	0.359255		O75351	-0.659229	0.0446527
P50851	Lipopolysaccharide-responsive and beige-like anchor protein	8.3336	8.45615	8.29967	8.29278	8.50462	8.06824	9.46801	8.50184	9.40769	8.31651	8.27984	8.72724	8.9784	8.969	8.92179	9.73497	9.14949	9.31086	9.401	9.39042	10.0333	8.83214	9.3509	1.88613	5	17	5		O60762	-0.238699	0.262268		Q14739	-0.722465	0.000184332		Q16555	-0.939527	2.2136e-06		Q8NBS9	-0.467794	0.0879623		P11586	-0.658997	0.0153213
P50895	Basal cell adhesion molecule	10.1024	10.1413	10.0885	10.1546	10.083	9.808	10.2073	9.66302	10.2142	9.63898	9.53313	9.94559	8.19726	8.57552	8.24054	7.70214	7.40052	7.40496	7.26702	7.79457	7.20123	8.40954	6.83057	26.2739	14	40	14		Q13724	-0.237625	0.0375334		Q16891	-0.721682	0.00848182		P27695	-0.936207	1.77178e-05		Q8N1F7	-0.467575	0.00114062		Q8IW45	-0.658499	0.0593375
P50897	Palmitoyl-protein thioesterase 1	7.43212	6.99095	7.14057	7.03342	7.13955	7.10852	6.56377	7.5947	6.47086	7.1375	7.64314	8.09381	9.06328	9.37348	8.94774	9.1221	8.75257	9.38232	8.92286	9.51241	9.03524	9.17355	8.59664	20.2614	4	12	4		P21810	-0.235956	0.16494		P78527	-0.717873	0.00645787		Q07960	-0.935278	0.000630815		Q96HY6	-0.466896	0.0654861		P09543	-0.65534	0.0103321
P50991	T-complex protein 1 subunit delta	10.4403	10.5165	10.4323	10.4551	10.5794	10.4394	10.6721	10.6327	10.9276	10.7532	10.63	10.552	9.86148	9.55011	9.49569	9.27906	9.24547	9.59714	9.69214	9.44243	9.41001	9.83826	9.2209	42.115	19	76	18		Q99747	-0.235713	0.137196		Q00839	-0.715728	0.00169729		P47985	-0.934311	1.95491e-05		Q99459	-0.466543	0.131352		P78527	-0.655229	0.0127356
P50995	Annexin A11	10.6531	10.5692	10.6956	10.7008	10.4337	10.7186	10.093	10.273	9.85767	10.225	10.0402	10.1908	9.36311	9.63105	9.57015	9.38358	9.79278	9.33108	9.62565	9.21125	9.29762	9.45097	9.61625	27.1287	13	84	13		O75521	-0.23483	0.0441993		P46776	-0.715044	0.072379		Q08211	-0.932193	0.000408307		P17844	-0.463108	0.0127525		Q8NE62	-0.653813	0.0154865
P51148	Ras-related protein Rab-5C	9.41785	9.44253	9.46373	9.49845	9.33024	9.57403	9.41384	8.98527	9.29485	9.12696	8.87866	9.27193	8.77381	8.8744	9.15949	9.47288	9.00444	8.91237	9.26936	9.12229	9.57723	8.75516	9.14084	72.2222	10	38	7		Q9BRX8	-0.232777	0.0246297		P58107	-0.715024	0.0744293		P61006	-0.928597	0.00126483		Q9UBF2	-0.461972	0.309658		P48047	-0.653754	0.0117916
P51153	Ras-related protein Rab-13	8.47857	8.10957	8.15836	8.30424	8.32012	8.53177	8.55036	7.81506	8.13699	8.27193	8.2293	7.99095	8.65584	8.86823	9.18833	9.94006	9.05674	9.32914	9.36084	9.50927	9.94345	8.78616	9.28587	34.4828	7	28	4		P21912	-0.232289	0.0348097		Q9UFN0	-0.714634	0.0716741		P61626	-0.927695	0.00391902		Q96FW1	-0.46176	0.209009		Q15417	-0.649132	0.000824762
P51159	Ras-related protein Rab-27A	8.70771	8.53099	8.47127	8.56986	8.64782	8.56529	8.89391	9.57516	8.91886	9.30104	9.08852	9.11894	8.03781	8.25873	8.42143	8.78672	8.4741	8.23118	8.19295	8.63642	8.97456	7.87029	8.28521	13.5747	3	11	3		Q08945	-0.232212	0.134691		O95487	-0.712696	0.0327707		P60983	-0.925842	0.00196397		O75306	-0.461064	0.103963		Q5RI15	-0.649009	0.000305902
P51397	Death-associated protein 1	8.22545	8.40642	8.56377	8.2484	8.95041	8.10643	9.4545	9.34585	9.52845	8.86944	8.98157	10.1218	9.93121	10.2126	10.1568	11.5032	10.5519	10.1551	10.265	10.7662	11.0289	9.89758	10.7107	7.84314	1	16	1		Q7L2E3	-0.232172	0.0270256		Q8IWB7	-0.7116	0.0185997		Q8WVM8	-0.924588	0.0012427		Q9BSH5	-0.460246	0.0794376		Q96IJ6	-0.646251	0.213279
P51398	28S ribosomal protein S29, mitochondrial	7.0607	7.12825	7.10119	7.09908	6.49985	6.75889	5.51728	6.83668	5.3147	6.55152	6.80864	6.33271	7.97295	7.96652	8.15694	8.74855	8.24106	7.87642	7.401	8.00501	8.22117	7.78908	8.13754	11.809	3	9	3		P62753	-0.231566	0.113411		O00410	-0.710843	0.002197		A5YKK6	-0.92375	0.00236879		Q9Y2Z9	-0.4599	0.0564354		P23946	-0.645755	0.057606
P51452	Dual specificity protein phosphatase 3	8.21189	8.29738	8.21189	8.21237	8.26679	8.00113	8.78692	8.13597	8.7445	8.61949	8.68229	8.99294	6.80234	7.03231	7.08157	6.34214	6.41913	6.54139	6.81277	6.56734	6.94045	6.84375	7.05926	20	3	11	3		P49711	-0.231172	0.241127		P10644	-0.710706	0.00902702		Q9Y2D2	-0.921549	4.26669e-06		P08311	-0.459723	0.277016		Q8TD22	-0.640951	0.00662018
P51532	Transcription activator BRG1	8.42627	8.31967	8.54265	8.40386	8.39146	8.26021	8.2891	8.1634	8.57856	8.03177	8.08958	8.65105	9.40354	9.69603	9.62444	9.60408	9.36696	9.44711	9.40434	9.34063	9.36003	9.19314	8.90915	6.01093	8	17	2		A1L0T0	-0.229049	0.00247069		P31150	-0.709402	0.0293066		Q6UW02	-0.919854	5.03613e-07		P46063	-0.459244	0.0248552		Q96AC1	-0.63775	0.0232029
P51553	Isocitrate dehydrogenase [NAD] subunit gamma, mitochondrial	7.82209	7.38111	7.44708	7.5744	7.23266	7.51254	7.12722	7.77545	6.83668	7.84737	7.72383	7.77281	8.38568	8.25806	8.35559	8.04869	8.00923	8.54671	8.92371	8.72161	8.6913	8.64675	8.62255	6.87023	2	7	2		P67936	-0.228945	0.0554616		Q13185	-0.708216	0.00200922		Q13435	-0.919565	0.00266582		P48739	-0.457658	0.00927683		O00468	-0.633957	0.0955466
P51570	Galactokinase	7.58496	7.58646	7.47654	7.4822	7.67596	7.47735	8.13597	7.71973	7.72315	7.64746	7.73471	8.07039	8.46365	8.52928	8.55307	9.52332	8.89851	8.99524	8.70033	8.58484	8.64268	8.69214	8.80771	13.0102	4	5	4		P62942	-0.228635	0.0807185		Q9Y262	-0.706592	0.0204133		P49368	-0.919234	0.000208864		Q96QK1	-0.457456	0.00983993		O14964	-0.632335	0.00145851
P51571	Translocon-associated protein subunit delta	9.49426	9.58026	9.5611	9.668	9.48341	9.77857	8.69801	9.79067	8.53993	9.28656	9.43024	9.83257	10.1156	10.0972	9.99624	10.294	10.5819	9.96842	9.68365	9.94744	9.96338	9.83685	10.6601	38.1503	7	76	7		Q05655	-0.227884	0.135689		O75694	-0.703159	0.00986334		Q12907	-0.91785	0.000440054		O75323	-0.456621	0.171842		P04179	-0.630348	0.111251
P51572	B-cell receptor-associated protein 31	10.0629	9.96434	9.94793	10.107	10.4669	10.2504	10.0037	10.2457	9.86743	10.1855	9.99237	10.472	10.2064	10.7638	10.8353	10.3276	10.7621	10.6978	11.0416	10.5521	10.5971	10.5118	10.9046	36.9919	11	70	10		Q96EP5	-0.226646	0.171536		O14964	-0.699977	0.000671758		P0DP25	-0.916837	0.0167302		P52943	-0.454912	0.00776687		P52565	-0.628993	0.0606432
P51610	Host cell factor 1	9.00056	8.71425	9.04494	8.83731	8.75121	8.79344	8.78005	8.58571	8.93782	8.52943	8.62352	8.59843	7.57958	7.77883	7.57125	7.7532	7.28261	7.74839	7.75855	7.66333	7.67593	7.44759	6.91001	4.52088	8	22	8		Q14240	-0.224458	0.309617		Q15113	-0.699541	0.00126759		Q16363	-0.915466	0.0468384		Q03252	-0.454829	0.0599087		Q08211	-0.626425	0.00255058
P51649	Succinate-semialdehyde dehydrogenase, mitochondrial	9.91872	9.76951	9.79198	9.79263	9.45882	9.92585	9.30127	9.22328	9.54226	9.42563	9.45594	9.44336	8.86216	8.4255	8.37516	8.76799	8.20108	8.81058	8.40282	8.64994	8.57109	8.30336	8.13314	22.6168	10	34	10		Q15257	-0.224349	0.461817		Q9H330	-0.698648	0.0444263		P35555	-0.914342	0.0489372		P29590	-0.451133	0.0430815		Q16795	-0.624585	0.0312927
P51659	Peroxisomal multifunctional enzyme type 2	10.0965	10.0937	10.1033	10.0154	10.1754	10.1941	10.328	9.88004	10.2963	10.0214	9.84987	9.91274	8.92948	9.68653	9.44103	9.03805	10.0432	9.18426	9.65991	9.50012	10.2038	8.71635	9.50439	27.4457	16	60	16		P07108	-0.224198	0.477358		Q99805	-0.697677	0.0305167		Q96I59	-0.914184	0.00766309		Q9NR31	-0.450333	0.244631		Q15011	-0.623851	0.00548941
P51665	26S proteasome non-ATPase regulatory subunit 7	9.04876	9.17118	8.95768	8.98014	8.36894	8.78725	8.02126	9.33069	7.73539	8.62717	8.74315	8.89482	7.92514	7.92715	7.73068	7.77989	8.28525	7.74158	7.15588	7.55696	7.98425	7.15067	7.92028	12.6543	3	10	3		Q7Z3D6	-0.223378	0.231702		Q13445	-0.696887	0.0269428		P63000	-0.912488	5.68631e-05		P05165	-0.450178	6.35707e-06		P23368	-0.62371	0.100161
P51858	Hepatoma-derived growth factor	9.43338	9.60714	9.61783	9.27146	9.30401	9.24817	8.58834	9.07628	9.25267	8.44419	9.40472	9.53177	9.03741	9.03864	8.7593	9.3304	8.86051	8.87287	8.92159	8.90666	8.4031	8.78567	8.82284	40	8	35	7		P30038	-0.222564	0.0876945		P20674	-0.694153	0.0333885		P09543	-0.912096	6.8943e-09		Q16795	-0.450129	0.0298164		Q96AG4	-0.623275	0.0853569
P51888	Prolargin	8.85829	8.82909	8.72826	8.74886	8.53566	8.62278	8.65428	9.73335	8.78234	8.86666	9.32418	8.89754	10.2357	10.0671	10.3508	10.2068	10.276	10.1148	10.2132	10.2774	10.2627	10.5935	9.93132	28.534	10	41	10		P04075	-0.221842	0.22993		O75369	-0.687553	0.00844501		Q14BN4	-0.911783	0.0810011		Q8WVM8	-0.449074	0.0294953		Q9UGP8	-0.623083	0.00316621
P51991	Heterogeneous nuclear ribonucleoprotein A3	10.6471	10.195	9.98726	10.7867	10.6804	10.1293	10.0249	10.0466	9.78904	9.96881	10.1592	9.982	9.68228	10.5515	10.134	10.0846	9.63616	10.3804	9.77392	10.0965	10.0551	9.67883	9.54891	42.5926	14	98	12		O14880	-0.221191	0.340223		P52907	-0.687216	0.000606989		Q9Y2Z9	-0.905968	2.85472e-05		P31040	-0.44896	0.0442174		P61247	-0.621402	0.0423853
P52209	6-phosphogluconate dehydrogenase, decarboxylating	8.61324	8.64458	8.62826	9.06528	8.73098	9.01542	7.72451	8.43713	7.93605	8.02015	8.57894	8.00338	9.08985	9.66734	9.24706	10.4451	9.92075	9.35931	9.08143	9.35244	9.47816	9.07261	9.55386	23.1884	9	32	9		P15880	-0.220951	0.352662		Q9NVI7	-0.68665	0.00357458		Q6NUK1	-0.902882	0.00161626		Q14764	-0.447813	0.0291913		P05062	-0.621364	0.178797
P52434	DNA-directed RNA polymerases I, II, and III subunit RPABC3	6.67101	6.53761	6.56377	6.75489	6.73471	6.50938	7.34341	6.72928	7.60214	6.5469	6.55305	6.81121	7.36599	7.22735	7.43353	7.0258	6.98264	7.5355	7.36022	7.14156	7.58866	7.22293	6.6715	21.3333	2	8	2		O14964	-0.220277	0.106517		P02788	-0.685924	0.0226371		Q9BVK6	-0.902654	2.49643e-05		O60313	-0.446963	0.0139442		O75955	-0.617088	0.00420064
P52597	Heterogeneous nuclear ribonucleoprotein F	8.56301	8.54496	8.45286	8.80122	8.68089	8.41659	6.93664	8.3097	7.18587	8.11218	8.43546	7.66391	8.37301	8.80586	8.49483	7.9892	8.78091	8.52195	10.6129	8.14156	8.49971	8.52429	8.81415	21.2048	8	36	5		P61978	-0.219337	0.0972558		P14866	-0.683863	0.0160379		Q56VL3	-0.898713	0.000753085		O00410	-0.446753	0.0202795		O43143	-0.616313	0.00199435
P52735	Guanine nucleotide exchange factor VAV2	7.65033	7.98014	7.86542	7.82591	8.00843	7.53993	9.07066	7.78005	9.09408	8.49506	8.42291	8.36938	8.94497	9.10508	9.46362	10.0861	9.34688	9.37793	9.04797	9.13603	9.1197	8.81507	8.98977	5.01139	4	10	4		Q9P258	-0.21912	0.214469		Q9NVD7	-0.683723	0.000250727		Q92888	-0.898574	0.0228792		P10253	-0.446452	0.0294116		P09758	-0.615629	0.0400893
P52758	2-iminobutanoate/2-iminopropanoate deaminase	7.89785	7.8759	7.90147	7.83857	7.89057	7.7252	7.78921	7.76155	8.00056	7.91946	8.60103	8.45656	8.0617	8.47397	8.31564	8.95568	8.38091	8.22282	8.37021	8.58863	8.39465	8.10692	8.09587	15.3285	2	6	2		P84098	-0.218735	0.444113		P62906	-0.676983	0.0568741		O75955	-0.896226	0.00101429		P15144	-0.44635	0.0532797		Q8NBS9	-0.614625	0.0353994
P52907	F-actin-capping protein subunit alpha-1	9.27752	9.30492	9.30332	9.24674	9.09434	9.16214	8.93782	8.66782	8.86851	8.61765	8.71287	8.70839	8.26741	8.54431	8.23847	8.64571	8.86139	8.17815	8.2876	8.17647	8.13029	7.73463	8.62255	45.1049	9	46	6		P62140	-0.218691	0.362818		Q6P587	-0.676957	0.0706167		Q92973	-0.895301	0.000214819		Q16555	-0.444455	0.0319604		P51659	-0.613658	0.029003
P52943	Cysteine-rich protein 2	9.41891	9.60511	9.89361	9.84502	9.50442	9.72024	8.88203	8.60659	8.83573	8.62388	8.89936	8.7652	7.94839	8.25129	8.2846	8.43429	8.20387	7.98499	7.90836	8.63223	8.97335	7.69991	8.04829	36.0577	4	26	4		P35221	-0.217513	0.0961078		Q96A72	-0.676083	0.010905		Q7Z7K6	-0.894431	0.0304983		Q96M27	-0.444174	0.180542		Q14978	-0.613559	0.0333127
P52948	Nuclear pore complex protein Nup98-Nup96	9.99548	9.99195	10.0984	10.0146	9.93103	10.0276	9.54844	10.1046	9.42563	9.96073	9.77972	9.41616	9.58509	9.53096	9.41687	9.11272	9.0521	9.47728	10.324	9.47668	9.49717	9.59045	9.22159	7.09961	11	31	11		Q9UJS0	-0.217509	0.0637976		O00299	-0.675888	0.0608833		Q9NVD7	-0.893407	0.000194121		Q15019	-0.443669	0.0602353		Q9Y383	-0.612847	1.11954e-05
P53007	Tricarboxylate transport protein, mitochondrial	10.1925	10.3212	10.2032	9.98484	10.1322	10.2204	10.0678	9.76504	10.0464	9.70287	9.65392	10.1957	9.4141	9.14578	9.02009	8.77807	9.18385	9.19034	9.53056	9.21195	9.76971	9.0646	9.50921	34.7267	12	54	12		Q13573	-0.217316	0.0319685		Q9C040	-0.67568	0.029773		P46939	-0.892351	4.44279e-05		P52565	-0.443094	0.177084		Q8WVM8	-0.612122	0.00834679
P53041	Serine/threonine-protein phosphatase 5	8.80703	8.94749	8.70425	9.18562	8.84298	8.95099	8.824	8.55036	8.89875	8.43962	8.75154	8.67878	8.1951	8.5107	8.46921	8.89929	8.68421	8.8527	8.41615	8.69828	8.52979	8.09596	8.89663	10.8216	4	12	4		P05141	-0.217053	0.173655		P48681	-0.672309	0.0628134		Q9BS26	-0.891169	0.00327114		Q86UK7	-0.443032	0.131803		Q9P2B2	-0.610915	0.00102675
P53597	Succinate--CoA ligase [ADP/GDP-forming] subunit alpha, mitochondrial	10.5796	10.4112	10.4241	10.5769	10.2957	10.5718	10.1088	9.92526	9.93826	10.1803	10.4554	10.6355	10.3871	10.5723	9.9724	10.0591	10.1258	10.6131	10.4154	10.6188	10.5575	10.059	10.5984	25.4335	8	52	8		Q99447	-0.217017	0.210245		P62987	-0.670402	0.267455		Q02978	-0.890695	5.1748e-06		P50995	-0.44251	0.0163397		P15144	-0.610404	0.0164049
P53618	Coatomer subunit beta	9.80381	9.83715	9.68264	9.702	9.87851	9.66196	10.3034	10.3677	9.85984	10.2806	10.1055	10.1978	10.3586	10.298	10.3534	11.0205	10.6478	10.3856	10.4106	10.5462	10.5912	9.8951	10.414	35.4669	27	113	27		O95169	-0.215697	0.262203		P49419	-0.670384	0.00346933		P02458	-0.889643	0.0140861		P05107	-0.438722	0.263588		Q15366	-0.608576	0.0174899
P53621	Coatomer subunit alpha	10.5716	10.6144	10.5271	10.5158	10.7311	10.4206	11.0331	11.168	10.9264	11.1502	10.9324	10.9629	10.8338	10.8846	10.959	11.3795	11.1628	11.2178	11.1447	11.1993	11.0551	10.6264	11.1155	36.1928	40	153	40		P08134	-0.215457	0.0859421		Q14195	-0.668525	4.46692e-05		P07355	-0.885383	0.00114451		P56545	-0.437282	0.122983		Q14203	-0.608536	0.00218062
P53634	Dipeptidyl peptidase 1	8.94544	9.05826	8.78725	8.88509	8.81986	8.77742	8.49346	8.84046	8.39575	8.5519	8.78267	8.81025	6.35656	7.05164	7.84319	6.26834	6.83468	6.26727	7.51	6.337	7.15322	6.9464	6.47184	12.311	5	15	5		P40926	-0.214898	0.126957		Q9Y3B4	-0.668445	0.0207311		P10606	-0.881604	0.000115598		Q9UHB6	-0.435675	0.0430097		P13671	-0.60761	0.249228
P53701	Cytochrome c-type heme lyase	7.69279	7.56377	7.87036	7.67737	7.82718	7.66959	7.87344	7.15886	8.21335	7.52904	7.31651	7.66107	8.63371	8.73536	8.93376	9.0502	8.71194	8.70556	9.29614	9.00461	9.50448	8.56798	8.97671	14.1791	3	8	3		Q9P2R7	-0.214291	0.17603		Q15853	-0.661328	0.0458677		P46776	-0.88071	0.00138899		Q99519	-0.434994	0.187253		Q92499	-0.602793	9.59192e-05
P53999	Activated RNA polymerase II transcriptional coactivator p15	9.76487	9.93546	10.2455	9.56796	10.0232	9.50977	8.85425	8.97671	9.44315	8.97126	9.15785	9.83463	9.06288	9.16319	8.89142	8.25958	9.03613	9.00543	8.38568	8.93114	8.71864	8.60928	8.39113	51.1811	8	41	8		Q96QZ7	-0.2142	0.186302		Q8NBS9	-0.661104	0.0279401		P49327	-0.878583	0.000347963		Q15417	-0.434154	0.0148993		P02647	-0.602269	0.0428028
P54136	Arginine--tRNA ligase, cytoplasmic	9.49985	9.45594	9.35667	9.54477	9.35733	9.06259	8.99039	9.88142	9.00955	9.16892	9.54052	9.94924	9.76874	10.363	9.92736	10.5336	10.4582	10.6776	10.0071	10.2243	10.4502	9.35677	10.3986	20.7576	14	36	14		P07437	-0.213697	0.0084753		Q86V81	-0.661075	0.00280944		P99999	-0.871592	0.00250915		Q8N3P4	-0.433918	0.158535		Q8WUY1	-0.601894	0.186218
P54315	Inactive pancreatic lipase-related protein 1	9.10329	8.75689	8.90298	8.71596	8.95797	8.80703	10.7069	9.39981	10.6462	10.3326	9.7936	9.3516	10.1466	10.598	10.5463	10.3053	11.0547	9.6998	10.3337	9.75302	10.6185	9.23404	10.6383	30.4069	14	136	12		P53041	-0.213537	0.0861404		P14854	-0.660582	0.0125145		Q7L2H7	-0.870694	0.00797599		P12111	-0.432233	0.163895		Q13813	-0.601681	1.45472e-05
P54317	Pancreatic lipase-related protein 2	9.61471	9.15861	9.2009	9.21165	9.05094	9.39275	12.1749	10.0953	9.96578	10.3852	10.5379	9.37699	10.3179	9.56574	10.3842	10.4854	11.8058	10.6596	10.7424	9.63223	9.86434	10.1224	11.145	27.0789	12	155	10		Q9UJC5	-0.213038	0.105117		Q9Y2Q3	-0.659268	1.51494e-05		Q5T1M5	-0.869207	0.000273895		P56182	-0.431407	0.243284		Q9UDY2	-0.601038	0.00489102
P54577	Tyrosine--tRNA ligase, cytoplasmic	9.27636	9.1393	8.85891	9.40599	9.45183	9.33002	10.1353	10.1994	10.8898	9.44564	10.0479	10.8829	11.0267	10.6074	10.5396	11.0511	10.4256	11.3619	10.5831	10.8837	10.8427	10.4548	10.551	39.7727	18	82	18		P13716	-0.213031	0.581271		P30101	-0.6577	0.00147329		P13640	-0.867312	0.146405		P42330	-0.431325	0.225102		P62314	-0.600364	0.000502527
P54727	UV excision repair protein RAD23 homolog B	9.50144	9.5672	9.57062	9.40642	8.85019	9.21893	8.94749	9.29738	8.21481	8.96174	9.50144	9.35953	9.80505	10.0379	9.84668	10.9519	10.2417	9.95461	10.2061	10.0386	10.204	9.74893	10.2635	16.3814	5	28	5		Q9NQ29	-0.212847	0.0178135		P52948	-0.657533	0.000522311		Q6P587	-0.864457	0.00289541		Q9NVI7	-0.429797	0.0313365		P55786	-0.596087	0.0409547
P54819	Adenylate kinase 2, mitochondrial	7.848	7.70321	7.66534	7.73064	7.62863	7.6837	7.84486	7.81057	7.59842	8.08534	8.09751	7.91827	9.45225	9.7431	9.46833	9.52522	9.68795	9.493	9.6012	9.76573	10.0918	9.6513	10.0919	38.0753	9	43	9		Q7Z478	-0.212649	0.0609321		P16219	-0.657269	0.00234026		P14866	-0.861886	0.00727933		P07384	-0.428606	8.71788e-05		P11498	-0.594695	0.00100474
P54868	Hydroxymethylglutaryl-CoA synthase, mitochondrial	6.20945	6.55919	6.71699	6.50144	6.80219	8.19131	7.72383	7.15076	7.62352	9.6961	9.94895	11.0705	8.12201	9.4321	8.42749	8.35264	8.11985	8.09361	8.45599	10.6013	8.67294	9.4966	11.2922	9.64567	4	19	4		Q13492	-0.212383	0.546275		P48059	-0.656878	0.0016501		P15954	-0.861886	0.00771369		P62873	-0.427615	0.101504		P10606	-0.593486	0.00158459
P54886	Delta-1-pyrroline-5-carboxylate synthase	10.1481	10.1381	10.114	10.0373	9.96261	10.0369	10.5059	10.6865	10.123	10.7956	10.615	10.2523	11.0158	10.2682	10.2729	9.81969	10.5929	10.1991	10.4685	10.1129	10.2112	10.0258	10.177	30.9434	21	72	21		P29692	-0.211775	0.193144		Q08431	-0.65552	0.10579		Q93084	-0.856928	1.70234e-05		P06727	-0.427191	0.185994		O94906	-0.592756	0.0459664
P55010	Eukaryotic translation initiation factor 5	8.31922	8.67666	8.41278	8.05257	8.06232	8.33673	8.0917	9.33472	8.78496	8.75889	9.09724	10.0087	8.95818	8.81323	8.48846	8.90223	9.05326	8.68846	8.6849	8.80251	8.81452	8.39876	8.51148	19.0255	7	22	7		P50895	-0.211637	0.236351		Q13144	-0.652904	0.152252		O75368	-0.855799	0.000116389		P38606	-0.424258	0.0107847		P02458	-0.590801	0.122127
P55036	26S proteasome non-ATPase regulatory subunit 4	8.68895	9.03837	8.85206	8.88295	8.76785	8.69035	8.52042	8.97183	8.65284	8.4149	8.70805	8.74315	6.03176	7.13374	7.10069	6.92662	6.54398	7.26642	6.87212	6.87861	6.54844	5.99603	6.21284	6.36605	3	9	3		Q8N3V7	-0.211489	0.588614		Q12905	-0.647928	0.000348272		P49753	-0.854631	0.000581118		Q86VB7	-0.423362	0.309037		Q13425	-0.589248	0.00146353
P55060	Exportin-2	8.67349	8.71081	8.63372	8.48623	8.80735	8.54226	8.04002	8.58271	8.67278	8.20945	8.43796	8.67419	7.84574	7.854	8.12299	8.08752	7.93385	8.18461	7.47231	7.90536	7.87826	7.81983	7.87963	4.42842	4	7	4		P62277	-0.211415	0.43908		Q9P0J0	-0.647795	0.00277393		O14964	-0.852612	1.884e-05		Q5JPE7	-0.421191	0.11133		Q02978	-0.589103	0.000923381
P55072	Transitional endoplasmic reticulum ATPase	10.6783	10.8209	10.7108	10.8109	10.7774	10.5917	11.0467	10.7457	10.7056	10.2315	10.7826	10.8465	11.0681	11.4646	10.9802	11.9848	11.766	11.349	11.1654	11.5919	11.5262	10.5704	11.9643	51.3648	36	165	36		P35659	-0.210809	0.224077		O60762	-0.647493	0.114829		P09496	-0.852477	0.000812498		Q12907	-0.420599	0.0943427		Q9NYU2	-0.587955	0.00249738
P55084	Trifunctional enzyme subunit beta, mitochondrial	11.4226	11.5087	11.5738	11.3666	11.3755	11.551	10.5578	11.1484	10.6473	11.2991	11.4343	11.7127	11.1014	11.0623	10.6443	10.553	11.1651	11.0257	11.4437	10.9871	11.0709	11.0414	11.7535	51.6878	24	137	24		O75116	-0.21049	0.156156		Q05682	-0.640316	0.00922631		Q7Z7H5	-0.852315	0.00207615		Q96QZ7	-0.42059	0.0153159		Q5TZA2	-0.587664	0.090875
P55145	Mesencephalic astrocyte-derived neurotrophic factor	9.52395	9.45265	9.6749	9.58308	9.7211	9.54805	8.92867	9.32688	9.39017	9.75606	10.0094	9.95594	10.8386	10.3764	10.0721	10.2745	10.3892	10.641	10.7161	10.4412	10.4557	10.4293	10.1421	42.8571	10	69	10		Q9UMS4	-0.207532	0.0795197		P09496	-0.638697	0.0687513		Q9Y490	-0.852275	9.01498e-06		Q8TD22	-0.420583	0.0717428		Q9UHD8	-0.58515	0.00805274
P55196	Afadin	9.45943	9.50522	9.59991	9.35623	9.50938	9.38651	9.5672	9.36523	9.67066	10.0121	9.65015	9.59488	6.16602	7.56846	8.04789	7.13678	7.08619	6.23811	6.8408	7.88176	6.53803	6.28073	6.66947	9.75877	15	36	14		O75390	-0.207033	0.069574		P62851	-0.637507	0.0351886		P69905	-0.846618	0.0104158		Q9NYK5	-0.419727	0.125647		O75521	-0.585119	0.000586585
P55259	Pancreatic secretory granule membrane major glycoprotein GP2	10.7929	10.4695	10.7099	10.3855	10.8661	10.1999	10.9416	10.5586	10.7836	10.6295	10.6208	10.9669	10.3762	10.7835	10.848	11.5274	11.5493	10.7232	11.1755	10.9547	10.9646	10.9326	11.8087	29.6089	15	122	15		P62857	-0.206973	0.127468		Q15907	-0.63728	0.00261902		O14737	-0.84267	0.00906261		Q9Y2Q3	-0.418794	0.0293989		Q96I15	-0.584787	0.0622516
P55265	Double-stranded RNA-specific adenosine deaminase	9.65499	9.32305	9.27403	9.64962	9.62004	9.35226	9.64926	9.53644	9.29439	9.31243	9.34718	9.24008	9.53335	9.76844	8.90104	8.87517	9.31624	8.36755	9.56468	8.54087	8.54787	8.97008	9.12132	10.0326	11	27	11		P19338	-0.206874	0.344135		O60313	-0.635574	0.00297207		P01034	-0.841647	0.000830338		P02787	-0.417134	0.129846		Q9H2K8	-0.584149	0.0391837
P55268	Laminin subunit beta-2	10.8082	10.5486	10.4485	10.5117	10.4649	10.439	11.013	11.5802	11.1298	11.0371	10.9684	10.9609	11.8423	11.2869	11.5739	11.2668	10.5125	11.1025	11.1113	11.3357	11.0117	12.2052	10.7267	32.3137	50	186	50		O60264	-0.206851	0.00347465		Q9H488	-0.635324	0.00126674		Q96A72	-0.841176	0.000598381		O75436	-0.415031	0.234634		P11717	-0.58076	0.0366649
P55327	Tumor protein D52	7.6837	7.15076	7.29278	6.99095	6.84925	7.37678	8.24079	8.51806	7.2817	8.66071	8.63844	8.07307	8.82821	8.84009	8.99665	9.40295	9.58646	9.39631	9.35614	9.35689	9.24352	9.24824	10.2938	10.2679	2	11	2		P31146	-0.206601	0.0333778		Q96QZ7	-0.63479	0.000623161		Q96QK1	-0.840839	8.34783e-05		P00167	-0.413392	0.105423		Q969M7	-0.580114	0.0294721
P55786	Puromycin-sensitive aminopeptidase	9.195	9.50263	9.23458	9.41511	9.27076	8.981	9.6268	8.92985	9.31628	9.05528	9.00955	9.08905	8.31257	8.74983	8.45029	10.0323	9.099	8.49618	8.15155	8.78424	9.19915	7.88036	9.03733	11.099	9	26	9		P62913	-0.206462	0.36099		Q92804	-0.629963	0.00299251		Q15286	-0.840041	0.0021274		Q13263	-0.412907	0.0248022		P08754	-0.579751	0.00293279
P55795	Heterogeneous nuclear ribonucleoprotein H2	8.33896	8.02569	7.99379	8.31606	8.41785	7.824	8.4363	8.12412	7.99322	8.48462	8.37156	8.40514	7.92254	8.86291	8.67625	7.9039	8.70358	9.65883	8.6859	9.0243	8.46956	8.96965	8.93554	27.3942	13	82	4		Q96RF0	-0.206427	0.163195		Q15746	-0.629776	0.000811573		P20908	-0.837817	0.105962		Q9BWH2	-0.412586	0.0622204		P55265	-0.57588	0.0247463
P55854	Small ubiquitin-related modifier 3	9.45368	9.37526	9.74029	9.04221	9.00675	8.91199	8.33584	8.43962	8.55995	8.55228	8.75355	8.22786	7.84482	8.3496	7.99991	6.77624	8.73143	8.01675	8.53084	7.96647	7.24755	8.11933	8.76134	20.3883	2	8	1		Q9H1X3	-0.20603	0.14021		P21796	-0.629108	0.00594924		Q9Y2W1	-0.836794	0.00411319		Q6DD88	-0.411523	0.0359948		P63000	-0.575566	0.00213744
P55884	Eukaryotic translation initiation factor 3 subunit B	9.25644	9.40812	9.27566	9.23338	9.24222	9.14389	9.78349	9.83605	9.65123	9.22762	9.51116	9.6101	9.44167	9.69529	9.70771	11.0439	9.84583	9.80895	9.38291	9.95102	10.5461	8.95975	9.78588	14.0049	11	38	11		Q8IXB1	-0.205995	0.0339936		Q9NZ45	-0.628095	0.016995		P62910	-0.833704	0.00074244		P52948	-0.411505	0.0301244		Q96QZ7	-0.575152	0.0144363
P56134	ATP synthase subunit f, mitochondrial	8.79993	8.88478	8.87713	8.72383	8.39189	8.76487	7.66676	8.36457	7.31107	8.17742	8.38154	8.13237	7.18354	6.77033	6.86533	7.86317	8.04939	6.38513	6.66118	6.28441	6.45686	7.04887	8.00473	13.8298	1	7	1		P31943	-0.205839	0.121063		Q9NPF5	-0.626474	0.0424312		P13010	-0.831059	0.00128214		Q4G0N4	-0.411416	0.0498428		P52907	-0.572655	0.002919
P56192	Methionine--tRNA ligase, cytoplasmic	8.04658	7.9542	7.8157	8.11582	7.94427	8.05691	8.26021	8.33405	8.47654	7.79051	8.10696	8.38716	8.47851	8.55863	8.97406	9.1167	8.46772	8.79798	8.18872	8.44929	8.40069	8.63815	8.29511	20.4444	13	44	13		O15260	-0.203781	0.268399		Q5RI15	-0.625606	0.0238963		Q9Y4J8	-0.828741	1.39165e-05		Q5BJD5	-0.409899	0.266771		P09651	-0.572377	0.00550089
P56378	6.8 kDa mitochondrial proteolipid	9.3097	9.61765	9.65982	9.23026	9.00619	9.66942	9.63154	9.07227	8.52591	9.42962	9.01987	9.47086	8.47199	8.00001	8.21904	8.12246	7.91692	8.51797	8.90965	8.50927	9.1208	8.69473	8.20769	48.2759	3	12	3		Q86Y39	-0.203654	0.280128		P05023	-0.62479	0.000359215		Q6P2Q9	-0.827632	0.0035311		P48304	-0.40967	0.446126		P61006	-0.571973	0.0114435
P56385	ATP synthase subunit e, mitochondrial	8.73978	8.81666	8.99152	8.3733	8.12619	8.96492	7.98128	8.16792	7.89482	8.47978	8.5588	9.01597	8.90195	8.62975	8.9265	9.06749	8.83776	8.71799	8.65046	9.07606	9.76434	8.65104	8.63715	24.6377	2	15	2		P24534	-0.201337	0.449335		Q8TDN6	-0.62333	0.0152857		Q86V81	-0.824329	0.00266796		Q6UW02	-0.409462	0.0362725		Q6UW02	-0.570653	0.00549328
P56470	Galectin-4	8.03947	8.06985	7.98641	7.95594	7.88753	7.74953	8.55459	9.35799	8.20114	9.21456	10.0021	9.02098	8.91643	8.64841	8.91577	9.78354	9.08996	8.70556	8.6829	9.0722	9.53254	8.52487	9.01554	27.5542	7	32	7		Q15424	-0.199711	0.0944652		Q92973	-0.622533	0.00146033		Q16836	-0.822413	0.000226253		O60762	-0.408794	0.321052		P29590	-0.570421	0.0121306
P56537	Eukaryotic translation initiation factor 6	6.97154	6.98299	6.98185	6.96924	6.90929	6.78267	7.57213	7.48462	7.36019	7.47735	7.28817	7.22497	7.24603	7.45643	7.35686	8.23982	7.60242	7.23534	6.82635	7.6489	7.86346	6.96191	7.54338	21.6327	3	8	3		Q9Y4W6	-0.199265	0.0655144		P42892	-0.62063	0.00790695		O75521	-0.819949	8.99298e-05		P20700	-0.408386	0.0556676		Q13263	-0.568382	0.00127532
P56545	C-terminal-binding protein 2	9.23769	9.48965	9.40812	9.39489	9.33204	9.27822	9.32463	9.18982	9.36567	9.62863	10.1417	9.31379	9.11784	9.65484	9.07517	8.22382	9.17142	8.61959	9.66373	8.45463	8.45105	8.56458	9.09058	14.8315	7	23	4		Q5T1J5	-0.199238	0.260823		Q7L2H7	-0.61923	0.194223		Q96HC4	-0.818661	1.75036e-06		Q14137	-0.408274	0.100911		P61923	-0.565948	0.119686
P56556	NADH dehydrogenase [ubiquinone] 1 alpha subcomplex subunit 6	8.7039	8.8157	8.81666	8.78202	8.8051	8.76785	9.84423	8.43796	9.28355	8.77906	8.69035	9.2503	9.31986	9.14761	9.05925	9.13499	9.16856	9.32752	9.51488	9.29834	10.4055	8.85274	9.39206	32.0312	5	20	5		O95777	-0.19842	0.527668		Q14571	-0.619149	0.0296479		P14854	-0.817338	0.0400357		P22059	-0.406337	0.0117205		P22059	-0.56542	0.00272145
P57088	Transmembrane protein 33	8.72656	8.57592	8.55152	8.51846	8.32553	8.5611	8.60955	8.99265	8.09803	8.64241	8.54728	8.67913	7.99131	7.75127	7.98765	7.99549	7.96217	8.34077	8.24479	8.66076	9.27346	7.73059	8.71687	22.6721	5	11	5		Q8TEM1	-0.198247	0.0528761		Q9BSJ8	-0.617196	0.00756932		P31948	-0.815417	0.02721		P50402	-0.405268	0.109692		P08729	-0.563836	0.24642
P57105	Synaptojanin-2-binding protein	8.97327	9.0669	8.95478	8.87989	8.91618	8.78202	9.71149	9.22472	9.46883	9.23697	9.12515	9.47249	9.19474	8.69753	8.72528	8.48216	9.14477	8.80499	9.15625	8.83973	9.02432	8.75367	8.98937	37.2414	6	22	6		P35914	-0.197376	0.0458798		Q16555	-0.61567	0.000198529		P00167	-0.815281	0.00367964		Q9UHD8	-0.403918	0.0891699		P52943	-0.561663	0.0362044
P57740	Nuclear pore complex protein Nup107	7.12825	6.87406	7.15987	6.96347	6.80478	6.92363	6.43796	6.87652	6.46924	6.94134	6.84046	6.74685	6.45044	6.53431	6.71887	6.5575	6.4066	6.54559	6.58815	6.46467	6.78896	6.38469	6.05374	6.91892	3	11	3		P14314	-0.196718	0.172956		Q9NYK5	-0.611502	0.0140789		Q92616	-0.815005	0.00150818		Q5T9L3	-0.402637	0.106627		P07355	-0.560236	0.077696
P57772	Selenocysteine-specific elongation factor	7.23936	7.58421	7.2937	7.39575	7.09698	6.92955	8.05094	7.22689	8.34518	7.14262	7.15482	8.13288	8.49322	8.9599	8.65471	9.67249	8.5518	9.26751	8.29417	9.0183	9.24117	8.12011	8.52892	6.87919	3	14	3		P30464	-0.194263	0.513148		Q15008	-0.606178	0.00293781		Q9UHB6	-0.814243	0.00130615		Q9Y6G9	-0.401851	0.061683		O14672	-0.558662	0.0037535
P58107	Epiplakin	8.71459	8.60437	8.75422	8.64241	8.74248	8.90929	8.86449	9.29439	8.82718	8.76122	8.55995	8.46271	8.26124	8.81323	8.46686	7.12677	6.94641	7.98992	8.82862	7.65819	7.22458	8.26196	6.33275	23.0542	21	55	13		Q8NBS9	-0.19331	0.0940817		P51659	-0.604568	0.0224047		P05204	-0.813852	0.0604932		P51665	-0.401043	0.268045		Q12933	-0.557717	0.0727394
P59998	Actin-related protein 2/3 complex subunit 4	8.59507	8.7046	8.63263	8.74483	8.63699	8.78333	8.69453	8.44045	8.67066	8.60066	8.57403	8.24508	9.20729	9.37784	9.14265	8.89383	9.68271	8.87198	9.62252	8.66793	8.68041	9.3695	9.46108	33.9286	5	21	5		P15311	-0.192675	0.0631321		P67809	-0.600557	0.00749531		P19525	-0.808602	0.0199036		P57105	-0.400607	0.0616201		P00488	-0.555224	0.0234113
P60174	Triosephosphate isomerase	9.97485	10.3926	10.1836	10.2582	10.1001	9.81938	10.3027	10.0832	10.0984	9.81858	10.5157	10.6173	10.4687	11.1215	10.5069	11.8558	11.4277	10.8208	10.2329	11.0175	10.9011	10.1646	11.6271	60.8392	16	121	16		P40939	-0.192623	0.232673		Q9H9E3	-0.600194	0.0178095		Q8NBS9	-0.807935	0.0130646		P27694	-0.400331	0.14521		Q56VL3	-0.5548	0.013301
P60709	Actin, cytoplasmic 1	13.6004	13.387	13.3826	13.4733	13.217	13.3593	12.7326	13.2594	13.0186	13.2322	13.0754	13.2569	13.0466	13.4346	13.5786	13.5134	13.1763	13.3472	13.1624	13.5449	13.1429	12.8278	13.2117	70.4	25	1074	9		P11216	-0.192617	0.0520359		O75787	-0.599735	0.109032		O43242	-0.805778	0.00166556		Q14683	-0.39964	0.0341895		Q16629	-0.553483	0.00421434
P60842	Eukaryotic initiation factor 4A-I	9.80784	9.89906	9.84831	9.87974	9.97957	9.77808	10.1137	10.4257	9.77165	9.96982	10.1789	10.3961	9.99069	10.1409	10.0217	10.8692	10.5776	10.7143	10.0219	10.3417	10.3385	9.72247	10.7726	46.3054	16	64	6		Q9NYK5	-0.191776	0.366936		P49207	-0.595077	0.0426701		Q15417	-0.800523	0.000182517		Q9NQT4	-0.398591	0.090678		Q9Y2W1	-0.552706	0.0415167
P60866	40S ribosomal protein S20	9.5072	9.52278	9.47188	9.46353	9.82766	9.43463	10.2607	10.2247	9.81906	9.62278	9.83999	10.3547	9.86351	9.97044	9.6937	10.1487	10.2915	10.0417	9.69487	9.89754	9.93847	9.82173	10.5836	36.9748	6	52	6		Q16270	-0.191587	0.245178		O43143	-0.591718	0.00280745		P05067	-0.799312	0.00449379		P98160	-0.39648	0.139547		P60468	-0.549251	0.192848
P60900	Proteasome subunit alpha type-6	8.53333	8.60807	8.51728	8.62571	8.51254	8.33539	8.25125	8.66213	7.99322	8.29324	8.65105	8.57099	9.49498	9.78235	9.57426	10.2656	10.0533	9.82514	9.89111	10.1979	10.5198	9.76877	10.2563	35.3659	7	23	7		P62258	-0.190647	0.256191		Q16363	-0.591042	0.05049		Q14498	-0.798246	0.00572563		P60983	-0.396262	0.129797		P78371	-0.545863	0.0024017
P60903	Protein S100-A10	8.05039	8.20799	8.19967	8.24935	8.09381	8.49945	9.04056	8.37721	9.73081	9.2293	8.42248	8.46883	8.485	8.87308	9.46037	9.43545	8.40842	8.81383	9.82226	9.30263	9.48329	9.42838	8.39421	26.8041	2	14	2		O60313	-0.188612	0.00183554		O75521	-0.590852	0.0449169		Q99880	-0.797649	0.206901		Q3LXA3	-0.395856	0.58082		Q9NR31	-0.545785	0.0355816
P60953	Cell division control protein 42 homolog	10.0041	9.97685	9.90779	9.99464	9.81458	9.92793	9.07414	9.37591	8.79863	9.65499	9.53955	9.74231	8.94711	9.52199	9.28527	10.4594	9.60269	9.59444	9.38106	9.67888	9.63244	8.89804	9.79079	33.5079	7	36	6		Q99497	-0.186821	0.314489		P27824	-0.590782	0.0250414		P53007	-0.796352	0.000319159		Q7Z7H5	-0.395799	0.021692		P00441	-0.544448	0.0390987
P60981	Destrin	8.96521	9.05039	8.95826	9.04822	9.12903	8.84267	10.1489	9.61581	9.63354	8.84768	9.16742	9.49705	9.44591	10.027	9.47156	10.1066	10.2884	9.61188	9.78423	9.50785	9.50588	9.14803	10.397	35.7576	6	45	5		P46940	-0.186227	0.00370296		O96013	-0.589139	0.0232491		Q96PK6	-0.795977	0.00125196		Q13813	-0.395544	0.00263364		Q9H9E3	-0.543624	0.319259
P60983	Glia maturation factor beta	8.50024	8.53216	8.49185	8.50263	8.1267	8.12877	7.92422	8.4292	8.3672	8.44128	8.51373	8.41743	7.36599	7.57281	7.60799	8.62657	8.04238	7.32264	7.35771	7.28174	8.1164	6.88036	7.76846	26.0563	2	5	2		Q9Y3B3	-0.184692	0.0491718		P31146	-0.588067	0.136437		O43396	-0.793581	0.000734167		O95232	-0.394984	0.0336239		Q6NUK1	-0.542762	0.0168465
P61006	Ras-related protein Rab-8A	9.21456	9.40152	9.3951	9.44128	9.2353	9.30834	9.04876	9.08375	8.67101	9.13134	8.94544	9.2396	7.91381	8.02482	8.30449	8.6397	8.47178	8.36818	8.48329	8.56357	8.86215	7.73664	8.41069	38.6473	8	53	2		P62906	-0.184346	0.287004		Q9Y6C2	-0.58802	0.0168287		O75351	-0.79355	0.0230987		P13747	-0.394154	0.244085		Q13445	-0.54193	0.0383394
P61011	Signal recognition particle 54 kDa protein	8.07093	7.95012	7.98128	7.98641	8.22255	7.92005	8.46598	8.97585	8.44004	8.64602	8.66782	9.1819	8.42672	8.42791	8.22253	8.74715	8.57733	8.43782	8.43293	8.40091	8.62936	8.20484	9.11463	17.8571	8	22	8		P43307	-0.184108	0.722025		Q92616	-0.587577	0.030996		P10768	-0.791795	0.128108		Q16891	-0.391627	0.0791612		Q9UPN3	-0.539663	0.00342295
P61020	Ras-related protein Rab-5B	8.20457	8.28679	8.28956	8.24079	8.35359	8.26068	7.63154	7.96924	8.05637	8.10957	7.94837	8.28633	8.79487	8.88625	8.97695	8.38658	8.99277	8.76766	9.39978	8.72848	8.32456	8.65264	8.93259	41.8605	7	25	4		Q8NC51	-0.183308	0.0466865		Q15417	-0.585546	0.00336902		O95197	-0.790033	0.000343376		Q14739	-0.391134	0.00871438		Q9P0J0	-0.539269	0.0138105
P61026	Ras-related protein Rab-10	9.44936	9.60233	9.49145	9.63644	9.51432	9.75255	10.0894	9.51787	9.96102	9.6865	9.44874	9.73064	9.85465	10.0099	10.3532	10.3615	10.1748	10.3637	10.534	10.4738	10.7646	10.0379	10.3665	48	9	58	6		Q12959	-0.18327	0.0108704		P06576	-0.584008	0.00298417		Q96QZ7	-0.789352	0.00213592		Q9Y6C9	-0.390969	0.146741		P98175	-0.538295	0.0310039
P61088	Ubiquitin-conjugating enzyme E2 N	9.14949	9.36348	9.26889	9.09961	9.32733	8.86264	9.15785	9.34674	8.99095	9.0474	9.52317	9.43609	9.54893	10.3194	9.4287	10.1403	10.2871	9.9283	9.15733	9.62225	9.68512	9.62488	9.72568	44.0789	6	28	6		P61019	-0.181978	0.145577		Q96PK6	-0.583098	0.000522298		P55060	-0.78564	9.98608e-05		P20340	-0.389211	0.23144		Q9NYK5	-0.537959	0.0476224
P61106	Ras-related protein Rab-14	8.75489	8.54187	8.47411	8.66427	8.66071	8.6279	8.85611	8.66995	8.4818	9.15583	8.77873	8.94486	9.94326	9.9352	9.99032	10.294	9.9802	10.0097	9.83224	10.0887	9.98726	9.69318	9.86995	52.5581	9	50	8		Q9HAN9	-0.180615	0.504282		Q07157	-0.581946	0.0369665		Q14571	-0.778993	0.00318271		Q9Y2A7	-0.387651	0.00900021		P08670	-0.537929	0.0575637
P61158	Actin-related protein 3	9.97413	10.0925	10.1511	10.1945	10.1568	10.0707	9.62352	9.91079	9.79133	10.1637	10.1556	9.67666	10.3657	10.5915	10.7732	10.602	10.7952	10.697	10.6008	10.6803	10.2126	10.5335	10.4552	45.6938	17	83	17		Q9Y6G9	-0.179235	0.163105		Q9Y6G9	-0.581087	0.0125748		Q15691	-0.778674	0.000160033		P62314	-0.387646	0.0474781		P62910	-0.535365	0.0476979
P61160	Actin-related protein 2	9.85144	9.94413	9.89527	10.02	9.91961	9.90102	10.3973	9.77841	10.2805	9.86449	9.90554	9.67437	9.65034	9.80702	9.74312	9.96954	9.71145	9.66012	9.7751	9.63433	9.69351	9.67673	9.77861	44.1624	14	62	14		Q9BX68	-0.178919	0.334224		P46779	-0.579648	0.0111049		P34931	-0.778624	0.0331909		Q15149	-0.387048	0.0236771		Q96FJ2	-0.532949	0.0717841
P61221	ATP-binding cassette sub-family E member 1	8.82177	8.86481	8.83763	8.86511	8.97499	8.83226	8.55689	9.16842	8.43879	8.73335	9.04412	9.13263	9.4853	9.30194	9.30482	9.96494	9.12539	9.47376	9.29614	9.46113	9.53337	9.0634	9.15432	16.8614	9	37	9		P20290	-0.178507	0.212677		P10809	-0.579553	0.0046821		Q969V3	-0.778307	0.00127445		Q08AF3	-0.385549	0.0237334		Q49A26	-0.532224	0.0811088
P61224	Ras-related protein Rap-1b	9.04876	8.98356	8.95187	9.17567	8.93251	9.14975	7.78463	8.32238	7.32912	7.92778	7.85798	8.70874	8.29387	8.67647	8.73557	8.66362	9.0552	8.42876	9.08257	8.65045	8.51204	9.08215	9.49296	37.5	7	33	2		P61158	-0.177655	0.168567		P16444	-0.576193	0.00681571		Q15113	-0.778121	2.34704e-05		P08754	-0.385072	0.085129		P55060	-0.531913	0.0073498
P61247	40S ribosomal protein S3a	10.9393	11.144	10.9797	11.0771	11.131	11.1694	11.2235	11.5622	11.3437	10.8901	11.0466	11.6234	10.1669	10.4181	10.039	10.853	10.7539	10.4325	10.059	10.3071	11.1868	10.1891	11.3766	67.0455	22	131	22		P62937	-0.176817	0.365072		O43684	-0.573679	0.00586863		P05109	-0.777276	0.0600871		O00571	-0.383123	0.0170248		O94905	-0.531444	0.0115628
P61254	60S ribosomal protein L26	9.98726	10.0712	9.93384	9.96217	10.3103	10.0881	9.90509	10.3192	9.99322	9.81202	10.123	10.6059	8.68536	8.97065	8.45029	8.58699	9.33928	8.99851	8.83405	8.85687	8.95046	9.01479	10.0592	44.8276	9	47	9		Q8TC12	-0.176785	0.285754		Q8NE62	-0.571912	0.0195104		Q9NVI7	-0.770387	0.00642354		Q15907	-0.382009	0.0313895		P13796	-0.531355	0.111147
P61353	60S ribosomal protein L27	9.61985	9.55804	9.54187	9.64115	9.83779	9.59414	9.51924	10.1286	9.29485	9.61692	9.6248	10.2324	10.2724	10.325	10.0116	10.5433	10.6319	10.3806	9.73264	9.95081	10.4544	10.3509	10.6726	54.4118	8	66	8		O43678	-0.175215	0.29089		Q14978	-0.570192	0.0448145		Q9NZ45	-0.767068	0.0174788		P31146	-0.381466	0.303838		P06733	-0.529023	0.0103848
P61457	Pterin-4-alpha-carbinolamine dehydratase	7.62425	8.01067	7.87283	7.72996	7.76155	7.39575	7.48704	8.1644	7.44045	7.60733	8.04767	7.49825	8.02004	8.49761	8.10572	8.22984	9.22052	8.37699	8.17025	8.35657	8.0395	8.57532	9.28422	35.5769	3	15	3		Q99873	-0.175115	0.220288		O60701	-0.569747	0.0096137		O75489	-0.765718	0.00391174		P04899	-0.381287	0.0180869		P62906	-0.527662	0.0355208
P61586	Transforming protein RhoA	10.7701	10.7219	10.5843	10.8873	10.6209	10.8734	10.5764	10.2361	10.2673	10.1326	10.1634	10.2238	10.3039	10.6993	10.3597	10.5693	10.7879	10.4795	10.4781	10.5512	10.5287	10.4238	11.1255	38.8601	10	67	6		Q96EE3	-0.174244	0.459649		Q15293	-0.565949	0.00114393		Q9BSJ8	-0.76342	0.0139144		Q9UHB9	-0.379464	0.193787		O00571	-0.525946	0.00114251
P61604	10 kDa heat shock protein, mitochondrial	10.3446	10.2697	10.2805	9.9613	9.8614	10.2798	9.27543	9.66285	8.86171	9.61949	10.0453	9.65625	9.85215	9.90447	9.58622	9.46552	10.1504	9.55311	10.458	9.61166	9.45541	9.8165	10.5758	67.6471	7	52	7		P46060	-0.17245	0.055417		P67812	-0.562518	0.0257238		Q14241	-0.762231	0.00190692		Q05639	-0.378178	0.111027		Q6P587	-0.524017	0.0357722
P61619	Protein transport protein Sec61 subunit alpha isoform 1	10.1364	10.1678	10.1223	10.1381	10.4202	10.2006	11.0826	10.4391	10.6417	10.5347	10.4689	10.9433	10.288	10.2104	10.0195	10.2873	10.4387	10.3274	10.3914	10.358	10.7634	9.90925	10.8222	13.4454	9	69	9		P19012	-0.171972	0.464298		P29966	-0.562295	0.0328906		O95232	-0.758488	0.00181325		Q13185	-0.378048	0.272841		P12694	-0.523358	0.00531859
P61626	Lysozyme C	10.5328	10.3682	10.1981	9.28702	9.57459	9.73826	9.88813	9.83162	10.0951	9.45923	9.70494	9.20897	8.29387	8.42911	9.03921	10.1868	9.67593	9.09208	8.93596	8.46408	9.28918	9.20046	9.15105	55.4054	9	48	9		P49327	-0.171791	0.0105394		P01034	-0.56209	0.0191944		O75306	-0.757618	0.00642735		Q9GZY8	-0.375094	0.235145		Q6DD88	-0.522181	0.00868248
P61803	Dolichyl-diphosphooligosaccharide--protein glycosyltransferase subunit DAD1	7.20457	7.23649	7.04221	7.07895	7.24222	7.3672	9.07387	7.05311	7.59619	7.11686	7.02015	8.05528	7.85943	7.70051	7.77412	7.98604	8.34087	7.7914	7.69636	8.00096	8.32266	7.61038	8.81369	19.469	2	9	2		Q9Y2S2	-0.171575	0.552696		P49711	-0.561699	0.101163		P23246	-0.756828	0.0105074		P0C7P0	-0.373928	0.0949515		Q96TA1	-0.522081	0.0139712
P61916	NPC intracellular cholesterol transporter 2	8.4818	8.17143	7.99322	8.08268	8.28633	8.06878	8.58195	7.74416	8.32328	8.51491	8.30834	8.08055	9.74976	9.61875	9.93184	9.7583	9.68745	9.34623	9.31825	9.49696	9.45976	9.20775	9.54918	12.5828	2	9	2		Q16555	-0.171215	0.30041		P35080	-0.561125	0.0925937		P56378	-0.755487	0.00151358		P21796	-0.373103	0.0707981		P16671	-0.520617	0.00426327
P61923	Coatomer subunit zeta-1	8.78037	8.81986	8.7269	8.8141	8.86759	8.61213	8.82273	9.63499	8.39917	9.8719	9.61139	9.41172	8.71227	8.74117	8.73947	8.88156	9.44015	8.81707	8.88938	8.7465	8.45976	8.19681	9.10303	27.1186	4	18	4		Q9Y295	-0.170709	0.653528		Q9UHB6	-0.55955	0.0162992		Q5RI15	-0.750886	7.89851e-05		P49756	-0.371751	0.0410094		Q9H0W9	-0.518743	0.308501
P61960	Ubiquitin-fold modifier 1	8.1629	8.29278	8.33896	8.1205	8.3637	8.11946	7.1375	8.57932	6.57137	7.81186	7.8802	8.75489	6.67845	7.2017	6.9518	6.73915	6.44019	7.45247	6.78574	6.51032	6.56495	6.1066	6.28461	17.6471	1	6	1		P36776	-0.170415	0.0809427		P30084	-0.558978	0.0373281		Q9Y5Q8	-0.750368	0.0202654		Q92499	-0.370489	0.0279607		P09661	-0.515908	0.00682416
P61981	14-3-3 protein gamma	10.1778	10.3828	10.3394	10.5066	10.2294	10.6084	10.4731	9.62863	10.6007	9.78365	10.0908	10.0419	9.89377	10.023	9.43142	10.499	10.0856	9.83477	9.56005	9.8687	9.94696	9.36755	10.5651	31.9838	9	54	5		P62633	-0.17024	0.564371		Q96QK1	-0.558069	0.000134995		P27824	-0.748825	0.00190195		P62701	-0.369799	0.103101		Q9NVI7	-0.513533	0.036057
P62072	Mitochondrial import inner membrane translocase subunit Tim10	8.01123	8.07039	8.2503	7.76022	8.27053	7.89482	9.23314	8.24365	8.92154	8.39575	8.34917	8.76222	8.98633	9.02323	9.15402	8.86488	8.80686	9.09284	9.30105	8.86804	9.59183	8.87945	9.04751	15.5556	2	21	2		Q8N6H7	-0.169885	0.493601		P55060	-0.555927	0.00554141		P78527	-0.748815	0.00696737		Q14203	-0.368981	0.0312864		Q15459	-0.512937	0.0959271
P62081	40S ribosomal protein S7	9.59638	9.81922	9.71939	9.67172	9.74853	9.75054	9.86913	10.0688	9.54303	9.38176	9.50403	10.3281	9.72504	9.93583	9.87777	10.8677	9.95576	10.5382	9.76258	10.6448	10.8747	9.64863	10.2826	22.1649	6	37	6		Q15287	-0.169448	0.0333858		Q14683	-0.553452	0.00617813		P08754	-0.745608	0.00101384		Q9H2K8	-0.367365	0.0899774		Q15019	-0.510759	0.000243875
P62140	Serine/threonine-protein phosphatase PP1-beta catalytic subunit	9.98484	10.0583	10.098	10.0641	9.95114	10.0119	10.4013	9.50403	10.2455	9.38414	9.51175	9.42836	9.57268	9.79381	9.55335	9.69249	9.73482	9.40926	9.50471	9.33935	9.19637	9.49749	9.59451	35.474	11	53	4		Q07954	-0.169362	0.247231		P31948	-0.553419	0.0483008		P48681	-0.745208	0.0791648		P46939	-0.366962	0.0317325		Q15291	-0.509751	0.185756
P62191	26S proteasome regulatory subunit 4	7.55075	7.67313	7.47168	7.55459	7.93133	7.72383	8.683	7.8716	8.16138	7.29737	7.50303	8.06393	8.9501	9.17754	9.22983	10.0295	9.56353	9.41843	9.06037	9.40705	9.48357	8.43274	9.44902	7.27273	3	9	3		Q96CM8	-0.169245	0.0780127		P08754	-0.550928	0.0244158		P29966	-0.74515	0.0010186		P14618	-0.366559	0.204717		Q5JPE7	-0.50972	0.029611
P62195	26S proteasome regulatory subunit 8	8.27659	8.37286	8.25503	8.45574	8.17592	8.08428	8.0677	8.83036	7.58796	8.39189	8.43879	8.80703	9.51818	9.84998	9.67625	10.4367	10.2551	9.99012	9.19506	9.96231	10.3869	8.97264	10.4687	11.8227	4	17	4		Q02218	-0.169044	0.051537		Q01844	-0.547267	0.000141399		Q96SZ5	-0.743174	0.000599582		Q9UBV8	-0.366477	0.0428058		Q9Y2A7	-0.509535	0.00106025
P62244	40S ribosomal protein S15a	9.67313	9.79717	9.63626	9.81634	10.0094	9.76703	10.2739	10.3394	9.78185	9.78888	9.95783	10.4236	9.94133	10.0976	9.87289	10.6425	10.2499	10.5209	9.78866	10.2014	10.9232	10.1106	10.6673	56.9231	9	54	9		P55036	-0.16648	0.174286		Q9Y2W1	-0.544429	0.0346505		Q9NSD9	-0.742893	0.0019756		P23246	-0.364223	0.0719862		Q9UBF2	-0.509323	0.278729
P62249	40S ribosomal protein S16	10.2187	10.4218	10.2375	10.2683	10.4648	10.3604	10.7767	10.9224	10.52	10.4336	10.539	10.9858	10.8578	11.1649	10.9388	11.3311	11.2335	11.3003	11.118	11.1076	11.4296	10.8935	11.5909	65.7534	12	78	12		Q9BTV4	-0.16646	0.0602372		P49792	-0.53979	0.0363363		Q05682	-0.742003	0.00286318		O60884	-0.362444	0.151829		O76021	-0.508316	0.103534
P62258	14-3-3 protein epsilon	9.70183	9.84392	9.80236	9.59843	9.62936	9.53974	9.90944	9.31311	9.61084	9.08082	9.56224	9.96953	10.3299	10.6322	10.4413	11.1026	10.9867	10.7998	10.1392	11.0825	10.6593	9.84832	11.1779	41.1765	11	103	9		P60660	-0.166133	0.386784		P0DP25	-0.539008	0.0921436		O75438	-0.739103	0.00554912		Q16698	-0.360633	0.0499769		Q9UKS6	-0.506834	0.0703076
P62269	40S ribosomal protein S18	10.009	10.0615	10.0123	9.92911	10.0249	9.99379	10.2591	10.4748	10.2341	9.90644	10.0445	10.2927	10.3207	10.4579	10.3538	10.9506	11.2422	10.5523	10.1728	10.5673	10.749	10.5099	11.2968	59.2105	13	104	13		P08754	-0.165856	0.113634		P13010	-0.537423	0.0149561		Q9NUQ6	-0.734679	0.00196323		P49411	-0.359981	0.113568		P59665	-0.505595	0.124001
P62280	40S ribosomal protein S11	9.83794	9.98413	9.84141	9.9412	10.211	9.96058	10.5916	10.3982	10.2097	9.97785	10.0875	11.0477	10.7086	11.0377	10.8535	11.8896	11.4603	11.1586	10.5824	11.2483	11.6559	10.7623	11.9012	60.1266	15	94	15		P51610	-0.165648	0.11295		P16104	-0.535672	0.148017		P26599	-0.733718	0.000161122		Q5JTH9	-0.359782	0.076017		Q15437	-0.503094	0.0249984
P62314	Small nuclear ribonucleoprotein Sm D1	8.77017	8.67136	8.55075	8.73098	8.76122	8.49225	8.61875	8.60992	8.75956	8.78986	8.84486	8.6837	8.5153	8.66072	8.36636	7.99471	7.80088	8.14389	8.46883	8.20774	8.13319	7.98584	7.80586	37.8151	3	14	3		O95487	-0.165461	0.49625		Q08AF3	-0.535632	0.00509769		O43143	-0.732504	0.000514341		Q96I15	-0.35825	0.219132		O95197	-0.502587	0.03684
P62318	Small nuclear ribonucleoprotein Sm D3	7.70183	7.5469	7.3336	7.59395	7.47897	7.45533	8.0864	7.51017	7.18289	6.44956	7.00225	6.62936	7.25986	6.93815	6.54696	6.87346	6.33196	6.27359	6.24683	6.22451	7.07091	7.31217	4.90312	24.6032	2	8	2		P49419	-0.164348	0.108137		O75964	-0.535513	0.00461195		Q8WX93	-0.730374	0.00183951		Q9BQP7	-0.357982	0.256691		Q9Y6C9	-0.501145	0.0538997
P62330	ADP-ribosylation factor 6	7.30012	7.2114	7.21432	7.37504	7.23362	7.27333	7.04767	7.36457	6.62498	7.46597	7.42543	8.59768	8.50198	8.69553	8.64487	9.47344	8.63435	9.20667	8.50272	8.95772	9.03135	8.26894	8.52219	33.1429	4	19	4		Q86SE5	-0.163878	0.464333		P36957	-0.534098	0.00510442		Q9NYK5	-0.729734	0.00249501		O75521	-0.356022	0.181079		P46063	-0.499523	0.0176569
P62333	26S proteasome regulatory subunit 10B	8.34474	8.42836	8.34207	8.38888	8.4582	8.16189	9.09961	8.6837	9.40408	8.29967	8.49705	8.80155	9.05775	9.11853	8.84646	9.17299	9.30424	8.8813	8.83765	8.78235	9.3015	8.5606	9.24765	20.5656	6	17	6		P63208	-0.163627	0.2479		Q8TAQ2	-0.533368	0.0335471		P62851	-0.729648	0.0194684		Q9H0E2	-0.354339	0.259398		P05165	-0.498904	0.00171292
P62424	60S ribosomal protein L7a	10.6507	10.7931	10.6213	10.689	11.0629	10.7633	11.0978	11.1315	10.6237	10.6161	10.6438	11.4371	10.7692	11.0478	10.8375	11.8257	11.1347	11.1795	10.9437	11.273	11.6662	10.6769	11.5136	42.4812	16	133	16		Q9UNH7	-0.16268	0.00848679		A5YKK6	-0.531258	0.0615109		P62979	-0.729338	0.000715803		O76021	-0.354289	0.116775		Q9UHB9	-0.498509	0.0553105
P62495	Eukaryotic peptide chain release factor subunit 1	8.88753	9.16365	9.13955	9.18636	9.44377	9.20701	10.1392	9.71132	10.0953	9.44812	9.53547	9.85019	9.86533	9.85534	9.83533	11.0113	9.87788	10.1145	9.79122	10.3442	10.5055	9.33231	9.87612	14.6453	6	25	6		Q9Y2D2	-0.162614	0.628018		Q15691	-0.529082	0.00282721		P06899	-0.729204	0.0185093		Q14112	-0.353528	0.0943469		P36543	-0.49347	0.0587812
P62714	Serine/threonine-protein phosphatase 2A catalytic subunit beta isoform	8.67172	8.84078	8.67913	8.8682	8.54612	8.55305	7.87897	8.04002	7.75489	8.03177	8.35975	8.0493	8.11974	8.42731	7.85457	8.70118	8.52692	7.72096	7.97454	7.93369	8.35475	7.55318	8.59344	34.3042	7	26	6		Q1KMD3	-0.162244	0.275828		P05109	-0.525034	0.319387		Q15907	-0.725812	0.000344188		Q9Y315	-0.350499	0.167852		P17096	-0.493364	0.265175
P62745	Rho-related GTP-binding protein RhoB	8.05745	8.20212	8.05582	8.25219	7.94486	8.19771	7.90629	7.71218	7.37678	8.01569	7.74214	7.66605	7.5993	7.4844	7.87777	8.27454	7.90581	7.42937	7.4919	7.7275	7.89719	7.23154	7.87524	12.7551	3	10	3		O00217	-0.161406	0.431472		P39656	-0.518611	0.0856511		P06576	-0.723427	0.000230328		Q15286	-0.3494	0.0864982		P35637	-0.491787	0.187875
P62805	Histone H4	13.3505	13.4606	13.5719	13.5633	13.2717	13.6501	12.5151	12.6583	12.3918	12.3203	12.4877	12.6042	12.5812	12.3094	11.4386	11.2959	11.5738	11.422	11.9425	11.6276	11.5736	12.0813	11.1959	60.1942	13	497	13		Q13315	-0.160611	0.097172		Q92841	-0.516973	0.00014819		Q7Z2W4	-0.718986	0.000172351		P48059	-0.349003	0.03789		P16444	-0.490964	0.050578
P62820	Ras-related protein Rab-1A	10.5379	10.3523	10.3478	10.454	10.6041	10.5459	11.4321	10.602	10.6739	10.5604	10.3344	10.9338	10.6587	10.7971	10.8395	11.2597	10.9975	11.0562	11.0755	11.2656	11.4772	10.472	11.2962	50.2439	13	91	6		P51532	-0.160205	0.183363		P00505	-0.515844	0.0161356		Q8WUM4	-0.71637	0.000201125		Q969V3	-0.347523	0.106779		Q15370	-0.490414	0.170333
P62826	GTP-binding nuclear protein Ran	9.54496	10.0449	10.0089	9.91094	9.65982	9.77347	10.1304	9.42438	10.4806	9.2854	9.53528	9.52591	9.90526	10.3172	9.99359	10.8856	10.1139	10.542	10.1638	10.7099	10.6545	9.9767	10.4429	44.9074	9	59	9		O60749	-0.160177	0.0186169		P35908	-0.514553	0.161273		Q08431	-0.714533	0.104798		P43490	-0.345479	0.300438		P0DP25	-0.489832	0.131262
P62829	60S ribosomal protein L23	10.1024	10.1503	10.1223	10.1087	10.1802	10.1845	10.4877	10.7279	10.1145	10.3575	10.343	10.6327	10.6197	10.6722	10.5337	10.8571	10.6845	10.6279	10.7683	10.528	10.4658	10.4299	10.8295	52.8571	8	57	8		Q4V328	-0.159786	0.258167		P22695	-0.514463	0.0212391		P62906	-0.712008	0.00473611		Q9NRX1	-0.3442	0.416105		P49411	-0.489614	0.00762085
P62851	40S ribosomal protein S25	9.18339	9.57384	9.31515	9.35094	9.05907	9.89648	8.70529	9.45943	7.6851	8.74079	8.93811	9.55899	8.28375	8.38032	8.25014	9.11886	8.96176	8.6068	7.99325	8.68924	8.88302	8.28556	9.54311	29.6	4	30	4		P22392	-0.15942	0.446242		Q16836	-0.512906	0.0287517		P30419	-0.708519	0.00172041		P40429	-0.343232	0.177967		P14543	-0.489571	0.173138
P62854	40S ribosomal protein S26	9.6851	9.93074	9.73369	9.81137	9.87437	9.81057	10.6125	10.4552	10.4202	9.88203	9.90674	10.3907	10.2116	10.2482	10.0285	10.7015	10.8309	10.1655	10.2363	9.86313	10.4376	10.2635	11.3079	44.3478	6	66	6		P19367	-0.158185	0.171292		Q96TC7	-0.511661	2.59599e-06		O75787	-0.707005	0.0075121		Q15746	-0.341324	0.0231552		P00167	-0.489278	0.0338406
P62857	40S ribosomal protein S28	8.893	8.95507	8.89239	8.90509	9.02348	8.80478	8.74147	9.10329	8.58909	8.48583	8.60696	9.28887	8.17699	8.28282	8.11926	8.36364	8.28525	8.37196	8.08105	8.17359	8.51483	8.11469	8.91942	56.5217	6	40	6		Q96JB5	-0.158119	0.338287		Q9Y394	-0.509354	0.018643		Q5T9L3	-0.702651	0.0298057		P00747	-0.340456	0.0301814		Q9NVD7	-0.482918	0.00511925
P62861	40S ribosomal protein S30	9.38046	9.47432	9.37851	9.27659	9.65643	9.25408	9.68212	9.98285	9.32957	9.1375	9.56891	9.38262	8.3926	8.60872	8.34218	7.53174	9.13822	8.78006	8.03703	8.59509	8.53034	8.47984	9.86243	30.5085	3	20	3		Q15084	-0.15754	0.138168		P08670	-0.508412	0.0149136		Q96DA6	-0.701596	0.00407878		P00325	-0.338638	0.0954666		P31323	-0.482785	0.320636
P62873	Guanine nucleotide-binding protein G(I)/G(S)/G(T) subunit beta-1	9.35887	9.28956	9.24174	9.5691	9.10774	9.45594	8.91438	8.25408	9.3072	8.48864	8.32957	8.30469	7.93293	8.40187	8.55695	8.04793	8.14259	8.29766	8.34952	8.42106	8.2662	8.25564	8.27124	50.5882	11	71	5		P50416	-0.157256	0.243224		Q9NYU2	-0.50478	0.0102531		P20700	-0.701368	0.0512635		Q16629	-0.337357	0.0384368		O94778	-0.482129	0.298695
P62879	Guanine nucleotide-binding protein G(I)/G(S)/G(T) subunit beta-2	10.6045	10.7202	10.6002	10.8994	10.3175	10.9352	9.73623	9.66605	9.50799	9.66053	9.47938	9.64979	10.565	10.7996	10.4373	10.2897	10.5578	10.6095	10.7645	10.5721	10.6272	10.6888	11.0941	42.0588	11	76	3		P43121	-0.156803	0.0166613		Q00610	-0.504253	0.000830052		P05023	-0.696172	0.00266696		Q9Y224	-0.337214	0.191157		Q5JRX3	-0.480651	0.0298757
P62899	60S ribosomal protein L31	9.0031	9.20163	9.08242	9.07387	9.52493	9.17891	9.72434	9.76105	9.36216	9.2724	9.39938	10.1028	10.0172	10.2899	10.2964	10.452	10.7393	10.7467	10.2955	10.6857	10.708	10.1419	11.0523	28	5	40	5		P84103	-0.1568	0.0710174		O94905	-0.501314	0.00753858		Q14978	-0.695145	0.0206332		Q15366	-0.336766	0.215807		O43676	-0.479086	0.0326284
P62906	60S ribosomal protein L10a	11.2508	11.2993	11.2794	11.3032	11.6007	11.3835	11.0251	11.6577	10.7669	11.1684	11.2243	11.9186	10.2949	10.5762	10.3567	10.0246	10.884	10.7046	10.4199	10.5278	10.3745	10.4345	11.3836	52.9954	13	101	13		Q5BKZ1	-0.156635	0.241648		P52272	-0.501195	0.0326141		Q8TDN6	-0.692746	0.00797413		Q6P587	-0.336517	0.320664		Q8NC51	-0.478383	0.0153827
P62910	60S ribosomal protein L32	10.5925	10.8151	10.6355	10.6961	10.962	10.7942	10.1822	11.033	9.95754	10.4679	10.614	10.9232	9.45676	9.74358	9.58568	9.31065	9.89246	9.85428	9.78703	9.59321	9.98807	9.75217	10.5185	48.8889	7	73	7		Q8IZ81	-0.156543	0.0651539		P43487	-0.499638	0.0594825		O15144	-0.69111	3.24381e-06		P42766	-0.336232	0.510043		Q12907	-0.476305	0.070648
P62913	60S ribosomal protein L11	9.71236	9.85518	9.71132	9.79523	10.0356	9.88554	9.44853	10.2172	9.0207	9.65033	9.7936	10.3646	9.49761	9.99819	9.66911	10.4798	10.2695	10.3192	9.71143	10.1849	10.6488	9.86154	10.7041	43.8202	7	58	7		P05386	-0.155926	0.668199		Q9BSH5	-0.497713	0.0609166		Q8NCW5	-0.690413	0.0196022		P05026	-0.333629	0.193708		P56378	-0.475822	0.0764894
P62917	60S ribosomal protein L8	9.64782	9.7738	9.67013	9.86527	9.95128	9.84219	9.73369	9.98726	9.59843	9.76785	9.74567	10.2994	10.3877	10.5782	10.209	10.3019	10.6127	10.6344	10.5292	10.5343	11.1929	10.3773	10.9751	43.1907	9	85	9		E9PAV3	-0.155459	0.421351		P18754	-0.497079	0.00654793		P48059	-0.689596	0.000231551		Q7Z406	-0.333209	0.0401745		P33176	-0.475711	0.0360928
P62979	Ubiquitin-40S ribosomal protein S27a	12.0048	11.9592	12.1716	11.9453	11.8584	11.9933	11.6004	11.2986	11.7264	11.4712	11.5432	11.4247	11.4263	11.3527	11.2125	10.8465	11.2287	11.396	11.4722	11.3207	10.8082	11.5108	11.0488	55.1282	9	213	3		Q9NTJ5	-0.155291	0.276111		Q5JTV8	-0.496822	0.0539872		P62861	-0.689266	0.0395673		Q9Y2D2	-0.332858	0.408981		O15372	-0.473519	0.293099
P62987	Ubiquitin-60S ribosomal protein L40	9.59021	9.95172	9.51511	9.89391	10.1183	9.78398	11.5892	10.0642	10.9129	9.94793	10.1652	11.4247	8.12655	8.64222	8.22044	9.97612	8.44074	9.56362	8.58171	9.68243	10.7863	8.82978	9.76514	49.2188	7	195	1		Q5HYK3	-0.15512	0.272912		Q9Y2D2	-0.495472	0.0854786		O75694	-0.688389	0.0171421		P00403	-0.331479	0.439741		P04899	-0.471368	3.72236e-05
P62993	Growth factor receptor-bound protein 2	9.55325	9.89194	9.64979	9.69697	9.51215	9.37003	9.69766	9.88417	9.45615	9.58478	9.8392	9.44419	8.09294	8.53431	8.7869	9.87943	7.89894	8.93173	8.0503	8.57615	9.03562	7.99176	7.74843	19.8157	4	12	4		P61626	-0.154018	0.516301		Q13425	-0.495014	0.0233649		P32119	-0.687716	0.0358434		P12830	-0.33089	0.012489		Q15907	-0.470542	0.00534123
P62995	Transformer-2 protein homolog beta	9.80122	9.75922	9.65768	9.91379	10.0961	9.80074	8.90388	9.78169	8.98954	9.29967	9.5632	8.93251	8.90987	9.24891	8.74142	7.8528	8.51628	8.91885	9.45393	8.47171	8.1142	8.63437	8.29511	29.5139	9	50	7		Q14683	-0.153813	0.195624		Q12933	-0.494999	0.0338759		P10809	-0.680935	0.00623675		Q7L2J0	-0.330591	0.56701		Q9Y6G9	-0.469657	0.00874864
P63000	Ras-related C3 botulinum toxin substrate 1	10.2914	10.3763	10.3381	10.3763	10.2102	10.118	10.3022	9.85456	9.90072	9.94735	9.73589	9.92689	8.82449	8.93773	8.74724	8.41797	9.10946	9.25049	9.41101	9.31214	9.06521	9.43025	9.76633	40.625	7	48	3		Q15102	-0.153606	0.509355		O14880	-0.493879	0.00238139		Q9BQP7	-0.680395	0.0161165		P49711	-0.330527	0.33691		P53007	-0.467825	0.00864534
P63010	AP-2 complex subunit beta	10.9778	10.9942	10.9808	11.057	10.9902	11.1206	10.2591	10.526	10.8839	10.6936	10.4759	10.6618	7.76657	8.21767	8.90234	9.65295	7.82285	9.07902	8.75855	8.832	8.83072	7.9943	8.04673	20.1708	19	65	9		P55001	-0.153149	0.191796		P23368	-0.493447	0.249861		P36542	-0.677828	0.00124376		P12694	-0.328538	0.0180073		Q14764	-0.466297	0.0194815
P63027	Vesicle-associated membrane protein 2	9.31061	8.95245	8.92005	9.06016	8.979	9.24698	9.79717	9.27216	9.60899	8.93634	8.81089	9.24413	7.63689	8.63288	8.4031	6.97413	7.92625	7.93386	8.20347	7.76047	8.32329	8.09518	8.05374	35.3448	4	14	2		Q92888	-0.152807	0.146481		P62857	-0.492829	0.0385441		P55786	-0.675046	0.0217038		Q14344	-0.32848	0.127864		P31948	-0.464555	0.171658
P63104	14-3-3 protein zeta/delta	10.3832	10.583	10.4703	10.4409	10.3486	10.3787	10.2358	9.83099	10.1877	9.75205	10.1311	9.95347	8.4944	8.82695	8.86354	10.173	9.30717	9.35931	8.57417	9.45788	9.35724	8.29995	9.56999	40	11	69	7		P20962	-0.151881	0.649419		P32119	-0.491341	0.0230295		Q9H2K8	-0.674605	0.0175721		P23396	-0.328416	0.163802		Q9BPW8	-0.463688	0.125265
P63151	Serine/threonine-protein phosphatase 2A 55 kDa regulatory subunit B alpha isoform	8.31107	8.51649	8.40344	8.41405	8.48784	8.10276	9.16189	8.23793	9.328	8.53877	8.48744	8.32598	9.74804	9.81001	10.0076	10.4043	9.53886	9.97445	9.66169	9.87668	9.70966	9.0027	9.33755	6.26398	3	10	3		P60900	-0.151874	0.311323		P78371	-0.490016	0.00282895		Q01081	-0.673933	0.000100602		Q9Y6R1	-0.327802	0.110453		Q9BX97	-0.463461	0.266161
P63167	Dynein light chain 1, cytoplasmic	10.0458	10.1038	10.1286	10.0271	9.70632	9.99591	9.10879	9.60066	9.25927	9.73115	9.59134	9.56891	10.1135	10.3024	10.3486	8.78626	10.1305	10.2362	10.4063	10.1094	9.5759	9.9402	10.2065	58.427	5	43	2		P13667	-0.151872	0.329284		P46939	-0.489168	0.00956069		Q13144	-0.671752	0.00312345		P00488	-0.32597	0.218072		Q15287	-0.461817	0.0352676
P63173	60S ribosomal protein L38	8.32733	8.48704	8.42501	8.36413	8.21043	8.28817	7.55612	8.93074	7.27612	8.36063	8.42375	8.54959	7.13633	7.52872	7.95363	9.34403	8.18562	7.65107	5.42995	7.30032	6.72491	6.71021	7.35815	31.4286	2	11	2		Q15417	-0.151392	0.0838223		O43242	-0.488463	0.0179609		P62714	-0.671406	0.00672518		P50454	-0.324978	0.0456678		Q14112	-0.457984	0.0913067
P63220	40S ribosomal protein S21	9.21747	9.45964	9.3015	9.45039	9.40663	9.41827	9.64133	9.71802	9.41891	9.26139	9.29439	9.8321	8.74853	8.86468	8.64435	8.59323	9.03808	8.80639	8.6293	8.55199	8.15551	8.86708	9.27558	56.6265	7	34	7		Q9UQE7	-0.151357	0.446124		Q96HC4	-0.485418	0.00285943		P12694	-0.667167	0.00119382		P27695	-0.324786	0.0688277		Q96AN5	-0.457327	0.240324
P63241	Eukaryotic translation initiation factor 5A-1	9.3878	9.63245	9.65284	9.50403	9.69418	9.46434	8.40854	10.0936	8.28124	8.98242	9.63118	10.1733	9.76535	10.1619	9.67089	9.77074	10.3029	10.0105	9.54276	10.1707	10.554	9.80045	10.9449	55.8442	9	50	9		O75494	-0.15044	0.103243		Q9UBV8	-0.483927	0.0121239		Q8NC51	-0.661691	0.003848		Q12905	-0.323833	0.0168443		P12532	-0.452126	0.0277089
P63244	Receptor of activated protein C kinase 1	10.9366	11.0345	10.9506	11.0046	11.0326	10.9833	10.8364	11.5297	10.4783	11.1216	11.221	11.5413	11.1218	11.3164	11.1738	11.381	11.6202	11.4659	11.0137	11.2794	11.3858	11.1002	11.9317	76.0252	19	202	19		Q08AF3	-0.150083	0.103724		P25705	-0.483222	0.0161582		P63220	-0.661342	0.00636701		Q9UPN3	-0.318991	0.00797275		Q9Y394	-0.447792	0.0243332
P67809	Nuclease-sensitive element-binding protein 1	10.3594	10.3648	10.0507	10.4948	10.0017	10.2155	9.65033	10.0516	9.78382	9.31402	10.099	9.93546	9.24359	9.49303	9.25798	9.90892	10.0445	9.44591	9.65123	9.65536	9.90698	9.14119	10.1481	48.1481	14	97	11		P49368	-0.149825	0.328616		P18077	-0.482149	0.00764164		Q9UNF0	-0.661102	4.79031e-05		Q9UQ35	-0.318209	0.193522		Q8N1F7	-0.444732	0.0719523
P67812	Signal peptidase complex catalytic subunit SEC11A	9.83162	9.79977	9.71012	9.87467	9.8892	9.89103	9.88631	9.62278	9.10066	9.42059	9.39232	9.99605	8.7882	9.30782	8.83374	9.42615	9.26934	9.3102	8.92159	9.20914	10.1325	8.86892	9.43715	29.6089	6	31	6		Q9NZ01	-0.149761	0.113244		P57088	-0.482009	0.0116886		P09104	-0.656286	0.0388992		O43676	-0.31717	0.0570293		P30419	-0.443637	0.0602333
P67870	Casein kinase II subunit beta	9.33561	9.46536	9.52493	9.30788	9.13031	9.76371	9.42354	8.76984	9.45162	8.46923	8.87989	9.00282	9.19762	9.33528	9.22531	9.52903	8.98346	9.484	9.08029	9.16709	9.16371	8.72247	8.54394	13.0233	3	14	3		P18621	-0.149633	0.626695		P49327	-0.480792	0.224573		P08133	-0.651632	4.56905e-05		P29401	-0.31693	0.0537389		P43034	-0.442485	0.00716116
P68036	Ubiquitin-conjugating enzyme E2 L3	8.10276	8.60214	8.57743	8.40259	8.62863	8.32688	9.77363	8.68685	9.10303	8.85705	9.03094	8.90177	8.86578	9.17611	9.11776	10.6831	9.65669	9.84138	9.18342	10.1513	9.97537	8.86247	9.80633	15.5844	2	10	2		P31689	-0.149162	0.312969		O15511	-0.478167	0.00160243		P51659	-0.651593	0.0229898		P61204	-0.316129	0.157636		P46940	-0.442039	0.00817201
P68104	Elongation factor 1-alpha 1	12.198	12.3196	12.4191	12.4097	12.3753	12.4998	12.3155	12.4704	12.3237	12.4437	12.5417	12.7853	12.8575	12.8629	12.4248	12.617	12.8766	13.0222	12.8202	12.9924	12.8357	12.5027	12.9593	67.5325	23	751	12		Q8N257	-0.146982	0.475135		P55809	-0.477962	0.0435935		Q15291	-0.651507	0.104165		Q13884	-0.315857	0.146192		Q00325	-0.441954	0.111887
P68363	Tubulin alpha-1B chain	12.3938	12.3589	12.3009	12.5903	12.2197	12.6144	11.2855	11.8815	11.2042	12.0236	11.7972	11.8918	11.2676	11.5611	11.1358	11.3497	11.565	10.9792	10.7266	10.7619	10.7713	10.4099	11.6826	60.3104	24	408	0		Q9H2D6	-0.146958	0.200769		P04083	-0.473728	0.00992439		Q9Y6G9	-0.648893	0.000548159		Q14165	-0.315266	0.24987		Q96HY6	-0.441831	0.0047428
P68366	Tubulin alpha-4A chain	6.86047	6.59991	6.67948	6.88874	6.59991	6.69488	7.18982	7.37417	6.54226	7.71356	7.53683	8.22255	9.24429	9.26882	9.02049	8.8177	8.98142	9.12384	8.76377	8.98874	8.4793	8.03008	8.77272	57.3661	24	362	4		P68400	-0.146779	0.29814		P46940	-0.473562	0.00202485		P23368	-0.648434	0.0734479		O60701	-0.315027	0.116537		P05451	-0.440255	0.03576
P68371	Tubulin beta-4B chain	9.21893	9.26702	9.09935	9.88173	9.14057	9.59208	9.07254	9.05934	8.86357	8.99152	9.04822	9.38845	11.8307	12.1227	12.0597	12.4415	11.8837	12.0229	11.452	11.9009	11.9827	11.2098	11.9698	65.1685	27	423	1		P11940	-0.146182	0.223316		O75150	-0.472591	0.0472789		Q00839	-0.645372	0.0169654		P30101	-0.314563	0.0476972		O00203	-0.438635	0.0453765
P68400	Casein kinase II subunit alpha	8.42836	8.44584	8.34651	8.60363	8.37634	8.25125	8.26444	8.43838	7.808	8.36019	8.43838	8.33985	5.84849	5.97804	6.58432	6.91557	6.29314	6.44142	5.90235	6.41924	6.29243	5.73664	5.7154	21.2276	6	13	6		P14866	-0.145808	0.374352		Q9NX63	-0.472515	0.0404446		Q01844	-0.642285	0.000746031		P49407	-0.312842	0.280827		O43772	-0.438254	0.0167864
P68871	Hemoglobin subunit beta	9.17118	9.14185	9.20628	9.07119	9.05962	9.26679	9.49325	10.811	9.66178	9.67172	11.5363	9.93443	11.7737	9.97538	10.6276	11.3713	10.3372	10.9902	10.4503	10.3983	10.5017	10.9511	11.6266	76.8707	9	143	5		P18065	-0.145109	0.732624		P12694	-0.472348	0.000914802		P10253	-0.641933	0.0005716		P30084	-0.312565	0.18719		Q9Y315	-0.438031	0.0770744
P69905	Hemoglobin subunit alpha	11.8389	12.3137	12.2585	11.52	11.9237	11.8514	10.7492	11.7164	10.6835	10.9831	12.3363	10.9904	12.2811	10.329	11.0632	10.633	10.7759	11.4422	10.848	10.6325	10.448	11.4212	11.8346	83.0986	8	230	7		Q9UI09	-0.144946	0.0782576		Q9Y5J1	-0.472133	0.11469		P17813	-0.640802	0.000237036		Q7Z3B4	-0.312268	0.136762		P12111	-0.437605	0.246481
P78344	Eukaryotic translation initiation factor 4 gamma 2	9.20653	9.00422	8.95507	9.09249	9.08958	8.99351	9.30834	9.21432	9.30195	9.07521	9.1634	9.16063	8.1453	8.10957	8.5564	9.34403	8.51572	8.60305	8.42756	8.7142	8.64675	8.07301	8.51487	7.49724	7	18	7		Q14160	-0.144788	0.574825		P45973	-0.471609	0.160479		Q9BYN8	-0.639648	0.0286353		P20160	-0.310828	0.318591		P12109	-0.434921	0.248939
P78371	T-complex protein 1 subunit beta	10.2426	10.2343	10.1565	10.1621	10.2198	10.1599	9.93649	10.4749	10.036	10.2832	10.2595	10.1124	9.4708	9.75055	9.72626	9.63643	9.53858	9.6417	9.61177	9.80716	9.43671	9.97734	9.43834	47.1028	20	95	20		P36543	-0.143873	0.422839		P28331	-0.471077	0.00324844		P36543	-0.637343	0.0161764		P54317	-0.309151	0.575787		P14854	-0.432543	0.214636
P78417	Glutathione S-transferase omega-1	8.11634	8.31696	8.13904	8.1809	8.29875	7.87098	7.893	8.33985	7.77545	8.33539	8.88387	9.17817	9.77935	10.2693	10.2402	11.8308	10.1895	10.4657	9.84416	10.592	10.32	9.70944	10.6697	18.2573	4	15	4		P12694	-0.14381	0.178438		P10768	-0.469769	0.174898		Q00610	-0.636823	0.00243221		P49327	-0.309001	0.414731		Q92973	-0.430375	0.0302901
P78527	DNA-dependent protein kinase catalytic subunit	12.4939	12.4457	12.4677	12.4558	12.6006	12.3134	12.4515	12.365	12.3682	12.3026	12.359	12.3887	11.8043	11.8736	11.7708	11.3839	11.2485	12.2234	11.9899	11.8874	11.515	11.6631	11.0053	23.9826	93	323	93		Q15291	-0.141755	0.304229		Q99567	-0.469541	0.0493921		P82933	-0.636202	0.000172724		Q9H0W9	-0.308954	0.508038		Q99567	-0.428614	0.106843
P80404	4-aminobutyrate aminotransferase, mitochondrial	10.082	9.7175	9.75171	9.93384	9.69488	9.71768	10.9561	10.2	10.2822	10.6531	11.4909	10.9451	11.4981	11.8026	10.7126	11.2327	11.8105	11.0117	10.9539	11.1827	11.1426	10.4714	11.7911	60.6	26	170	26		O75380	-0.1408	0.406189		P04406	-0.469413	0.000459036		P42892	-0.63598	0.00349428		Q9UL46	-0.30374	0.312438		Q8NE71	-0.428073	0.041694
P82663	28S ribosomal protein S25, mitochondrial	9.00843	9.19007	9.20237	8.96145	9.09961	8.87345	9.67878	8.9747	9.12024	9.14364	9.04603	9.12903	6.35868	7.04129	7.03556	7.06014	6.50596	6.6303	6.49192	6.00589	6.7632	6.05478	7.04481	6.35838	1	4	1		Q9H0U4	-0.138141	0.437826		P10301	-0.469367	0.0190058		Q96T23	-0.634761	0.000501687		Q15459	-0.302813	0.28474		Q13825	-0.427675	0.027373
P82933	28S ribosomal protein S9, mitochondrial	9.52885	9.62881	9.76388	9.93103	9.42563	9.49065	9.43775	8.8805	9.63517	9.21602	9.19402	8.91946	9.99772	9.49503	9.15949	9.15095	9.29903	8.88968	9.1699	8.89099	9.07204	8.7189	9.21013	14.899	6	18	6		P84243	-0.13671	0.660528		P14625	-0.465955	0.0346028		O94760	-0.633345	0.015776		P55060	-0.3022	0.113928		Q86V81	-0.426804	0.0483652
P82979	SAP domain-containing ribonucleoprotein	7.84361	7.57818	7.67878	7.82845	7.89178	7.60955	6.86047	6.31288	7.41532	6.43796	7.17891	6.86295	7.20085	7.90749	8.10496	9.08236	7.86581	7.33173	7.88677	8.69527	8.55925	7.49243	7.29379	4.7619	1	4	1		P18124	-0.136167	0.297336		Q6Y1H2	-0.464875	0.0638057		Q15287	-0.631265	0.00975494		Q9H009	-0.301181	0.319065		P00747	-0.425708	0.00787714
P84085	ADP-ribosylation factor 5	8.82464	9.09909	8.85175	9.15836	9.27053	8.94807	9.47634	8.31016	9.11061	8.45245	8.44419	8.92452	8.13558	7.88756	8.0867	8.06898	8.505	6.93471	7.45011	7.21055	7.60654	7.30947	7.26454	36.6667	6	36	3		P23141	-0.135887	0.419549		Q9Y5B9	-0.464563	0.0438056		P05141	-0.631227	0.0211526		Q96TA1	-0.299831	0.118595		P57105	-0.42538	0.0114516
P84243	Histone H3.3	9.28031	9.28355	9.50164	9.20579	9.09935	9.43004	8.13494	9.31854	9.87498	9.15785	9.33069	9.27379	12.6988	12.0411	11.4725	10.4671	11.2128	12.043	11.9764	11.7271	11.1708	12.1381	10.6982	62.5	10	314	2		Q86UE4	-0.135825	0.0947873		O15144	-0.462226	0.000216353		P30101	-0.628635	0.000992126		P42892	-0.296769	0.10867		Q9UBQ5	-0.425196	0.0151003
P98095	Fibulin-2	6.81762	6.91528	6.83794	6.7879	6.91289	6.65821	7.78398	6.42122	7.57592	6.87406	6.72383	6.79442	8.31257	8.10357	8.47038	7.42615	8.22603	9.20561	8.41313	8.01067	7.92847	9.33963	7.53115	5.06757	5	14	5		Q01955	-0.135683	0.491132		P42766	-0.461973	0.108983		P46940	-0.628267	0.00158855		Q9BPW8	-0.292984	0.338887		O15382	-0.424419	0.0100341
P99999	Cytochrome c	10.3043	10.4924	10.6042	10.4293	10.3371	10.3937	9.1819	10.2759	9.14134	10.3267	10.5504	10.4406	10.2114	10.3413	9.60265	9.35907	10.0992	9.78432	8.96427	9.72038	9.12956	9.80261	9.93026	40	6	33	6		Q8TAT6	-0.13522	0.0305005		O95232	-0.460697	0.0088174		P51858	-0.62821	0.000142564		Q8NE71	-0.291332	0.154539		O15027	-0.423691	0.014093
Q00059	Transcription factor A, mitochondrial	10.2137	10.1619	10.2751	10.0672	9.93133	9.95739	9.40002	9.65392	9.63245	9.7812	9.9211	10.0828	10.3583	9.94718	9.75497	9.51704	10.0032	9.75565	10.0246	9.49206	10.1328	10.073	9.61993	39.0244	10	44	10		Q96EV2	-0.135197	0.55662		Q9NSD9	-0.459963	0.0717522		Q9GZT3	-0.627619	0.00891598		P10599	-0.290127	0.578296		Q16762	-0.422953	0.0458531
Q00325	Phosphate carrier protein, mitochondrial	10.442	10.549	10.5455	10.417	10.1845	10.4955	9.17318	9.96506	9.20261	10.0602	9.89648	9.98456	9.43406	9.04999	8.92949	8.13464	9.22877	8.93429	9.54497	8.82423	8.95005	9.29995	9.75179	29.8343	12	50	12		O75351	-0.134321	0.244443		Q03252	-0.459267	0.0476833		P55265	-0.626939	0.0173726		Q9UDY2	-0.289964	0.119444		O00400	-0.422909	0.0451676
Q00341	Vigilin	11.2051	11.1841	11.0562	11.1815	11.3777	10.9906	11.3603	11.1522	11.1953	11.3882	11.3637	11.7778	11.7346	11.3189	11.3394	11.5471	11.6479	11.8415	11.4516	11.4995	11.6383	10.9835	11.6127	35.3312	41	214	41		Q15637	-0.133942	0.281322		Q9H2K8	-0.457821	0.0231879		P16671	-0.622404	0.0013329		O43920	-0.288901	0.254547		P55854	-0.421202	0.110257
Q00610	Clathrin heavy chain 1	12.2147	12.2712	12.0324	12.1346	12.0402	12.0314	11.6873	12.3232	11.6631	11.9253	11.8072	11.7803	11.2517	11.565	11.5743	11.7545	11.7731	11.3485	11.392	11.3406	11.7312	11.138	11.9531	39.6418	57	291	57		P37108	-0.133897	0.362368		P0C0S5	-0.457038	0.0655799		Q13642	-0.619425	0.00608744		P26373	-0.287947	0.204879		P50570	-0.42087	0.106896
Q00688	Peptidyl-prolyl cis-trans isomerase FKBP3	9.05284	9.03865	8.97384	8.91259	9.11192	8.76819	8.70598	8.92541	8.46189	8.56986	8.79734	9.3208	9.76074	10.0016	9.82642	10.0927	10.3036	9.97383	9.67813	9.93963	9.96766	9.86961	10.6524	47.3214	8	33	8		Q9BWJ5	-0.132607	0.260303		P07954	-0.456432	0.0310665		P02788	-0.616865	0.015639		P46940	-0.287334	0.0206618		P36542	-0.419821	0.013674
Q00765	Receptor expression-enhancing protein 5	9.37417	9.15254	9.21626	9.31854	9.44791	9.45224	8.68475	9.81554	8.97871	10.0038	9.69731	9.6027	10.2266	10.662	10.7402	9.85929	10.8603	10.8153	11.0591	10.7329	10.2337	10.7939	11.1652	20.1058	5	27	5		Q92922	-0.131545	0.413218		P27348	-0.455394	0.00193793		O00567	-0.61473	0.0358939		P46777	-0.287329	0.216388		P11171	-0.419179	0.0656172
Q00796	Sorbitol dehydrogenase	7.76421	8.13186	8.25314	7.90689	8.20065	8.23745	9.19722	8.45574	8.69314	8.64458	8.74651	8.38931	9.96495	10.0187	10.1553	10.0398	9.75114	10.4455	10.7037	10.4227	10.2	9.81316	10.3904	19.888	5	16	5		P35222	-0.131325	0.392056		Q9H936	-0.455201	0.0607213		O15511	-0.61458	0.0403969		P61160	-0.285959	0.0803471		Q15629	-0.41903	0.0487747
Q00839	Heterogeneous nuclear ribonucleoprotein U	12.0167	11.6842	11.6486	12.0347	12.0492	11.9464	11.0707	11.5474	11.1257	11.5528	11.7138	11.5937	10.8123	11.3698	11.1607	11.3683	10.7806	12.0266	11.5529	11.1749	11.0632	10.8041	10.8858	34.0606	27	219	27		P07203	-0.131245	0.471358		Q15005	-0.453311	0.179973		P30048	-0.611603	0.0260657		P62857	-0.285856	0.205558		Q96PK6	-0.419016	0.0257562
Q01081	Splicing factor U2AF 35 kDa subunit	8.78333	8.60288	8.44956	8.90839	8.72826	8.50779	7.93605	8.5763	7.893	8.31243	8.49745	7.99435	8.10142	8.29866	8.02729	8.52414	8.42167	8.03834	7.9135	7.83063	8.34601	7.80261	8.00553	22.9167	4	18	4		Q6N069	-0.130362	0.39832		Q9Y4J8	-0.452807	0.0409845		Q9Y6C2	-0.609725	0.0209746		Q9UGP8	-0.285526	0.205298		Q86UK7	-0.418665	0.134114
Q01082	Spectrin beta chain, non-erythrocytic 1	13.5797	13.575	13.6082	13.5086	13.6287	13.5235	13.0274	13.0671	13.1712	13.2908	13.1428	13.009	12.4257	12.7127	12.7676	12.2715	12.2714	12.2511	12.3004	12.4882	12.3004	12.3028	11.968	57.7834	130	598	119		P20908	-0.130034	0.452316		P46063	-0.45049	0.0254729		P45973	-0.60736	0.0648877		Q12955	-0.285118	0.169803		P17844	-0.415774	0.128378
Q01469	Fatty acid-binding protein 5	8.37547	8.98584	8.65177	8.71596	8.55651	8.43045	9.0143	7.96521	8.89573	8.02625	8.85705	8.66782	8.50953	9.28547	8.42386	10.0337	9.43808	9.24156	8.5247	9.99507	9.59947	9.04358	9.71294	25.9259	4	21	4		Q96AE4	-0.129468	0.199107		Q9HBL0	-0.44826	0.118459		P62140	-0.604431	4.16336e-05		Q5VIR6	-0.285045	0.383225		P05141	-0.414173	0.110677
Q01813	ATP-dependent 6-phosphofructokinase, platelet type	8.02846	9.00338	8.0433	7.93546	7.8759	7.93369	7.98755	7.74551	7.88631	7.63009	7.63663	7.94017	8.61822	8.89539	9.20182	8.94189	8.71243	9.47112	9.13516	9.19538	8.96603	9.40194	9.11946	4.33673	3	12	2		P49748	-0.128523	0.309789		P11717	-0.444655	0.00530847		P30084	-0.602314	0.00509236		P36543	-0.284563	0.178862		P49720	-0.414086	0.198519
Q01844	RNA-binding protein EWS	8.30287	8.21578	8.26397	8.36982	8.35931	8.25408	7.31832	7.77479	7.3147	7.43463	7.82209	7.8392	7.67352	7.74261	7.962	7.49665	7.76823	7.72096	7.48271	7.91314	7.86609	7.30404	7.62517	8.23171	4	18	4		P22314	-0.127481	0.522543		P0DPK5	-0.44317	0.27216		Q15293	-0.601085	0.000124498		P00738	-0.283292	0.511162		Q02790	-0.411197	0.133729
Q01995	Transgelin	8.97499	9.37504	9.24031	9.19648	9.27519	9.17243	9.66587	9.60899	9.76288	9.60825	10.5774	9.82209	9.32644	9.78188	10.0668	11.0272	10.1648	9.85383	9.82408	10.4605	10.3123	9.81817	10.9087	51.2438	8	56	8		Q16352	-0.126793	0.735022		Q96SZ5	-0.442319	0.0903129		Q16891	-0.60018	0.00521635		Q5JRX3	-0.282489	0.0486329		Q9Y5Q8	-0.409399	0.142117
Q02218	2-oxoglutarate dehydrogenase, mitochondrial	10.5094	10.4604	10.4782	10.4279	10.1285	10.3502	10.3797	10.2832	10.1965	10.1538	10.1037	10.2752	8.99793	9.05272	9.18045	9.69925	9.08467	9.35931	9.46067	9.4006	9.74499	9.05332	9.37349	29.521	27	75	27		P42766	-0.125741	0.780604		Q07666	-0.441867	0.00882032		P43487	-0.5998	0.0215448		P69905	-0.281616	0.521748		P36957	-0.407108	0.0660895
Q02252	Methylmalonate-semialdehyde dehydrogenase [acylating], mitochondrial	10.2175	10.1169	10.2101	10.1886	10.1415	10.1715	9.88935	10.1496	9.80349	10.5158	10.7982	11.2733	10.7664	10.8056	10.5265	10.3307	10.8651	10.5197	10.5061	10.6842	10.7041	10.1874	10.6401	50.8411	25	190	25		Q9H307	-0.12545	0.0916695		P60983	-0.441531	0.090271		Q9HBL0	-0.597314	0.00630445		P61923	-0.280317	0.405944		P53999	-0.407092	0.0229571
Q02487	Desmocollin-2	8.42038	8.6664	8.73843	8.48784	8.48744	8.30241	8.6858	8.64097	9.36348	9.02126	8.99577	8.30515	9.44561	9.63807	9.57889	8.73356	8.72901	8.89539	9.77862	9.18649	9.08185	9.0346	8.32698	7.65816	6	25	6		Q9UNL2	-0.124762	0.68544		P17813	-0.438572	0.0455915		Q9UGP8	-0.595812	0.00195044		P08123	-0.279541	0.483656		Q86VR2	-0.406538	0.0537963
Q02880	DNA topoisomerase 2-beta	9.69227	9.65589	9.74618	9.6872	9.48119	9.52845	9.32373	9.36851	9.2529	9.32643	9.35865	9.37678	8.11594	8.20091	7.7902	9.25006	7.78977	8.18318	7.8622	8.43133	8.45918	7.62242	7.6115	12.0541	19	43	15		P27797	-0.124067	0.544142		Q9P2R7	-0.438026	0.0157549		P00441	-0.592595	0.0157307		P62979	-0.27941	0.0366173		P37198	-0.403504	0.0403392
Q02978	Mitochondrial 2-oxoglutarate/malate carrier protein	10.2392	10.3886	10.2947	10.248	10.0096	10.5755	10.1939	9.75572	10.1915	9.99336	9.8205	9.91004	9.55651	9.37815	9.28893	9.25039	9.46219	9.3609	9.55896	9.26933	9.5759	9.44635	9.19998	33.758	12	50	12		Q9UHB6	-0.123875	0.171631		Q9BX97	-0.437446	0.147706		P13693	-0.590075	0.105755		P37198	-0.278278	0.1536		Q7Z7H5	-0.403274	0.0500471
Q03135	Caveolin-1	10.2898	10.4385	10.6877	10.7387	10.6636	10.3921	9.44045	10.1004	8.97642	9.89694	9.45162	9.58233	10.4049	10.8562	11.2873	9.29351	9.75042	10.4245	10.6736	11.0309	9.29568	11.3929	9.52022	15.1685	3	22	3		Q15477	-0.123858	0.321051		Q15642	-0.436074	0.0695		P67809	-0.589672	0.00722627		Q8WVV4	-0.278103	0.431327		Q99459	-0.40098	0.35203
Q04637	Eukaryotic translation initiation factor 4 gamma 1	8.65105	8.52904	8.58722	8.6471	8.86542	8.52278	8.27938	8.65428	8.83036	8.43087	8.79246	8.65464	8.71979	8.99394	9.08899	9.53309	9.32203	9.06078	8.95558	9.19432	9.2102	8.63707	9.25308	9.69356	12	36	12		Q9NRV9	-0.123806	0.67007		Q01081	-0.435447	0.00379444		Q96A33	-0.589444	4.57049e-05		P30048	-0.277001	0.347081		O75306	-0.399047	0.129391
Q04695	Keratin, type I cytoskeletal 17	6.82782	6.58195	6.83036	7.06286	7.77742	6.91409	7.73742	7.72315	7.8189	8.67737	8.24365	7.8802	8.80764	8.20651	9.5954	7.72601	7.33451	9.18282	8.42096	8.66179	8.4884	9.62488	7.28587	20.8333	12	47	1		Q13838	-0.123723	0.143831		P26038	-0.435322	0.0323236		P38606	-0.583898	2.69231e-05		Q9GZT3	-0.276789	0.116229		Q15149	-0.397725	0.0808879
Q04917	14-3-3 protein eta	9.5378	9.83968	9.72503	9.62936	9.62425	9.42815	9.07039	9.1982	9.44977	9.28863	9.71356	9.33963	9.5413	9.92545	9.73288	10.1911	10.2834	10.0792	9.47289	10.0569	10.0696	9.16572	10.4186	39.0244	12	52	8		Q9UBQ0	-0.123232	0.412331		P11234	-0.433876	0.0100541		Q07021	-0.583084	0.00199549		Q9BT22	-0.276241	0.0991945		O14558	-0.39749	0.0895965
Q05639	Elongation factor 1-alpha 2	8.98043	8.81314	9.01959	8.99605	8.43296	9.04631	8.02514	8.60881	8.06393	8.69975	8.5812	8.65177	7.62838	7.82786	8.30383	7.93208	7.76161	7.97341	7.46067	8.07297	7.71331	7.43274	7.6826	49.676	16	322	5		P46939	-0.122206	0.0399419		P61247	-0.431018	0.12735		P16219	-0.582358	0.00488677		P14854	-0.275787	0.193108		Q00610	-0.39731	0.045763
Q05655	Protein kinase C delta type	8.25739	8.64494	8.51333	8.86481	8.94603	8.37286	8.57175	8.20408	8.56757	8.31696	8.19967	8.17243	7.28713	7.76938	6.53803	5.4607	7.27996	6.54559	7.16452	6.11181	6.23137	7.43025	8.25916	12.574	7	16	7		Q96A65	-0.121172	0.118955		Q9Y383	-0.430109	0.00538134		Q8NE62	-0.582104	0.025106		O60573	-0.275457	0.519288		P20160	-0.396292	0.120036
Q05682	Caldesmon	10.8688	10.7624	10.9523	10.9446	10.8839	10.7376	10.3855	10.0272	10.5191	10.1458	10.0995	10.325	9.80056	10.3023	10.7744	9.73215	10.3733	9.81707	10.4261	10.5715	10.2492	9.93231	9.70133	29.256	25	80	25		Q7Z7K6	-0.120412	0.360392		P47985	-0.430017	0.0110542		Q9Y5B9	-0.580262	0.0999062		P39656	-0.275184	0.378297		P35555	-0.394571	0.319331
Q05707	Collagen alpha-1(XIV) chain	12.2852	12.6163	12.3602	12.0673	12.1163	12.5275	11.3024	11.1028	11.3154	10.9476	10.9218	11.0125	8.33562	8.07474	8.66501	8.38658	8.44311	8.22979	7.89717	8.44631	8.54241	9.99997	7.73298	33.1292	51	193	51		P02774	-0.119974	0.47256		P50570	-0.429779	0.01623		Q92841	-0.579375	8.92541e-06		Q9HCE1	-0.273885	0.159799		P05091	-0.392935	0.127602
Q06141	Regenerating islet-derived protein 3-alpha	9.07254	9.08082	9.07521	9.00141	9.11998	8.88417	10.1101	12.2224	10.1783	11.0733	11.4431	9.56548	8.87884	9.4526	10.0426	9.48579	11.2857	8.92487	9.11673	9.1327	8.82175	8.76705	8.8504	40.5714	5	101	5		P11142	-0.117861	0.13971		O96000	-0.428512	0.0136007		P07099	-0.578847	0.00211366		Q9NVD7	-0.273234	0.0263457		P06727	-0.390503	0.211323
Q06210	Glutamine--fructose-6-phosphate aminotransferase [isomerizing] 1	9.28771	9.44543	9.36894	9.34674	9.5263	9.13904	10.268	10.9818	10.0031	10.3847	10.2744	10.3814	10.7784	10.7312	10.593	10.9622	11.0114	11.2561	11.0167	10.9541	10.8222	10.3193	10.9391	31.9027	21	83	21		Q14697	-0.117772	0.044971		P36543	-0.428436	0.0355246		P35908	-0.578576	0.138543		O14880	-0.272689	0.26657		P13284	-0.386844	0.474004
Q06278	Aldehyde oxidase	9.02181	9.11868	9.09434	9.19746	9.24674	8.79539	10.5493	10.6349	10.5965	10.7633	10.5028	10.3309	10.2375	10.2695	10.3795	10.6942	10.729	10.3904	10.508	10.4081	10.6667	9.91059	10.1295	14.7982	18	56	18		Q9UBV8	-0.11745	0.238714		O00483	-0.427886	0.0871071		P08670	-0.577565	0.0429357		Q8WUM4	-0.272147	0.193612		P62140	-0.385741	0.145421
Q06323	Proteasome activator complex subunit 1	8.2446	8.43338	8.22352	8.22207	8.24698	8.30788	9.64962	8.42962	9.32665	8.22978	8.96578	8.61581	9.30425	9.42851	9.13267	11.1974	9.83844	9.51939	9.47347	9.66179	9.63654	9.20557	9.45374	23.6948	5	19	5		Q8N2G8	-0.116624	0.811478		Q96CS3	-0.427813	0.0130487		Q8TCJ2	-0.576496	0.0370473		P12270	-0.270726	0.179118		P49756	-0.385566	0.0823039
Q07021	Complement component 1 Q subcomponent-binding protein, mitochondrial	7.72588	7.52982	7.6279	7.57818	7.19771	7.63372	6.50303	7.43379	6.06609	7.38111	7.52435	7.27612	7.00616	7.14505	7.10798	7.23184	7.0786	7.12757	6.93469	7.06135	7.16761	6.43274	7.07074	16.6667	2	12	2		P51153	-0.116375	0.425238		P35268	-0.427567	0.0896573		P49207	-0.574166	0.0313595		P61619	-0.268901	0.156949		P14209	-0.385504	0.197634
Q07065	Cytoskeleton-associated protein 4	12.3613	12.4238	12.3349	12.3071	12.6096	12.6253	11.6188	11.4453	11.542	11.6875	11.6341	11.749	10.5756	10.6033	10.659	10.8635	11.1437	10.3778	10.485	10.6262	10.9564	10.3844	11.0701	61.1296	41	211	41		Q52LJ0	-0.116279	0.551818		Q14241	-0.426872	0.138834		Q13425	-0.568762	0.00148251		Q9H7M9	-0.267499	0.267392		P13798	-0.385403	0.0830238
Q07092	Collagen alpha-1(XVI) chain	7.69418	7.42375	7.57969	7.50064	8.16239	7.20848	9.18289	7.17792	9.09011	7.78005	7.34341	7.80736	8.43162	8.30325	8.91663	8.82301	8.86537	8.77721	8.71167	9.04767	8.95375	9.01313	8.01594	3.86534	4	12	4		O43143	-0.116191	0.39878		P55084	-0.42659	0.0534701		Q9NYU2	-0.568247	0.00338606		P02452	-0.265712	0.563325		P09104	-0.38467	0.328889
Q07157	Tight junction protein ZO-1	9.898	10.0185	10.0327	9.8157	9.91916	9.42017	10.4184	9.80687	10.1115	10.1355	9.90989	9.67331	8.49264	9.28016	9.67217	9.66238	8.8319	8.81383	8.87717	9.0986	9.07771	8.52604	8.54725	10.984	17	53	17		Q9NQG1	-0.116038	0.657535		Q6DD88	-0.42442	0.0109839		Q9Y3B4	-0.564553	0.0268367		Q00610	-0.26474	0.110452		P02787	-0.383668	0.0800744
Q07666	KH domain-containing, RNA-binding, signal transduction-associated protein 1	9.81105	9.71493	9.78627	9.98328	9.84235	9.85237	9.51373	9.07173	9.69731	9.35005	9.35865	9.20457	9.2429	9.76417	9.71218	9.19196	9.22327	9.5716	9.54138	9.73289	9.33722	9.21681	8.71097	16.93	8	43	8		P04843	-0.115444	0.443654		P63220	-0.422155	0.0743451		Q9UQ35	-0.564094	0.0422974		Q86V81	-0.26355	0.109999		Q9H330	-0.382669	0.166523
Q07954	Prolow-density lipoprotein receptor-related protein 1	10.8852	10.8805	10.7036	10.9654	10.7875	10.9784	10.9912	10.6199	10.956	10.5722	10.3475	10.5084	7.59167	8.02641	8.45919	8.6852	8.27333	7.56665	8.49247	8.11181	9.16157	7.72349	8.19998	9.08891	33	77	33		P20618	-0.115151	0.496093		Q5XXA6	-0.421187	0.0384203		P0C0S5	-0.563801	0.0601987		P08727	-0.26333	0.280705		P48059	-0.38172	0.0122227
Q07955	Serine/arginine-rich splicing factor 1	10.4401	10.5582	10.4217	10.5578	10.6383	10.214	11.0554	10.2341	11.2923	10.1727	10.2391	10.1467	9.39699	9.52002	9.09548	8.29319	9.10386	8.88968	9.4098	8.64371	8.0762	8.88355	8.78915	58.4677	18	80	18		Q9Y265	-0.11505	0.0263425		P09525	-0.420712	0.00428311		P78344	-0.560326	0.00110326		Q02790	-0.261771	0.425224		Q15642	-0.380442	0.201777
Q07960	Rho GTPase-activating protein 1	9.68982	9.78234	9.76918	9.59451	9.71973	9.84141	9.74012	9.98185	9.80252	9.7445	9.64566	9.66551	8.32841	8.5965	8.8209	9.59167	8.51516	8.98869	8.6829	8.91831	9.25691	8.32228	8.61625	27.5626	9	26	9		Q14690	-0.114894	0.273252		P19961	-0.418525	0.478299		P0DPK5	-0.5599	0.0665622		Q13825	-0.261427	0.20517		Q9H0E2	-0.379805	0.091409
Q08211	ATP-dependent RNA helicase A	11.4688	11.3766	11.3207	11.5131	11.4339	11.3069	10.9615	11.2172	11.0025	11.2006	11.106	10.9609	10.5326	10.6734	10.5389	10.2136	10.0725	10.5764	10.7064	10.3797	10.8573	10.2733	10.0338	35.748	39	158	39		Q96QR8	-0.114688	0.272537		P78344	-0.41829	0.102943		Q16795	-0.558007	0.0463266		Q9Y2W1	-0.26034	0.305987		Q14353	-0.379111	0.194609
Q08257	Quinone oxidoreductase	9.92199	9.99464	10.1045	9.97671	10.0356	9.87682	10.3867	10.3875	10.4418	10.3334	10.6038	10.701	10.6349	10.9298	10.6297	10.9106	10.9782	10.9245	10.8148	10.6502	10.7409	10.3356	10.9589	45.5927	13	72	13		P51608	-0.114372	0.187979		Q969V3	-0.41784	0.0629574		Q9UFN0	-0.557435	0.0582454		Q7Z4V5	-0.259096	0.4232		P62701	-0.377112	0.0380981
Q08378	Golgin subfamily A member 3	7.88203	8.18636	8.04385	8.0207	8.31832	7.9507	8.57251	9.296	8.18933	9.53605	8.62132	9.0872	9.56267	9.34262	9.09966	8.82346	9.30717	9.24259	9.35205	9.13122	9.01608	9.09949	8.78448	4.13885	6	12	6		Q9HD20	-0.112686	0.266109		P99999	-0.417794	0.06419		O00571	-0.557133	0.000618002		Q9BZE4	-0.257219	0.25131		Q1KMD3	-0.375522	0.067584
Q08380	Galectin-3-binding protein	9.55305	9.36894	9.18587	9.28008	9.09645	9.4271	8.54844	9.07119	8.72281	9.12619	8.99718	8.76918	6.8721	6.78727	7.32865	7.55003	7.05404	6.70606	7.66322	7.60153	7.1775	6.63869	7.48693	19.6581	9	22	9		P49821	-0.111482	0.591494		O75683	-0.417242	0.171485		O60313	-0.554772	0.0312448		P05091	-0.256348	0.113816		Q16698	-0.375464	0.0172171
Q08431	Lactadherin	7.96809	8.06447	7.98242	7.84172	7.99605	7.87529	8.09064	8.93634	8.60955	8.07842	8.2635	8.11634	7.16455	7.48093	8.25083	6.53174	6.25055	7.4498	6.87979	7.64475	6.5876	8.67752	6.20139	13.9535	4	10	4		Q13242	-0.11137	0.591182		O00571	-0.41431	0.0118564		Q9P2R7	-0.554585	9.41721e-05		P30049	-0.255186	0.233479		Q9UBV8	-0.371797	0.00571131
Q08830	Fibrinogen-like protein 1	7.37156	7.45121	7.40173	7.33896	7.41532	7.25456	9.0337	8.76354	9.04521	7.8189	8.24793	7.75822	8.59003	8.38404	8.6297	8.77166	8.5441	8.38886	8.22909	8.64163	8.57269	7.58486	8.19153	19.2308	5	28	5		Q9UN36	-0.111143	0.79577		P07099	-0.41427	0.0785111		Q12906	-0.552352	0.000131442		Q15629	-0.253758	0.212178		Q8IU85	-0.367196	0.164785
Q08945	FACT complex subunit SSRP1	8.538	8.81153	8.99492	8.3156	8.41912	8.21626	8.09117	8.44045	8.33896	8.43796	8.27659	8.54303	9.6686	9.89951	9.43503	8.82611	8.91692	9.61055	9.15985	8.92046	8.93389	9.27727	8.23262	12.835	8	21	8		P46781	-0.11043	0.457354		O94826	-0.414005	0.0554981		P62857	-0.54971	0.00750176		P05023	-0.252936	0.267604		O60313	-0.366161	0.10945
Q08AF3	Schlafen family member 5	10.0572	10.1519	10.0456	10.0268	9.87836	9.91991	9.80816	9.98456	9.65481	9.82782	10.0407	9.82066	9.07897	9.35277	9.45118	9.81836	9.34404	9.07555	8.61256	9.18435	9.38493	8.59546	9.03063	7.18294	5	11	5		P62847	-0.110101	0.551883		P62714	-0.413331	0.0242932		P56545	-0.549408	0.0376203		P61163	-0.252134	0.159297		Q9Y6B6	-0.365784	0.285895
Q09028	Histone-binding protein RBBP4	9.32103	9.42605	9.67948	9.45368	9.20457	9.6435	7.8009	8.15025	7.90629	8.29554	8.54496	8.28077	9.8067	10.1614	9.38609	8.96974	9.54162	9.28099	9.1171	9.66051	8.51315	9.45679	9.8673	16.2353	5	22	3		O96008	-0.110096	0.319208		Q92614	-0.411779	0.0269398		P39656	-0.547739	0.0787984		P09651	-0.251647	0.198883		O76003	-0.363345	0.020395
Q09666	Neuroblast differentiation-associated protein AHNAK	13.8049	13.4823	13.6032	13.5743	13.3835	13.5421	13.0106	13.0224	12.8045	13.2673	12.8518	12.8546	11.3127	11.7668	12.2196	12.0623	11.7219	11.2183	11.8957	11.8702	11.8545	12.0337	11.4825	53.3956	146	532	146		Q02790	-0.109479	0.646361		P09382	-0.411444	0.0534761		P20073	-0.54739	0.00816179		P40227	-0.244642	0.158965		P49770	-0.363046	0.0154152
Q10469	Alpha-1,6-mannosyl-glycoprotein 2-beta-N-acetylglucosaminyltransferase	6.9507	6.8505	7.02901	6.94017	7.36107	6.95652	7.79246	7.38198	7.69697	7.99548	7.28633	7.92005	9.37999	9.60608	9.41504	9.04793	9.6085	9.26345	9.44716	9.38483	9.58972	9.00521	9.50524	12.7517	4	20	4		Q7L576	-0.108071	0.0394727		Q14244	-0.411154	0.0239382		P10599	-0.545667	0.0759673		P46779	-0.244594	0.308209		Q5JTV8	-0.362541	0.230774
Q10471	Polypeptide N-acetylgalactosaminyltransferase 2	9.14262	8.79928	8.92095	9.32598	9.19648	9.25692	9.75522	8.63409	9.2446	9.23002	8.50502	8.73437	8.36086	8.01846	8.26036	8.55697	8.34783	7.98581	7.84886	7.95228	8.37944	7.84154	7.51769	19.2644	10	36	10		Q9Y6N5	-0.107986	0.478021		Q5JPE7	-0.409897	0.104979		P62888	-0.545346	0.0708634		Q9P0J0	-0.244328	0.113227		O94760	-0.361472	0.110128
Q10567	AP-1 complex subunit beta-1	8.10957	8.01625	8.01179	8.05094	8.08905	7.96982	8.49546	8.95012	7.80993	9.01709	8.65249	8.31424	9.36599	9.59996	10.1232	10.2325	9.4793	10.3204	9.68064	10.1135	10.1212	9.84528	9.71048	17.0706	15	42	5		P14868	-0.106563	0.51029		O75436	-0.408203	0.234051		P78371	-0.54369	0.00124674		P62841	-0.244203	0.468427		P31040	-0.358625	0.0235147
Q10713	Mitochondrial-processing peptidase subunit alpha	8.70563	8.55612	8.62753	8.59134	8.21868	8.46393	8.04603	8.16088	7.91886	8.27752	8.40259	8.20261	4.73423	2.65612	2.69897	2.79622	3.91777	2.70205	3.19154	3.13566	4.2529	3.59268	4.14996	14.2857	6	18	6		O15031	-0.105705	0.558463		P26440	-0.408096	0.0127048		P62314	-0.538563	0.000920206		P27338	-0.243649	0.0856209		Q9Y285	-0.358033	0.0148499
Q12765	Secernin-1	8.71115	9.04985	8.7445	8.94457	8.45162	8.49705	7.49665	9.2396	7.73674	8.00843	8.74517	7.20261	6.66938	7.26008	6.87954	8.16498	7.88508	7.55893	6.74036	8.09366	8.10238	6.54054	8.14121	9.90338	4	7	4		P28482	-0.105617	0.0471334		Q07021	-0.40791	0.0015565		Q1KMD3	-0.537766	0.0131331		O95154	-0.24321	0.507216		P30084	-0.3559	0.05008
Q12769	Nuclear pore complex protein Nup160	9.07922	9.0232	9.09698	9.04002	8.60659	9.04193	8.49145	9.09249	8.53993	8.66356	8.63336	8.42333	5.73423	5.8549	6.09586	6.02272	5.26667	5.54112	6.53584	5.76334	5.66794	5.76062	5.28322	6.47632	7	22	7		Q9NYL9	-0.105219	0.345359		P57740	-0.406583	0.000509323		Q6DD88	-0.535077	0.000252315		P14543	-0.243125	0.367901		Q8IV36	-0.354411	0.0990304
Q12797	Aspartyl/asparaginyl beta-hydroxylase	8.02459	7.87529	7.83794	8.04439	8.10276	7.89785	7.96405	7.80542	8.18884	8.26068	7.92896	7.65249	3.60148	2.86911	4.42628	2.54468	3.86228	3.8967	4.20277	3.41438	3.66794	3.72856	4.48116	7.91557	4	10	4		O94925	-0.104518	0.46519		P43034	-0.406576	0.0343879		Q92614	-0.533269	0.0101837		Q86VR2	-0.241453	0.290706		Q9H488	-0.352504	0.0550825
Q12905	Interleukin enhancer-binding factor 2	9.52395	9.40067	9.22183	9.49965	9.35447	9.25219	8.98157	9.14924	9.03205	9.04958	9.04439	8.84109	8.39887	9.06126	8.58812	8.81636	8.65949	8.34527	8.37766	8.35276	8.34977	8.13088	8.42217	35.3846	11	40	11		Q15369	-0.103921	0.392383		O75947	-0.405585	0.0470343		Q9Y2Q3	-0.533247	0.0966228		Q14353	-0.240384	0.317041		P62873	-0.348555	0.154025
Q12906	Interleukin enhancer-binding factor 3	10.7908	10.5176	10.4477	10.7723	10.8183	10.5245	10.3892	10.4759	10.2408	10.3404	10.3926	10.4062	10.0129	10.8136	10.4275	10.3121	10.1872	10.2438	10.2236	10.1578	9.84165	10.0069	10.0834	23.8255	19	84	19		Q8IU85	-0.103825	0.567491		Q13423	-0.405001	0.00370004		P35080	-0.531463	0.0343456		Q92841	-0.238397	0.0148624		P22626	-0.347176	0.0715586
Q12907	Vesicular integral-membrane protein VIP36	10.2206	10.0192	10.0244	10.1267	10.0921	10.2537	9.43129	9.80961	9.08587	9.98712	10.0924	9.60233	9.05219	9.13074	8.99868	9.21643	9.56353	9.02518	9.11152	9.20563	9.43318	8.79053	9.66362	51.6854	16	86	16		O43837	-0.103585	0.393939		P26599	-0.404449	0.00755234		O94905	-0.529931	0.00506429		O14672	-0.234198	0.338721		P54886	-0.346099	0.0372102
Q12931	Heat shock protein 75 kDa, mitochondrial	9.24365	9.20261	9.20433	9.24531	9.10852	9.32305	9.03892	8.53916	8.75956	8.83099	8.83983	8.6844	8.89133	8.93942	8.98888	9.44122	9.24683	9.24534	9.6394	9.15219	9.135	8.84948	9.20978	28.125	16	57	15		P14550	-0.103296	0.663343		Q16698	-0.40411	0.0199841		P50552	-0.528358	0.0155885		Q6UXG2	-0.232681	0.44375		P61204	-0.346046	0.207682
Q12933	TNF receptor-associated factor 2	7.16892	7.59619	7.65678	7.38284	7.74685	7.48623	7.98356	7.47492	8.37156	7.51806	7.24983	7.01792	6.81703	6.73196	7.0225	7.80878	6.66963	7.05882	7.51685	7.01228	7.87999	6.76062	6.74266	3.39321	2	9	2		A2RRP1	-0.103199	0.284587		Q5T1M5	-0.403314	0.0412484		P28331	-0.527385	0.000553173		O94832	-0.232047	0.25402		P62841	-0.343809	0.280705
Q12959	Disks large homolog 1	9.48985	9.42228	9.50938	9.4674	9.296	9.23769	9.30788	9.14185	9.18834	9.16817	9.29623	9.22834	7.85397	8.21558	8.4739	8.05096	7.76255	7.88792	7.69636	8.01951	7.99227	7.62787	7.38188	10.0664	7	17	7		Q9NRW1	-0.102454	0.512555		P08559	-0.403033	0.0139885		Q96HY7	-0.524919	0.0343665		P55786	-0.232043	0.437683		P62857	-0.342737	0.0732984
Q13011	Delta(3,5)-Delta(2,4)-dienoyl-CoA isomerase, mitochondrial	9.4735	9.57043	9.60121	9.43567	9.32283	9.54071	9.15962	9.07521	8.82496	9.63517	9.44646	9.56072	10.0172	9.87968	9.74627	9.49554	9.86845	10.2469	10.5884	10.0801	10.0273	9.95954	10.262	42.9878	10	61	10		Q5RI15	-0.101877	0.291593		P12111	-0.403025	0.135136		Q9Y3Z3	-0.523842	0.00366558		P00367	-0.231588	0.23213		P98160	-0.342628	0.3219
Q13045	Protein flightless-1 homolog	8.55305	8.54921	8.38716	8.44584	8.27286	8.17042	8.75121	8.63735	8.54998	8.46801	8.43296	8.70425	9.00205	9.37504	9.53383	9.57206	9.56435	9.552	9.31566	9.44869	9.36746	8.78908	9.31146	2.99448	4	11	4		P16671	-0.101787	0.189469		Q9Y224	-0.401559	0.00667884		Q02790	-0.520677	0.0184025		Q9BS26	-0.230567	0.169615		Q86WA6	-0.342479	0.0491237
Q13057	Bifunctional coenzyme A synthase	7.59395	7.70736	7.58045	7.78136	7.61618	7.4271	7.50779	7.93074	7.99152	7.72588	7.79051	8.28863	9.68561	9.57227	9.64018	9.86982	9.42766	9.96467	9.42486	9.77002	9.5751	9.50874	9.13424	11.5248	4	10	4		P55145	-0.10172	0.619076		P14927	-0.400381	0.0183026		O75531	-0.520586	0.0482071		Q8NC56	-0.230269	0.337411		P61160	-0.342199	0.0483684
Q13087	Protein disulfide-isomerase A2	9.04467	8.91618	8.9678	8.91827	8.98499	8.70425	11.3022	11.4297	9.76022	10.4631	10.3785	11.6457	11.1156	11.6067	11.2639	11.4287	12.6134	10.9199	11.4607	11.7582	11.5099	10.3147	12.7438	44.9524	22	138	22		P26373	-0.100991	0.473315		O43181	-0.3991	0.110988		O75131	-0.519986	0.00230966		P28331	-0.23008	0.13048		P26599	-0.341721	0.0898239
Q13144	Translation initiation factor eIF-2B subunit epsilon	6.71287	6.6279	6.64674	6.73336	7.16289	6.77215	7.61397	7.32463	6.91289	7.24698	7.23554	7.85984	5.61014	6.15088	5.876	5.0831	6.15852	6.36502	6.18872	6.1327	5.73068	5.67489	6.53338	2.08044	2	10	2		Q96QK1	-0.100613	0.465858		P62140	-0.398796	0.000359707		P67812	-0.519489	0.0385251		Q86XX4	-0.22945	0.289498		P32119	-0.340331	0.271471
Q13148	TAR DNA-binding protein 43	8.5672	8.21432	8.01011	8.55075	8.67278	8.14822	6.65821	7.77939	7.19476	7.85984	8.13134	7.99831	8.06957	9.01487	8.60853	7.5143	8.02116	9.52846	8.22978	8.60206	7.73068	8.21355	7.99504	13.5266	5	16	5		Q13561	-0.0992543	0.485249		P61604	-0.397068	0.0130847		P61981	-0.516899	0.0256812		P32322	-0.228784	0.329923		Q9P2R7	-0.340293	0.0575276
Q13151	Heterogeneous nuclear ribonucleoprotein A0	9.60363	9.25385	9.12335	9.66356	9.67807	9.22906	8.92778	8.56986	9.14032	8.808	8.93605	9.00927	7.16895	7.91007	8.0209	7.15517	7.34214	8.71303	7.59136	7.72161	7.51816	7.68328	7.45197	42.623	10	62	9		Q92925	-0.0989535	0.545816		Q9UHG2	-0.397	0.216903		O00400	-0.515926	0.012403		P22695	-0.228261	0.213951		P99999	-0.339995	0.360714
Q13185	Chromobox protein homolog 3	8.46638	9.00028	9.16113	8.69697	8.67525	8.57062	8.94661	7.68159	9.21917	8.15735	8.1533	8.33807	7.80198	8.04374	7.99746	8.49388	7.64621	8.45456	7.19717	8.23628	7.76293	7.20265	6.98203	24.0437	4	24	3		P53701	-0.0986045	0.639426		O75131	-0.394423	0.00176084		P49792	-0.514572	0.112869		P16615	-0.226669	0.0377542		P22413	-0.339991	0.51223
Q13217	DnaJ homolog subfamily C member 3	9.02956	8.82877	8.9847	8.93369	9.37482	8.84956	9.86295	9.26444	9.28656	9.49325	9.48543	9.65069	10.2448	9.94215	9.92265	10.7346	10.4233	9.98169	10.2118	10.3005	10.9272	9.48705	10.4508	28.9683	14	48	14		Q13162	-0.097426	0.538398		Q8TCJ2	-0.393244	0.20444		Q7L0Y3	-0.513323	0.014348		P14625	-0.226168	0.315873		Q96A33	-0.338796	0.0181365
Q13228	Methanethiol oxidase	8.78823	8.88478	8.74551	8.70701	8.74046	8.53644	10.0793	9.19451	9.77479	8.98613	9.14848	9.01095	8.90195	9.14542	9.10873	10.11	9.2188	8.97175	9.1256	9.29768	9.41777	8.82884	9.29544	31.5678	10	31	10		Q07020	-0.0970574	0.712684		Q9Y3B3	-0.392615	0.00604696		P62745	-0.50957	0.00382669		Q9P2R7	-0.223735	0.245436		O95394	-0.33806	0.0730597
Q13242	Serine/arginine-rich splicing factor 9	8.90268	8.87989	8.83857	8.79246	9.0946	8.35975	8.46271	8.55497	8.33539	8.86016	9.28656	8.90779	7.87749	7.91778	7.40187	7.30591	7.34087	7.42937	7.89977	7.35213	7.58229	7.14916	6.79009	34.8416	7	17	7		Q99832	-0.0956655	0.619371		P51991	-0.392536	0.0713996		Q16629	-0.509525	0.00537797		O14558	-0.222677	0.335959		P23246	-0.337408	0.1495
Q13247	Serine/arginine-rich splicing factor 6	8.50898	9.03232	8.60918	8.6453	9.01709	8.40216	9.38327	8.67596	8.78758	8.3443	8.36282	8.70079	9.79011	10.0564	9.75714	9.98604	9.47583	9.8813	10.2561	10.0588	9.82692	9.37921	9.44784	18.314	7	36	4		P12236	-0.0937744	0.625797		P26885	-0.389594	0.0872256		Q9Y383	-0.507466	8.11344e-05		Q9H553	-0.221785	0.284185		Q7Z406	-0.335547	0.108027
Q13263	Transcription intermediary factor 1-beta	10.7486	10.6586	10.8616	10.8222	10.6044	10.5967	10.3327	10.028	10.1738	10.3495	10.2884	9.96622	9.82239	10.3354	9.77673	9.36668	9.66204	10.0972	9.77321	9.68445	9.47415	9.4635	9.5041	30.5389	22	69	22		P78527	-0.093586	0.0684052		P26373	-0.388939	0.077923		O43639	-0.505851	0.0622046		P04179	-0.221436	0.560208		Q9NWB6	-0.329775	0.0766938
Q13283	Ras GTPase-activating protein-binding protein 1	9.18041	9.20726	9.12748	9.00338	8.85767	9.0381	8.60474	8.87314	8.65714	8.27798	8.48099	8.56453	6.72429	7.03589	7.00963	8.6651	7.02748	6.5117	6.72876	7.10579	7.33344	6.68746	6.84502	24.8927	9	24	9		O95831	-0.0933211	0.486482		P60468	-0.388415	0.11609		Q9UPN3	-0.505069	0.00553744		Q00839	-0.221184	0.2629		Q96DI7	-0.32971	0.244258
Q13310	Polyadenylate-binding protein 4	9.77643	9.74079	9.61618	9.79019	9.80252	9.61581	10.056	10.0344	9.86836	9.67772	10.0685	10.2702	10.7414	11.0318	10.6492	11.0737	11.2619	10.7949	10.6087	10.8155	11.1183	10.034	11.3221	31.3665	23	87	14		Q16666	-0.0932748	0.689844		Q6PI48	-0.387012	0.0852328		P57740	-0.504711	0.00242334		P0DMV9	-0.219608	0.29358		Q12904	-0.327667	0.335776
Q13315	Serine-protein kinase ATM	7.853	7.80284	8.02791	7.84925	7.87897	7.74551	7.59991	7.76951	7.46352	7.84235	7.81954	7.73877	8.88733	8.7952	8.6737	8.59011	8.36852	8.94745	9.24343	8.70327	8.90358	8.51375	8.24016	1.53796	3	8	3		O00400	-0.093017	0.589609		Q16795	-0.383551	0.0482278		Q9H936	-0.502653	0.0135803		P23919	-0.218776	0.309117		Q9H553	-0.325407	0.0123694
Q13404	Ubiquitin-conjugating enzyme E2 variant 1	7.98299	8.28725	8.21189	8.11842	8.29783	8.09223	8.58722	8.03287	8.35491	8.06716	8.24317	8.40088	8.74115	9.05389	9.02049	9.8595	9.07097	9.39073	8.74661	9.44601	9.20641	8.80694	9.19153	35.3741	5	26	5		Q99798	-0.092315	0.379149		O43772	-0.380098	0.0866624		Q8TAQ2	-0.498915	0.0845625		Q92747	-0.218774	0.441426		P05023	-0.324317	0.198464
Q13423	NAD(P) transhydrogenase, mitochondrial	10.6226	10.6631	10.6866	10.5876	10.4295	10.6279	9.94749	10.1706	9.86264	10.3535	10.3742	10.4499	10.3498	10.1979	10.0195	9.88749	10.2828	10.1756	10.7377	10.2118	10.7636	9.92149	10.3226	28.6372	26	91	26		P13489	-0.0914888	0.44946		Q96I59	-0.379124	0.135507		Q5JPE7	-0.498426	0.0268522		Q9UBQ5	-0.218266	0.0963045		Q9Y673	-0.323724	0.0494707
Q13425	Beta-2-syntrophin	9.5494	9.55651	9.58571	9.69401	9.40002	9.44253	9.75906	9.50144	9.71922	9.49546	9.31741	9.54052	8.82309	9.20511	9.33091	8.85063	8.50783	8.88924	8.77557	9.23041	9.32869	8.8597	8.73201	19.8148	10	28	10		Q9Y3C8	-0.0909377	0.564479		P61981	-0.378289	0.0446819		O43181	-0.496096	0.00831767		P22626	-0.217063	0.357399		Q9UJ70	-0.322483	0.00938742
Q13435	Splicing factor 3B subunit 2	10.279	10.0637	9.95318	10.1001	10.2538	9.88981	10.2439	10.1263	10.313	10.0897	10.0995	10.038	8.87614	9.29109	9.0257	9.15377	8.86977	9.07941	9.70082	9.238	9.59947	8.53418	8.8704	14.7486	12	41	12		P13929	-0.0908172	0.838869		P21333	-0.3768	0.0323873		P11717	-0.495297	0.0421863		P52907	-0.216653	0.104435		Q9Y224	-0.322395	0.20275
Q13439	Golgin subfamily A member 4	8.27706	8.26726	8.16892	8.12825	8.30697	7.98698	8.98071	8.55612	9.50084	8.9331	8.48019	8.65964	9.82519	9.9854	9.97633	10.228	10.108	9.95755	10.174	9.8667	9.83274	9.56174	9.97753	1.30045	3	9	3		Q9H2K8	-0.0904561	0.589719		P10412	-0.375463	0.216357		P10301	-0.493317	0.0109332		Q9P0M6	-0.215978	0.319161		Q9NTG7	-0.320481	0.0981681
Q13442	28 kDa heat- and acid-stable phosphoprotein	9.55248	9.80219	9.51393	9.97943	9.74517	9.7418	9.75639	9.81153	9.26304	9.11296	10.2336	10.0236	7.59821	7.88493	7.88923	9.5274	8.4543	8.03595	8.16739	8.20703	8.84984	7.3911	8.78448	22.0994	3	19	3		Q9BQE4	-0.0880701	0.357207		P07585	-0.371995	0.221726		P46199	-0.490833	0.0107242		P61513	-0.215441	0.620618		Q92747	-0.318279	0.180196
Q13445	Transmembrane emp24 domain-containing protein 1	9.296	9.35755	9.21675	9.33204	9.15608	9.43983	9.95449	8.89936	9.36435	9.3981	9.20506	9.25077	8.10525	8.28149	8.5827	9.31128	8.08543	8.79516	8.91179	8.62541	9.43671	8.66487	8.50011	21.5859	5	20	5		P23142	-0.0878531	0.761497		Q9BXW7	-0.371289	0.00118576		P46063	-0.490769	0.0187766		P67812	-0.214316	0.361755		P20340	-0.314387	0.261092
Q13451	Peptidyl-prolyl cis-trans isomerase FKBP5	6.83551	6.51787	5.98708	6.98388	6.87181	6.04936	6.5357	6.84421	6.23305	6.39097	6.76039	6.4901	7.59276	8.08009	8.26104	9.04072	8.52301	8.39197	7.9589	8.39104	8.94964	7.96105	8.41916	13.1291	4	7	4		Q13442	-0.086991	0.700777		Q02790	-0.37125	0.207424		Q96I99	-0.490204	0.00948837		Q15370	-0.213707	0.560269		Q08830	-0.313745	0.307274
Q13492	Phosphatidylinositol-binding clathrin assembly protein	8.26304	8.19081	8.05799	8.17742	8.16942	8.3505	8.90448	7.51017	8.62425	7.36457	7.54226	7.50144	6.99297	7.08847	7.64383	6.48327	7.27599	6.95335	7.00853	6.97311	6.23679	7.19681	7.02548	4.7546	3	8	3		P21291	-0.0869242	0.715119		O75531	-0.369039	0.184217		Q9Y3B3	-0.489556	0.0265255		P78386	-0.213468	0.290339		Q01130	-0.313662	0.0159299
Q13501	Sequestosome-1	6.34341	6.51096	6.42459	6.65105	6.52513	6.21917	8.49346	6.7879	9.1205	7.24983	7.02015	8.10591	7.17626	7.18395	7.59513	7.97732	7.27599	7.36881	6.91946	7.3069	7.3118	6.53592	6.85576	2.95455	2	5	2		P59998	-0.0868425	0.149005		P12109	-0.366242	0.206299		Q9UBV8	-0.489247	9.12639e-05		P18124	-0.212463	0.362733		P49407	-0.312691	0.353277
Q13510	Acid ceramidase	8.83036	8.6359	8.55459	8.42543	8.37156	8.65678	7.99661	8.55536	7.98071	9.03782	8.94369	8.81506	9.08092	9.03628	8.9595	9.81792	8.94182	8.84954	8.50499	9.37579	9.16513	8.71839	9.15432	14.9367	6	17	6		O95716	-0.0853796	0.334381		P33176	-0.365115	0.0146362		P19835	-0.488553	0.0942708		Q8WW62	-0.210292	0.330395		P42892	-0.312119	0.0639754
Q13561	Dynactin subunit 2	8.80864	8.67631	8.68475	8.95245	8.47776	8.63916	9.03094	8.60474	8.33539	8.46679	8.59843	9.03507	6.87029	7.09302	7.57015	8.55803	7.67165	7.18748	6.89545	7.38234	7.90401	6.66222	7.49497	30.4239	8	22	8		P27635	-0.085261	0.654178		Q14344	-0.36198	0.0861435		Q96M27	-0.487589	0.0107736		Q9Y3B3	-0.207923	0.0911743		Q9UJZ1	-0.310258	0.0363842
Q13573	SNW domain-containing protein 1	8.24793	7.92541	8.09487	8.20653	8.39874	8.15987	8.07468	8.01848	7.74618	7.94369	7.99152	7.96751	6.46961	7.0732	7.10193	6.79079	6.56054	6.61321	6.99729	6.79364	6.81452	6.3054	6.3095	6.90299	3	11	3		O60739	-0.084929	0.715673		P51148	-0.361647	0.01758		P61769	-0.487562	0.144047		Q96PK6	-0.206137	0.0835754		Q96FQ6	-0.309488	0.296806
Q13576	Ras GTPase-activating-like protein IQGAP2	9.93943	9.83637	9.93782	9.84141	9.81025	9.73352	10.4133	10.9572	10.5089	10.525	10.7326	11.5778	11.3161	11.3517	11.1762	11.3914	11.488	11.4294	11.042	11.2754	11.0907	10.6778	11.3381	28.7619	36	147	34		O43776	-0.0837842	0.757393		P05408	-0.359342	0.0995599		P15531	-0.484964	0.223023		Q8TAQ2	-0.204455	0.394754		O94832	-0.30924	0.140246
Q13618	Cullin-3	7.89118	7.85237	7.89724	7.79312	7.91409	7.58271	8.31152	7.75422	8.46066	7.78529	7.80284	7.926	8.57406	8.85534	8.5707	9.00059	8.48332	8.80592	8.66322	8.82514	8.51204	8.34888	8.58754	4.94792	3	9	3		O75821	-0.083767	0.552407		P13640	-0.358669	0.523698		Q9UHG2	-0.484771	0.13533		O43837	-0.203915	0.204937		P02533	-0.305695	0.304187
Q13642	Four and a half LIM domains protein 1	9.05826	9.31719	9.01736	9.28309	9.22014	9.1876	8.62022	8.50104	8.56262	8.43546	8.61397	8.79214	8.57958	8.50843	8.54027	7.91391	8.21083	8.40742	8.61623	8.71073	7.99547	9.05776	8.57947	26.935	8	23	8		Q71U36	-0.0836709	0.673017		Q9UHQ9	-0.357665	0.0642943		O96013	-0.4838	0.073414		P31948	-0.202557	0.463098		Q9Y3B3	-0.304863	0.120948
Q13724	Mannosyl-oligosaccharide glucosidase	10.4805	10.5482	10.4222	10.4698	10.3253	10.4543	10.284	10.4949	10.0731	10.0987	10.1115	10.516	9.9969	9.85579	10.0195	10.2383	10.065	10.1188	9.7151	10.0024	10.2176	10.0286	10.2536	32.497	22	100	22		Q15797	-0.0833916	0.513817		Q9UKM9	-0.357009	0.0544787		P04083	-0.483121	0.00509691		P21266	-0.201961	0.388553		P39656	-0.304311	0.34018
Q13813	Spectrin alpha chain, non-erythrocytic 1	13.4604	13.4832	13.5131	13.3839	13.3436	13.4063	12.9346	12.9816	13.0743	13.1911	12.9705	12.7378	12.5193	12.6744	12.9347	12.3767	12.5663	12.3106	12.5427	12.5783	12.261	12.5119	12.368	54.8544	137	658	137		O60869	-0.0825511	0.452102		O15260	-0.355584	0.139172		P51991	-0.481994	0.0279516		Q16181	-0.200563	0.148223		Q9H4A4	-0.303969	0.162119
Q13838	Spliceosome RNA helicase DDX39B	9.93943	9.72537	9.65481	9.81378	9.78888	9.61728	9.63898	9.77132	9.73792	9.43775	9.57837	9.48361	10.2208	10.4636	10.0023	10.3764	10.3732	10.0075	10.1862	10.1911	10.2867	9.99155	10.1525	34.8131	13	66	4		P62330	-0.0822482	0.633881		P46777	-0.352585	0.109987		Q96CS3	-0.481907	0.0122691		P04844	-0.200065	0.506701		Q9BS26	-0.301957	0.156483
Q13907	Isopentenyl-diphosphate Delta-isomerase 1	6.67939	6.58221	6.88429	6.4208	6.38492	5.98188	7.01354	6.59743	6.41557	7.02444	6.81639	6.9944	8.16675	8.29406	8.2426	9.66559	8.51009	8.06896	8.07571	8.1467	8.55871	7.71431	8.14121	14.0969	3	6	3		P23381	-0.081664	0.456913		P61224	-0.351443	0.0144061		P61247	-0.481563	0.0858747		P05997	-0.199798	0.492598		Q5JTH9	-0.301246	0.217303
Q14103	Heterogeneous nuclear ribonucleoprotein D0	11.1888	11.1667	10.8365	11.3255	10.9794	10.725	10.2126	10.3433	10.7464	10.0509	10.6125	10.6015	10.7367	11.2304	10.6262	11.2151	10.6699	11.0928	10.5724	10.8153	10.8966	10.2851	10.9466	36.338	12	101	10		Q14978	-0.0815852	0.332904		Q13418	-0.351158	0.109513		Q07666	-0.4799	0.0218625		Q9P2M7	-0.199552	0.121383		Q14165	-0.301138	0.299806
Q14108	Lysosome membrane protein 2	8.79181	8.58045	8.5267	8.62972	8.5611	8.65499	8.94222	8.58496	8.25408	9.12774	8.67101	8.90298	8.93293	9.11443	9.48353	10.2612	9.57921	9.31545	9.47289	9.63276	10.2547	9.09439	9.53255	20.7113	11	40	11		P32969	-0.0800076	0.57715		Q15717	-0.348959	0.0847598		O60884	-0.479653	0.0357209		O76003	-0.198996	0.0579369		Q92841	-0.300798	0.00120292
Q14118	Dystroglycan	9.92273	9.93796	9.98783	9.88264	9.92258	9.73843	10.2936	10.3106	10.4342	10.2929	10.2064	10.0349	10.4825	10.3591	10.6093	10.2189	9.86228	10.372	9.78913	10.44	10.1478	10.6226	9.84995	11.9553	10	58	10		P55786	-0.0789597	0.610185		P16422	-0.348665	0.162413		O15382	-0.479601	0.00038979		Q01130	-0.198865	0.0394483		P63208	-0.300638	0.0845429
Q14119	Vascular endothelial zinc finger 1	9.07521	9.04139	9.33114	9.03397	9.09144	9.14057	8.98356	8.41109	9.51885	8.49666	8.37851	8.55842	8.20943	8.31822	7.76649	6.92879	6.93637	8.39508	8.08181	8.04884	7.6128	7.98669	7.2524	5.75816	3	8	3		A3KMH1	-0.0787512	0.39872		P18124	-0.34863	0.129597		Q9UKM9	-0.477719	0.110098		P30479	-0.198819	0.278661		P27695	-0.299939	0.0740771
Q14126	Desmoglein-2	8.21335	8.15228	8.40216	8.25172	8.42206	7.9571	8.507	8.19476	9.82655	8.99944	8.83447	8.73877	9.73671	9.63911	9.86265	9.02734	8.94098	9.23361	10.0669	9.48279	9.38005	9.05008	8.44072	8.58676	8	26	8		P05455	-0.0785642	0.714562		P49411	-0.345813	0.106205		Q92804	-0.47753	0.0929695		Q9NWB6	-0.196821	0.309691		Q96C23	-0.29993	0.15558
Q14137	Ribosome biogenesis protein BOP1	8.84831	8.86047	8.97699	8.93723	9.06259	8.64566	9.8302	9.14364	9.38629	9.76188	9.14389	9.81442	8.96959	9.09302	8.99542	8.74668	8.65031	8.8441	9.3758	8.4247	8.66292	8.4482	7.90657	1.87668	2	11	2		Q9H1E5	-0.078064	0.578362		P21912	-0.345674	0.0642512		O96000	-0.477392	0.0179108		P10301	-0.196133	0.544747		Q8WVV4	-0.297262	0.472946
Q14151	Scaffold attachment factor B2	10.4721	10.3079	10.367	10.5525	10.7161	10.3073	10.8937	10.0481	10.4538	10.3932	10.3247	10.3136	9.31721	9.40217	9.50202	9.43458	9.62448	9.64639	9.69785	9.35467	9.22048	9.12473	9.21813	19.7272	23	84	14		P61221	-0.0777783	0.60982		Q9NUB1	-0.344948	0.000126764		Q13445	-0.477366	0.0155093		Q8IU85	-0.195338	0.349444		P00367	-0.296683	0.0820233
Q14152	Eukaryotic translation initiation factor 3 subunit A	11.4517	11.5315	11.4088	11.4985	11.7719	11.2875	12.4372	11.8482	12.2157	11.5866	11.8597	11.9843	11.6158	11.6454	11.5777	12.7401	11.8081	11.7955	11.8385	11.9873	12.1964	11.2384	11.938	31.7656	48	241	48		P38117	-0.076936	0.728319		Q9HDC9	-0.344886	0.000117636		P30711	-0.476838	0.256457		O95394	-0.195193	0.215503		Q9UM54	-0.294433	0.181239
Q14157	Ubiquitin-associated protein 2-like	8.38414	8.3505	8.04603	8.02514	8.24745	8.06663	7.80478	7.58421	8.00955	7.56453	7.5345	7.72042	6.16013	7.17539	7.16131	6.81414	7.48332	6.42694	6.72876	7.34703	6.88172	6.40257	7.45433	8.37167	6	17	6		Q13510	-0.0762644	0.759458		P60953	-0.344515	0.15861		P07954	-0.475958	0.0229905		P00505	-0.195185	0.395929		Q8N3P4	-0.294132	0.325048
Q14160	Protein scribble homolog	9.77248	9.89845	9.74886	9.71425	9.43045	9.58722	10.1128	9.21723	10.1092	9.18884	9.10774	8.92837	8.23417	8.69603	8.54418	8.39494	8.4619	8.35995	8.78307	8.22937	8.42342	8.34162	7.95232	7.11656	10	23	10		P39687	-0.0757287	0.721331		P31040	-0.343827	0.0973286		Q6Y1H2	-0.475572	0.011257		P46783	-0.194308	0.253401		Q9BZE4	-0.293849	0.258387
Q14195	Dihydropyrimidinase-related protein 3	9.95754	9.98342	9.82988	9.98939	9.87252	9.82956	9.59917	8.82528	9.47816	8.89209	8.98726	9.04385	9.16565	9.50872	9.15949	9.3609	9.21257	10.1193	10.3247	9.73338	10.8475	9.2637	10.3192	32.9825	16	49	12		Q9Y490	-0.074991	0.158903		O94760	-0.342359	0.0814849		P49411	-0.475447	0.00386832		O43175	-0.191605	0.356241		P40429	-0.293094	0.183306
Q14203	Dynactin subunit 1	8.1334	7.82591	7.92719	8.09434	8.04002	7.96809	8.36982	8.15025	8.50343	8.03397	8.01959	7.99492	7.58399	8.2114	7.91447	7.49221	7.8816	7.61534	8.04329	7.43254	7.25957	7.66222	7.6283	13.0673	11	22	11		P51572	-0.0743061	0.500467		P17568	-0.341868	0.18783		P05408	-0.474739	0.0459277		P51648	-0.190535	0.105382		Q9Y2Q3	-0.292774	0.347264
Q14204	Cytoplasmic dynein 1 heavy chain 1	13.348	13.2728	13.4292	13.3156	13.3614	13.385	13.0726	12.9929	12.9679	13.0133	13.0073	12.9495	11.952	11.964	12.11	12.3041	12.1294	12.0996	12.2243	12.1528	12.1127	11.9128	12.0975	32.8455	142	522	142		P42126	-0.0739412	0.614584		P49755	-0.340094	0.0827238		Q8IU85	-0.471021	0.0545564		P35268	-0.188375	0.46384		P46777	-0.290539	0.127538
Q14240	Eukaryotic initiation factor 4A-II	7.52826	7.61176	7.59768	7.70113	7.77545	7.47249	6.92955	7.58346	7.01011	7.46516	7.96174	7.7286	8.71378	8.79753	8.69696	9.04452	9.16498	8.97631	8.08484	8.77573	8.49067	8.23725	9.18657	42.9975	15	55	5		P98179	-0.0732756	0.647065		Q9UNF0	-0.339978	0.0438559		Q7L014	-0.468869	0.156569		P46778	-0.187987	0.376528		Q9H7M9	-0.290538	0.171024
Q14241	Elongin-A	8.96636	8.98954	9.31651	9.29071	9.49205	8.88173	9.86295	8.98527	9.58214	9.84784	9.47816	9.62534	8.15644	8.94278	8.66193	8.91516	8.07402	8.08287	8.94601	8.59402	8.52094	8.15972	8.05995	3.63409	3	14	3		P07602	-0.0730555	0.907384		Q9NX40	-0.339749	0.00421601		P30153	-0.466621	0.0521204		Q13228	-0.187342	0.513104		P08311	-0.290525	0.449734
Q14244	Ensconsin	9.31515	9.08507	9.21675	9.14542	9.55344	9.01597	9.08667	8.48583	9.31583	8.51767	8.81121	8.85425	8.51818	8.61137	8.6737	9.39136	8.81602	8.85451	8.75235	9.23075	9.39253	8.60156	9.01314	10.8144	8	24	8		O94874	-0.0730317	0.45494		Q03135	-0.339258	0.344146		Q6PCB0	-0.466054	0.134803		P09661	-0.185734	0.286074		P21980	-0.287917	0.572727
Q14247	Src substrate cortactin	9.76205	9.78709	9.62644	9.83447	9.85642	9.38003	10.2035	9.16616	10.3482	9.24911	9.48844	9.68527	8.47437	8.83013	9.08631	8.95407	8.78184	8.17671	8.77227	9.00177	9.10498	8.45495	8.69859	8.18182	5	17	5		O75489	-0.0719896	0.297172		Q9Y2A7	-0.337686	0.0168474		P18754	-0.465614	0.120594		P11234	-0.185075	0.16269		Q9H2U1	-0.286644	0.20102
Q14258	E3 ubiquitin/ISG15 ligase TRIM25	8.1644	8.18933	8.08587	8.09751	8.28402	7.88813	9.02042	8.71699	9.10957	8.69766	8.56377	8.81666	8.59985	8.34007	8.69797	9.09963	8.5518	8.96007	8.44952	8.64786	8.90995	8.13011	8.33403	18.0952	8	21	8		P22033	-0.071749	0.496376		P46199	-0.336771	0.131813		P30049	-0.465014	0.170832		P22413	-0.184923	0.725823		P31689	-0.286598	0.148948
Q14315	Filamin-C	9.82082	9.62607	9.64277	9.46638	9.58722	9.82909	9.791	8.71768	9.82655	8.94661	8.82273	9.15558	5.7779	6.44313	7.11213	7.34263	6.48914	6.54392	6.81807	6.44896	6.85778	6.73267	6.84394	10.9358	25	81	13		P35613	-0.0714617	0.677348		P10253	-0.335327	0.040203		P63208	-0.464265	0.00536403		Q13501	-0.181939	0.722574		P28331	-0.286388	0.0535405
Q14318	Peptidyl-prolyl cis-trans isomerase FKBP8	8.04439	8.00675	7.91946	8.02625	7.76686	8.08746	10.1291	7.39146	8.79084	7.41701	7.20848	7.63952	6.27083	6.03589	5.6542	6.04414	6.0877	5.67781	5.77651	5.46231	5.67194	5.7881	6.12354	12.8641	4	12	4		P22087	-0.071453	0.699437		Q13724	-0.334801	0.0150185		Q96AN5	-0.464152	0.0530721		P06733	-0.181601	0.331862		Q03252	-0.285744	0.365754
Q14344	Guanine nucleotide-binding protein subunit alpha-13	8.73911	8.82146	8.74382	8.75355	8.66035	8.63081	8.94427	8.6575	8.38888	8.71356	8.75255	8.75389	8.06249	8.48843	8.58649	7.6651	8.62083	8.69301	8.41253	8.27906	7.90231	8.33165	8.86376	22.5464	8	21	6		Q14498	-0.0714223	0.773747		Q8NC51	-0.334741	0.320791		Q15008	-0.463642	0.00519561		P62263	-0.180134	0.466934		P30101	-0.285498	0.0502834
Q14498	RNA-binding protein 39	9.35072	9.34341	9.22062	9.43713	9.6471	9.54458	10.0556	8.75822	9.62278	9.27938	9.04658	9.1298	8.22996	8.80031	8.4123	9.10036	8.25325	9.12533	8.66981	8.86045	8.92596	7.99092	8.1816	13.0189	6	30	6		O00487	-0.0710045	0.843749		P53041	-0.333512	0.0207978		P54725	-0.463361	0.158196		P62140	-0.180105	0.452961		O75436	-0.284328	0.587534
Q14533	Keratin, type II cuticular Hb1	8.20701	8.16189	8.37025	8.16792	8.48784	7.95012	9.20726	8.50383	9.99379	9.15152	8.69349	8.81538	9.02855	9.04335	9.17686	9.22717	8.30814	9.46523	10.0606	9.28274	8.98425	9.34029	8.21535	2.9703	2	28	1		Q9NYF8	-0.0706877	0.780905		Q96HY6	-0.333142	0.156033		Q9Y2A7	-0.45957	0.0022449		Q92506	-0.179733	0.192302		P12830	-0.284228	0.0925167
Q14554	Protein disulfide-isomerase A5	10.5279	10.5714	10.5793	10.6842	11.0648	10.6267	10.6889	10.0676	10.31	10.1611	10.1672	10.7525	9.71025	9.26681	9.29358	9.76822	9.52859	9.27898	9.48271	9.43944	9.93722	9.18061	9.90958	57.8035	24	73	24		Q969V3	-0.0703171	0.223308		Q9BSF4	-0.333001	0.0265482		Q92485	-0.459543	0.143858		P02533	-0.178661	0.60255		Q9P0M6	-0.283817	0.110605
Q14571	Inositol 1,4,5-trisphosphate receptor type 2	9.28679	9.33628	9.2817	9.38046	9.25077	9.30104	9.33584	9.21359	9.34718	9.6872	9.28286	9.10565	8.00862	8.75463	8.96742	9.16673	8.11911	8.42755	8.95973	8.70427	8.82445	8.22796	8.01913	4.70196	13	33	7		Q8TEQ6	-0.0693469	0.719997		P30153	-0.326097	0.248872		P46779	-0.457155	0.0809039		P12107	-0.176736	0.798831		Q5T9L3	-0.283685	0.374811
Q14624	Inter-alpha-trypsin inhibitor heavy chain H4	6.2891	7.10957	6.7761	6.39575	6.49825	6.78136	7.31741	9.00899	7.58571	9.15203	9.93679	6.4363	6.11518	7.20791	7.0713	8.08531	7.6787	7.20597	7.58815	7.11781	7.41091	6.96019	6.82694	2.04301	2	7	2		Q9Y6M9	-0.0688752	0.371208		P62314	-0.325845	0.08162		Q15717	-0.455714	0.00669669		Q14533	-0.176734	0.567456		P06396	-0.283376	0.011781
Q14677	Clathrin interactor 1	9.98328	10.0547	9.80558	10.0676	10.4039	9.65803	11.5377	10.1452	11.3161	10.5535	10.3965	10.3659	8.73869	8.95115	8.93461	9.64596	8.96505	8.98416	8.86176	9.21964	9.31404	8.57757	9.21048	5.12	3	6	3		P17066	-0.0688155	0.851694		Q8N3P4	-0.325765	0.20128		P16444	-0.4553	0.0527003		P68363	-0.176566	0.402243		P82933	-0.280753	0.102292
Q14683	Structural maintenance of chromosomes protein 1A	10.3581	10.3487	10.5482	10.3163	10.3534	10.3536	10.502	9.97914	10.3994	10.1034	10.1456	10.0997	10.1254	9.96652	9.82939	9.61128	9.32524	10.2242	10.1949	10.1489	10.0385	10.0572	9.00994	26.1152	30	95	30		O00159	-0.0681703	0.330408		O00567	-0.325637	0.294888		P05091	-0.452049	0.0843097		P56199	-0.175284	0.469326		P37802	-0.280531	0.147317
Q14690	Protein RRP5 homolog	8.95245	9.09987	8.95594	9.13288	9.04576	9.26491	9.09302	8.89269	9.04439	9.10696	8.66498	8.99039	9.38378	9.53848	9.52424	9.57048	8.95514	9.79657	9.97372	9.66461	9.41151	8.98202	8.90226	2.9396	6	19	6		Q14696	-0.0676828	0.697058		P45880	-0.32375	0.0585117		Q15853	-0.449744	0.267393		P39059	-0.175035	0.589845		O00148	-0.2805	0.0394239
Q14697	Neutral alpha-glucosidase AB	11.7346	11.5897	11.5066	11.7934	11.6525	11.712	11.6162	11.4598	11.5619	11.5559	11.5413	11.3959	11.0337	11.3686	11.2411	11.4875	11.8105	11.1932	11.5931	11.1862	11.2463	11.1222	11.9173	44.8093	37	211	37		Q01469	-0.0676287	0.793722		P07910	-0.322147	0.0753737		Q15005	-0.449053	0.0998999		P54886	-0.174907	0.406456		Q13228	-0.280469	0.268332
Q14739	Delta(14)-sterol reductase	9.74366	9.90207	9.91663	9.84596	9.71321	9.89482	9.78251	9.4477	9.3271	9.44315	9.52317	9.15355	9.06407	9.29307	9.29059	9.17473	8.70555	8.74353	8.96014	8.89884	8.75588	8.46654	8.12428	15.2846	9	42	9		P21266	-0.0673176	0.724591		P51858	-0.320659	0.0468845		O43678	-0.44723	0.047401		Q96T23	-0.174252	0.0433734		Q14683	-0.280298	0.227746
Q14749	Glycine N-methyltransferase	7.1375	7.30378	7.13237	7.32733	7.27891	6.98869	9.39296	7.61471	9.15684	7.89542	7.81121	10.5564	8.44863	9.20581	8.52113	8.48775	9.21222	8.71601	8.50272	8.67812	8.75068	7.87762	8.709	24.0678	6	32	6		P15954	-0.0663657	0.630623		Q96I99	-0.320515	0.0523431		P17568	-0.445956	0.0719062		Q9Y6N5	-0.173333	0.342822		P06576	-0.277783	0.0652835
Q14764	Major vault protein	9.56129	9.51155	9.43858	9.40173	9.57535	9.26655	10.5446	10.5987	10.754	10.8288	10.3526	10.1193	9.75611	9.87374	10.7248	10.4224	10.1111	10.4863	10.1901	10.0602	10.1535	10.4476	9.5588	23.5162	19	75	19		P20042	-0.0662968	0.63856		P62745	-0.317048	0.0405186		P51812	-0.442866	0.121669		Q9H329	-0.171848	0.624729		Q14344	-0.277633	0.127905
Q14789	Golgin subfamily B member 1	8.70598	8.44667	8.52709	8.57024	8.71115	8.52709	9.6237	9.03755	9.45553	9.27798	8.71596	9.25998	9.91009	9.85579	10.1695	10.3152	10.0404	9.91194	10.0207	9.93921	10.0424	9.49719	9.56645	7.54833	18	57	18		O95232	-0.0657129	0.587063		P54725	-0.316586	0.366086		O15372	-0.441932	0.214367		Q96DZ1	-0.171319	0.597705		Q13200	-0.275755	0.0943784
Q14847	LIM and SH3 domain protein 1	9.5812	9.68317	9.75756	9.5889	9.92452	9.48643	8.92184	9.35469	9.34274	9.29025	9.434	9.61047	9.99152	10.306	10.486	9.46552	10.0746	9.43661	9.93469	10.2514	9.62704	9.68641	9.9916	31.8008	9	60	9		Q96BM9	-0.0656767	0.643499		Q15287	-0.315936	0.073715		P60953	-0.441703	0.0192096		Q9NX58	-0.171248	0.356277		Q9P2X0	-0.275115	0.234577
Q14914	Prostaglandin reductase 1	7.2182	7.06286	7.10539	6.98869	7.11582	6.71836	7.39575	7.3156	7.20359	7.08321	7.31922	7.49506	8.07114	8.3982	8.19793	8.37395	8.5347	8.60305	7.86485	8.3898	8.32711	7.72856	8.09209	4.25532	1	3	1		P56199	-0.0653675	0.730769		P05091	-0.315462	0.0489576		O43252	-0.441695	0.015079		O00299	-0.170453	0.596611		Q12906	-0.274943	0.00529974
Q14938	Nuclear factor 1 X-type	7.25456	7.40259	7.33002	7.29186	6.87774	7.07254	7.31832	7.28355	7.24317	8.05691	7.54612	7.43045	6.50239	6.79182	7.10899	7.05526	6.58868	7.06703	6.36658	7.29424	6.72415	6.33644	7.0164	5.57769	2	8	1		P46777	-0.065256	0.617678		Q9UKS6	-0.315382	0.0846217		Q9Y5J1	-0.439339	0.119088		P35637	-0.169835	0.374857		Q06278	-0.27382	0.0587525
Q14978	Nucleolar and coiled-body phosphoprotein 1	9.49945	9.46761	9.49185	9.63008	9.87744	9.64133	9.54921	9.33851	9.52337	9.6319	9.55555	9.87529	8.90987	9.25027	9.12821	8.68909	8.33387	9.04309	9.39489	9.18435	9.1573	8.70661	7.95065	7.01001	5	28	5		Q9BW91	-0.0650798	0.535239		P08134	-0.314013	0.165865		P33121	-0.436914	0.0233479		Q06278	-0.169255	0.128899		O43678	-0.272015	0.23821
Q14980	Nuclear mitotic apparatus protein 1	12.174	12.1277	12.4601	12.2533	12.149	12.1904	11.793	11.3255	11.909	11.4883	11.5779	11.6386	10.5108	10.9872	10.7559	10.6582	10.7005	11.1083	10.6443	10.6784	10.4419	10.4448	10.1154	38.2979	73	268	72		Q9Y224	-0.0643453	0.78238		O15347	-0.311424	0.271919		P31689	-0.43576	0.0231117		Q9Y2B0	-0.168205	0.577731		P13747	-0.271702	0.359448
Q14BN4	Sarcolemmal membrane-associated protein	6.59246	6.26866	6.38198	6.33092	6.41447	6.51096	4.93074	6.11894	5.1127	5.2891	5.56377	4.0268	6.05299	6.03273	5.40679	4.30211	6.51403	5.07439	6.5247	4.0629	4.73833	6.17764	6.45079	1.69082	1	5	1		Q9NS86	-0.0642687	0.499428		P61204	-0.311358	0.203876		Q14683	-0.434111	0.0706562		P48444	-0.165336	0.5029		P0C7P0	-0.271121	0.281761
Q15006	ER membrane protein complex subunit 2	8.39017	8.44584	8.27938	8.39618	8.45121	8.39446	8.84987	8.37025	8.74819	8.20604	8.16992	8.34341	8.87659	9.18075	9.06781	10.0496	9.02551	9.14647	8.95849	8.94217	9.44726	8.49063	8.85487	25.9259	7	26	7		Q15428	-0.0633419	0.682648		P55786	-0.311003	0.28267		P49720	-0.432287	0.0673824		O15230	-0.164906	0.489176		P54317	-0.270812	0.578646
Q15008	26S proteasome non-ATPase regulatory subunit 6	8.85922	8.9918	8.85705	8.94163	8.70943	8.64602	9.21529	9.38952	8.77972	8.90087	9.13031	8.66249	7.95436	7.94823	8.00801	8.4624	8.3326	8.40002	8.13186	8.68065	8.6814	8.16422	8.16515	19.0231	7	20	7		Q9GZS3	-0.0630081	0.641491		Q9H3N1	-0.310815	0.379974		O43676	-0.42934	0.0475586		Q9BYD3	-0.164705	0.625795		Q16891	-0.270125	0.108603
Q15011	Homocysteine-responsive endoplasmic reticulum-resident ubiquitin-like domain member 1 protein	8.26819	8.22689	8.53372	8.10591	8.50621	8.06716	8.98584	8.53877	8.93251	8.63771	8.35975	8.96405	8.21725	8.02164	7.93928	7.74948	7.81739	7.85044	8.06037	8.28507	8.56357	7.79972	7.84322	8.69565	3	8	3		O75369	-0.0619843	0.574538		P13693	-0.308667	0.353632		P09661	-0.427222	0.0153099		Q9BY50	-0.164444	0.605351		P62979	-0.26853	0.0772972
Q15019	Septin-2	11.0621	11.1056	11.1757	11.0561	11.2765	10.9907	10.6373	10.3792	10.3577	10.6117	10.4319	10.9009	9.61553	9.80031	10.0372	9.89151	9.99378	9.9268	10.1139	9.72407	10.1713	9.95457	9.94605	47.6454	19	112	19		P54136	-0.0613662	0.753868		O43837	-0.3075	0.0577751		O00186	-0.426194	0.00319856		P52272	-0.163717	0.396405		Q9Y5B9	-0.266068	0.395808
Q15029	116 kDa U5 small nuclear ribonucleoprotein component	8.35138	8.3345	8.23458	8.35403	8.18884	8.17143	8.26397	8.44915	8.17042	8.36763	8.3147	8.48059	9.32447	9.36942	9.20747	9.3363	8.82738	9.39817	9.48214	9.20668	9.02354	8.71992	8.6215	19.5473	16	44	15		Q92520	-0.0611768	0.834266		P62277	-0.307236	0.250813		Q5JRX3	-0.426154	0.0452202		Q86WA6	-0.163139	0.380443		Q8WW62	-0.265518	0.317127
Q15043	Zinc transporter ZIP14	8.21237	7.64746	7.78855	7.72451	7.35315	8.38629	6.64674	7.4363	5.92837	7.43713	7.38974	7.48382	8.32249	8.53208	8.45919	8.87089	8.57085	8.09437	7.97945	8.35276	8.28461	7.77345	8.35311	6.50407	2	10	2		P05091	-0.059114	0.661825		P30419	-0.306197	0.1227		P36957	-0.422111	0.0317213		Q9NZ08	-0.161419	0.535623		Q13884	-0.265498	0.149918
Q15046	Lysine--tRNA ligase	7.90509	7.89603	7.8716	7.93546	7.79377	7.75889	7.93723	8.22497	7.87652	7.79051	8.03507	8.31424	8.55455	8.97763	8.81352	9.59478	9.17534	9.41079	8.88764	8.98136	9.03562	8.18135	8.94563	16.0804	8	21	8		P50897	-0.0588651	0.827655		P49407	-0.303978	0.235334		Q16698	-0.418942	0.000300745		P61009	-0.161276	0.690166		Q86XX4	-0.263893	0.363904
Q15063	Periostin	10.9624	10.8434	10.9169	11.0795	11.2255	11.4624	10.1445	9.9331	10.1358	10.038	9.91424	10.1595	8.37999	8.26546	9.41839	8.56493	8.01719	8.72984	7.91179	8.70726	8.34727	9.40701	7.72812	29.6651	23	103	23		O00264	-0.0582245	0.709394		P61769	-0.303583	0.31042		Q9NX40	-0.417612	0.00532238		Q92522	-0.160103	0.425368		P61163	-0.261866	0.163807
Q15075	Early endosome antigen 1	9.55727	9.3672	9.35887	9.41447	9.2724	9.07494	9.18487	9.49945	9.40599	9.39189	9.54709	9.23266	9.90855	10.15	10.3884	10.1728	11.0731	10.2174	10.1797	10.1637	10.129	10.0966	10.17	8.92984	11	33	11		P46776	-0.0577579	0.721609		Q96HY7	-0.302977	0.171983		Q16706	-0.415234	0.00462623		P16219	-0.159333	0.353592		O43920	-0.26081	0.157823
Q15113	Procollagen C-endopeptidase enhancer 1	9.05474	9.34961	9.108	8.8351	9.17742	8.87805	9.22014	8.91079	9.41764	8.84078	8.72212	8.70287	7.93207	8.2114	8.6297	8.55537	8.17427	8.45872	8.34192	8.18934	8.26488	8.45862	8.02072	9.79955	4	11	4		P40222	-0.0576691	0.635798		Q96A33	-0.300929	0.0521137		P62277	-0.41472	0.174999		Q92973	-0.157607	0.366088		Q9BWH2	-0.258823	0.271567
Q15149	Plectin	13.8727	13.7261	13.8372	13.8476	14.0113	13.8304	13.8606	14.0395	14.0211	14.2267	13.8795	13.582	13.916	13.8469	13.8316	13.2676	13.2667	13.4542	14.2272	13.6391	13.3797	13.9594	12.987	54.5901	254	1024	245		P49591	-0.0575029	0.649834		O43639	-0.299799	0.22189		P52948	-0.411982	0.0434272		Q14697	-0.15747	0.201676		P61981	-0.258177	0.333659
Q15181	Inorganic pyrophosphatase	8.2555	8.66995	8.4292	8.51846	8.3906	8.18487	8.57251	8.75088	8.27146	8.46312	9.15735	8.75322	9.80717	10.3575	9.68006	10.5967	10.7782	9.94808	9.78936	10.1176	10.1451	9.37533	10.7733	51.2111	11	35	10		Q9H8Y8	-0.057492	0.687539		Q8IU85	-0.299163	0.0681829		P21796	-0.411283	0.0227839		P46459	-0.156567	0.194275		P14868	-0.256413	0.279983
Q15185	Prostaglandin E synthase 3	8.70113	8.92005	8.72417	8.74248	8.75455	8.39489	8.13443	8.58308	7.96405	8.49666	9.03837	9.13083	8.64112	9.11107	8.8255	9.98089	9.28162	9.47053	8.13699	9.00056	9.06331	8.03091	9.31568	25	4	20	4		O43795	-0.0566103	0.279077		P62879	-0.296292	0.151189		Q99643	-0.410671	0.0507022		Q16134	-0.156066	0.421899		Q16836	-0.253853	0.0148561
Q15233	Non-POU domain-containing octamer-binding protein	11.2917	10.9527	11.0274	11.3676	11.2697	11.1778	10.9094	10.7099	10.8747	10.9135	10.6973	10.4737	9.8439	10.3393	10.2376	9.6397	9.14659	10.4449	10.5494	10.0524	9.432	9.88127	9.02231	49.8938	26	143	23		P07900	-0.0564555	0.686174		Q9H7M9	-0.295477	0.163871		P12111	-0.408397	0.236693		P02679	-0.155984	0.723323		Q01081	-0.253609	0.165753
Q15286	Ras-related protein Rab-35	8.77347	8.74752	8.65821	8.82432	8.71081	8.8051	7.88081	8.26021	7.79636	8.40045	8.36457	8.07949	7.48971	7.40979	7.84917	8.21575	7.70259	7.91497	7.73844	8.12378	8.51983	7.66222	7.51994	39.3035	8	45	6		P35579	-0.056297	0.628423		Q16629	-0.293399	0.0664116		O75947	-0.405017	0.0652187		P55265	-0.155555	0.360335		Q08379	-0.253516	0.222829
Q15287	RNA-binding protein with serine-rich domain 1	9.14975	8.92837	8.8614	9.14822	9.1819	8.93399	8.8458	8.97327	8.79507	8.88081	8.8275	9.20506	8.48147	8.81369	8.67472	8.89677	8.2363	8.8617	8.48271	8.62699	8.61436	7.93407	7.8962	15.4098	3	28	3		P04040	-0.0559751	0.488458		Q14938	-0.291952	0.113306		Q14938	-0.404076	0.0568511		P02675	-0.154076	0.534796		P05362	-0.250898	0.372784
Q15291	Retinoblastoma-binding protein 5	9.52023	9.54959	9.63626	9.54882	9.05067	9.53197	9.32643	8.99972	9.60251	9.328	9.39917	9.05094	8.41441	8.77694	8.80703	8.50881	7.91095	8.89889	9.01372	8.77478	8.87436	9.92901	7.43775	3.90335	2	8	2		O60716	-0.0555563	0.67151		P82933	-0.291194	0.131192		Q99470	-0.403766	0.0695497		O15260	-0.151803	0.565764		Q14258	-0.249758	0.174994
Q15293	Reticulocalbin-1	10.1929	10.0068	9.93752	9.84596	9.74836	9.93914	9.41003	9.596	9.26233	9.76553	9.47998	9.30264	9.07467	9.27717	9.75401	9.28967	9.57679	9.19853	9.61098	9.26629	9.19046	9.25283	9.54504	32.0242	9	32	9		O15382	-0.0551823	0.667935		P30711	-0.290826	0.529267		P52565	-0.403265	0.174607		Q8NC51	-0.151433	0.643876		Q9H300	-0.247938	0.0632037
Q15363	Transmembrane emp24 domain-containing protein 2	10.0938	9.67913	9.89845	9.90192	10.5509	10.0393	10.4633	9.96232	9.84784	9.88539	9.83416	10.1131	10.3425	10.3902	10.3775	10.3545	10.6774	10.739	10.6625	10.5696	10.5091	10.2849	10.9924	32.3383	6	51	6		Q15027	-0.0551491	0.690316		P12956	-0.290462	0.00273625		P18859	-0.40063	0.0994384		P06396	-0.150687	0.269741		P05162	-0.2479	0.621154
Q15365	Poly(rC)-binding protein 1	10.1223	10.1513	10.0803	10.2457	10.3053	10.244	9.92985	10.041	10.2794	10.163	10.3074	10.3145	10.5606	10.4952	10.4963	10.8875	10.3914	10.8665	10.1425	10.675	10.6	10.3625	10.3614	55.618	15	138	10		O43402	-0.053928	0.786628		O00468	-0.288531	0.245353		P67870	-0.394388	0.0415265		Q9Y5B9	-0.15037	0.426301		P08779	-0.247545	0.363343
Q15366	Poly(rC)-binding protein 2	9.64476	9.54689	9.44543	9.68562	9.6268	9.71613	8.58872	9.09249	8.73403	8.97298	9.19771	9.25338	7.94668	8.25129	8.4031	9.24346	8.38461	8.76191	7.76424	8.70377	8.22117	7.88401	8.51656	33.9726	10	66	5		P62826	-0.0526141	0.836796		P63208	-0.28774	0.237532		Q13724	-0.394046	0.00297093		Q9H936	-0.149781	0.466882		Q8TD30	-0.246809	0.490838
Q15369	Elongin-C	8.79604	8.90358	8.79181	8.78856	8.65177	8.67384	8.93044	8.57213	8.87805	8.37591	8.56186	8.53722	9.81023	9.93836	10.1129	10.5332	9.71562	9.85878	9.95931	10.0072	10.3001	9.3695	9.40491	35.7143	3	9	3		P16435	-0.0525575	0.608731		P36507	-0.287736	0.19411		P60468	-0.392265	0.292793		Q95604	-0.148688	0.685538		P08621	-0.2468	0.187607
Q15393	Splicing factor 3B subunit 3	8.6575	8.57251	8.42668	8.61985	8.71836	8.44211	9.52493	8.76255	9.13622	9.25739	8.97154	8.80349	9.22397	9.681	9.64226	9.91516	8.97121	9.76263	9.77062	9.87514	9.81045	9.17578	8.66439	12.1611	11	30	11		P23919	-0.0523879	0.785018		P59665	-0.28693	0.38537		Q14203	-0.391281	0.0127911		O75351	-0.148169	0.549907		P57740	-0.242139	0.13474
Q15404	Ras suppressor protein 1	9.9665	9.94457	10.0077	9.93472	10.0068	9.87021	9.96867	9.82114	10.0365	9.89996	9.848	9.95085	10.1924	10.2459	10.4328	10.2323	9.83032	10.4717	10.4489	10.4877	11.3401	10.2672	10.0169	22.0217	7	30	7		Q96AQ6	-0.0523282	0.592964		O15533	-0.286413	0.16743		P47914	-0.39096	0.0874891		Q15287	-0.146488	0.342334		O14579	-0.239028	0.215681
Q15417	Calponin-3	9.54071	9.2854	9.31899	9.50641	9.64151	9.57762	9.32643	9.16315	9.47958	9.30195	9.36413	9.25243	8.83006	8.98091	9.15767	8.44411	8.69219	8.3574	9.07151	8.73776	8.43112	8.67962	8.79009	36.4742	10	34	9		P61513	-0.0521719	0.866795		P62888	-0.285773	0.152879		Q9BXJ9	-0.390329	0.129534		O15027	-0.145087	0.300979		P04844	-0.238615	0.316706
Q15428	Splicing factor 3A subunit 2	9.10145	9.08188	8.7418	9.12386	9.24793	9.01987	8.69383	9.07334	9.44977	8.82496	8.90539	8.83321	7.90768	8.38156	7.47974	7.64921	7.69963	7.79985	8.49075	7.74795	7.6242	7.58262	7.83691	8.62069	6	22	6		Q9Y4G6	-0.0515669	0.372567		Q12906	-0.285293	0.057377		O75150	-0.389196	0.130288		P57740	-0.14401	0.278835		Q04760	-0.237592	0.373255
Q15435	Protein phosphatase 1 regulatory subunit 7	6.52199	6.55152	6.54226	6.35579	6.23841	6.19377	5.42626	6.52042	5.37504	6.61324	6.55459	6.59246	8.61284	8.52199	8.88263	9.2375	9.13676	8.59066	8.4665	8.5087	8.96522	8.47562	8.62255	9.44444	2	4	2		P55265	-0.0510595	0.627597		Q9UPN3	-0.284397	0.0132547		O00468	-0.388473	0.241389		P32119	-0.143957	0.528699		P43487	-0.235523	0.257624
Q15436	Protein transport protein Sec23A	8.49466	8.72894	8.59134	8.54381	8.59096	8.66107	8.47005	8.01959	8.19574	8.04385	8.07307	8.03452	8.96326	8.88318	9.2607	8.89677	9.10834	8.99074	9.76921	8.74795	9.09942	8.93626	8.56154	9.15033	6	19	4		Q8NHM4	-0.05064	0.835816		Q96SB3	-0.283387	0.361171		Q9Y224	-0.38674	0.00401418		Q13200	-0.143907	0.432582		Q9NRX1	-0.231943	0.598488
Q15437	Protein transport protein Sec23B	9.21747	9.15025	9.23194	9.24769	9.41638	9.13571	9.5411	9.88722	9.6566	10.185	9.68106	9.46209	9.48412	9.19386	9.19828	8.75691	9.47958	9.22282	9.70008	9.06949	8.81271	9.18283	9.73468	20.2086	12	57	10		P11532	-0.0489111	0.841251		Q8N8S7	-0.282661	0.0756043		Q15370	-0.386535	0.0310465		P53992	-0.143273	0.382449		P61009	-0.228267	0.523801
Q15477	Helicase SKI2W	9.16189	9.36435	9.2131	9.09117	9.36698	9.34983	9.48623	9.01234	9.23338	9.03974	8.89845	9.62699	9.14306	9.26513	9.33704	9.78467	9.01997	9.76287	9.86485	9.84585	9.75964	9.36233	9.74939	5.21669	5	20	5		P00441	-0.048147	0.798269		O75351	-0.28249	0.251549		O15347	-0.385587	0.0459821		Q15661	-0.143214	0.699862		Q95604	-0.228214	0.491612
Q15554	Telomeric repeat-binding factor 2	7.92005	7.93605	8.01123	8.00282	7.73268	7.86419	8.45121	7.55919	8.00506	7.72383	7.66463	7.92303	8.72728	8.98988	8.69093	8.64871	8.43243	8.61214	8.33493	8.52516	8.15265	8.64729	7.90743	7.56458	4	12	4		Q9HD45	-0.0479383	0.675944		Q9Y6N5	-0.281319	0.0545043		P21333	-0.384452	0.0102364		P04406	-0.143094	0.480251		Q14161	-0.22789	0.413179
Q15582	Transforming growth factor-beta-induced protein ig-h3	10.4737	10.2994	10.3423	10.3822	10.4584	10.3282	10.0041	10.3926	10.388	10.5104	10.7002	10.1582	9.66315	9.28911	9.55943	9.15833	8.87592	9.30527	8.95973	9.57915	9.1379	10.4533	8.54781	28.6969	14	53	14		Q15365	-0.0473365	0.574218		Q99487	-0.27959	0.161373		P26038	-0.383218	0.00574798		P25705	-0.142607	0.406433		Q15286	-0.227285	0.273188
Q15629	Translocating chain-associated membrane protein 1	9.50601	9.39446	9.35381	9.32215	9.53722	9.27682	10.2866	10.0546	10.1572	9.79604	9.87744	10.5525	9.61392	9.48064	9.5069	9.68885	9.8409	9.49358	9.16811	9.51837	10.0862	9.35086	10.075	15.7754	5	59	5		Q9NX58	-0.0470578	0.714178		Q14697	-0.275242	0.0487909		P07858	-0.382934	0.0229768		P17987	-0.141743	0.193065		P29401	-0.226243	0.216463
Q15643	Thyroid receptor-interacting protein 11	9.56663	9.71545	9.72383	9.17567	8.85237	9.22352	8.4132	9.33024	8.07521	8.62352	9.03645	8.84046	8.95521	9.18537	9.65213	9.80049	8.77105	9.396	8.93175	9.65123	8.79401	9.36722	8.45727	1.11167	2	5	2		Q06830	-0.046687	0.685649		Q99459	-0.274936	0.0294855		O94826	-0.38285	0.0554595		P21980	-0.140096	0.789494		P46783	-0.225486	0.266308
Q15654	Thyroid receptor-interacting protein 6	6.96694	7.06931	6.78005	6.97728	6.85424	6.82273	7.35403	7.28355	6.74551	7.12825	6.97957	7.07039	8.31191	8.18608	8.80284	8.52141	8.09524	8.99606	8.9989	8.84607	8.76105	8.70043	8.04751	7.35294	2	3	2		Q16775	-0.0463031	0.675214		P36578	-0.27283	0.155601		P11387	-0.381707	0.0470247		O75368	-0.140062	0.483131		Q9H223	-0.224577	0.0510188
Q15661	Tryptase alpha/beta-1	8.6489	8.49145	8.46679	8.4417	8.50462	8.42206	9.30378	10.1404	10.0728	10.5912	9.09223	8.86388	10.56	9.91157	9.67676	9.66683	9.50217	10.0606	10.0871	9.56577	9.99127	11.2103	9.76965	29.0909	9	52	9		P10644	-0.0462367	0.693208		O94906	-0.272117	0.126102		Q9NUB1	-0.381306	0.021053		P06576	-0.138365	0.37642		Q5H9L2	-0.223966	0.604058
Q15691	Microtubule-associated protein RP/EB family member 1	9.18537	9.50343	9.4446	9.22159	9.20921	9.33114	9.51314	9.29048	9.43004	9.30629	9.3156	9.0143	8.44923	8.51014	8.77412	9.10109	8.87197	8.36122	8.51403	8.93327	8.43171	8.26964	8.71343	41.0448	7	23	7		P60983	-0.0452692	0.741232		Q16706	-0.27151	0.158072		O75964	-0.381092	0.0535191		Q6PI48	-0.138192	0.500687		P17029	-0.22379	0.589191
Q15717	ELAV-like protein 1	9.35623	9.03782	8.82337	9.55497	9.33136	9.05175	8.8051	8.4363	9.13237	8.64169	8.78725	8.40088	8.75489	9.46142	8.75978	8.71603	8.96875	8.68998	8.90063	8.75423	8.66594	8.54227	8.86819	25.4601	7	27	7		Q15165	-0.0451296	0.763128		P23919	-0.271164	0.0277548		P09455	-0.377934	0.0793533		P02461	-0.137546	0.749306		Q96DZ1	-0.223423	0.513061
Q15746	Myosin light chain kinase, smooth muscle	8.5157	8.41109	8.53489	8.61802	8.49105	8.27798	8.13955	8.29232	8.38802	8.00955	8.10224	8.12825	7.71428	7.65714	7.62497	8.19812	7.74732	7.84773	8.04641	8.01147	8.0503	8.0754	8.85487	2.61233	4	10	4		Q9Y3A5	-0.0448681	0.820542		P50552	-0.270773	0.117214		O14950	-0.374119	0.0358912		Q9NX63	-0.137517	0.474078		P23919	-0.222267	0.288344
Q15773	Myeloid leukemia factor 2	7.77149	7.79896	7.70529	7.80864	7.75955	7.6837	9.06286	7.43379	8.35887	8.00843	7.61397	8.06124	8.31125	8.4237	8.31106	8.6407	8.11095	8.92316	9.40008	8.69828	8.96399	7.99682	7.93807	6.85484	2	7	2		Q15113	-0.0448602	0.774635		P38646	-0.270727	0.0273336		P06733	-0.372315	0.0409847		Q14258	-0.137354	0.377502		P05026	-0.222104	0.392915
Q15797	Mothers against decapentaplegic homolog 1	7.53838	7.59694	7.61176	7.52591	7.55536	7.4187	7.40514	7.81762	7.10014	7.47978	7.48623	7.7115	6.59029	6.43247	7.14606	5.82679	6.50871	7.00887	6.572	6.85919	6.86876	6.01615	5.89947	7.31183	3	8	1		P62081	-0.0442831	0.751146		P21266	-0.269279	0.164084		Q96PE7	-0.37174	0.0279725		Q08830	-0.135565	0.644375		P13489	-0.221507	0.337723
Q15853	Upstream stimulatory factor 2	8.17742	8.25927	8.5306	8.05907	8.26257	7.98698	9.63336	7.57516	10.5521	7.92659	8.17792	8.35755	7.80575	7.7173	7.62813	7.28293	6.51628	8.33626	8.17738	8.06833	8.4493	7.39621	6.14996	2.31214	1	8	1		P25398	-0.044036	0.718159		P61513	-0.267613	0.423602		Q4G0N4	-0.365708	0.000146931		P43487	-0.13536	0.532742		P62263	-0.221264	0.443043
Q15907	Ras-related protein Rab-11B	9.87713	9.75756	9.63227	9.92704	9.6886	9.87897	9.73505	9.37764	9.61838	9.61802	9.34252	9.50938	8.63052	9.07512	9.09966	9.39136	9.23185	8.9141	8.96798	9.26764	9.31244	8.68537	9.25916	46.3303	12	45	11		Q16698	-0.0434773	0.702056		O43676	-0.267424	0.0921842		Q96S06	-0.365286	0.0324084		P67809	-0.132495	0.53449		P10301	-0.220083	0.493518
Q16134	Electron transfer flavoprotein-ubiquinone oxidoreductase, mitochondrial	8.91169	8.96607	9.07842	8.92214	8.95971	8.82687	9.84831	9.03315	9.46862	9.45245	9.48301	9.92926	9.10602	9.11219	9.10307	9.38358	9.17213	9.44262	9.30333	9.35721	9.72322	8.86016	9.07381	26.9044	14	56	14		Q8IY82	-0.0423806	0.88572		P06899	-0.266537	0.44197		P14868	-0.362977	0.0853474		P0DOX5	-0.132286	0.771354		A6NHG4	-0.218071	0.576745
Q16181	Septin-7	11.4459	11.4749	11.608	11.39	11.5324	11.5043	10.8997	10.5039	10.7385	10.665	10.4016	10.4845	10.3296	10.3628	10.7446	10.1102	10.6155	10.351	10.7713	10.3593	10.0553	10.6763	10.8396	47.5973	25	127	24		Q9NZM1	-0.0423125	0.836704		Q9Y277	-0.265227	0.028254		Q9UJU6	-0.362789	0.0310197		Q9Y673	-0.130096	0.707844		P48444	-0.215827	0.363901
Q16186	Proteasomal ubiquitin receptor ADRM1	7.78986	7.6125	7.77017	7.62278	8.05799	7.71493	9.26538	7.85798	8.43671	8.14822	8.03782	7.67242	9.12693	9.5203	9.34282	9.99392	9.41114	9.04861	9.66753	9.32904	9.42668	9.0006	9.17804	4.6683	2	9	2		Q15404	-0.0402386	0.401971		Q9H0U4	-0.264935	0.347435		P52272	-0.362012	0.18801		O00422	-0.128115	0.662245		Q9BT22	-0.215245	0.278421
Q16352	Alpha-internexin	9.67296	9.70148	9.56567	10.0058	9.6703	9.92615	10.7772	9.12696	10.0723	9.17941	8.99548	9.37699	7.01548	7.47814	7.0596	6.98161	6.59659	6.54242	6.15285	7.39647	6.72868	6.63446	6.37346	32.2645	16	62	11		P08670	-0.0396363	0.805122		P33121	-0.264156	0.27282		P46777	-0.355795	0.0388277		Q9NP81	-0.128079	0.452811		Q96I99	-0.21044	0.431977
Q16363	Laminin subunit alpha-4	9.27775	9.29393	9.46189	9.48623	9.30287	9.14389	9.35909	9.70632	9.58063	9.50482	9.27798	9.24103	9.42734	8.69952	8.81998	8.33351	7.89894	8.18318	8.46999	8.25749	8.00581	10.034	7.52332	12.9457	19	54	19		Q9UHG3	-0.0384185	0.742243		P56545	-0.263954	0.235056		P48739	-0.354532	0.000696038		P01860	-0.128011	0.611391		Q9NX58	-0.209668	0.549319
Q16401	26S proteasome non-ATPase regulatory subunit 5	6.74133	6.86697	6.2086	6.63935	6.56042	6.27522	6.39792	7.09145	7.32841	6.04942	6.80258	5.98843	7.42242	7.69454	7.28259	8.22717	7.70851	7.53775	7.01172	7.41316	7.67693	6.98923	7.99585	3.96825	2	4	2		P51659	-0.0379353	0.732857		Q8NCW5	-0.263511	0.441533		Q5XXA6	-0.352577	0.0956489		P07585	-0.127307	0.75359		O43639	-0.208589	0.442327
Q16531	DNA damage-binding protein 1	10.0157	10.0891	10.1176	10.2079	9.82321	10.0188	9.63336	9.72894	9.58459	9.52748	9.85518	10.0481	10.1546	10.6229	10.1316	10.9536	10.2675	10.661	9.74109	10.6637	10.474	10.1444	10.0949	15.7018	19	65	19		Q9BSH5	-0.0374672	0.710969		P12830	-0.262182	0.0239955		P36578	-0.35083	0.0841564		Q9H0U4	-0.126794	0.674465		Q92506	-0.207644	0.173622
Q16555	Dihydropyrimidinase-related protein 2	10.2587	10.3537	10.2463	10.3133	10.1499	10.1313	10.525	9.87529	10.2471	9.72451	9.98299	9.85829	9.31556	9.60289	9.56823	9.60666	9.80755	9.24775	9.33205	9.48975	9.40371	9.01646	9.32633	46.3287	19	76	15		Q9UJW0	-0.0364609	0.649006		Q7L014	-0.261064	0.267714		P11234	-0.34968	0.0161575		P80303	-0.126265	0.761767		Q9H9P8	-0.206815	0.530775
Q16629	Serine/arginine-rich splicing factor 7	10.5906	10.6608	10.4972	10.7323	10.8624	10.4563	10.6198	10.665	10.6868	10.8011	10.6134	10.6045	10.429	10.6021	10.4492	10.0824	9.87197	10.4885	10.2851	10.2335	10.1039	9.97243	9.65903	38.6555	10	62	10		Q04637	-0.036298	0.768631		Q8WUM4	-0.260474	0.152777		P12532	-0.349549	0.0147039		P49207	-0.126122	0.699141		P61619	-0.204814	0.283649
Q16630	Cleavage and polyadenylation specificity factor subunit 6	8.35799	7.95594	7.83983	8.41743	8.5672	8.06555	8.58834	7.91588	8.65284	8.47167	8.25125	8.05094	9.21583	9.36473	9.35368	9.22817	8.81053	9.49387	9.48989	9.56302	9.57296	8.9563	8.64439	13.6116	6	21	6		P21980	-0.0356342	0.926453		Q9UGP8	-0.258256	0.198706		P14678	-0.34893	0.156222		P35908	-0.125658	0.64508		P20700	-0.204452	0.496552
Q16666	Gamma-interferon-inducible protein 16	8.96318	9.01959	9.12283	9.00113	8.73234	9.05853	9.07735	8.58609	9.64277	8.53216	8.60992	8.69349	8.50023	8.45466	8.72528	7.61076	7.50387	8.51626	8.06268	8.21405	7.48215	8.22653	6.82147	13.758	9	24	6		O15173	-0.0355345	0.719236		P04732	-0.257932	0.657222		O75396	-0.348833	0.00679972		P63208	-0.124113	0.616903		Q96K17	-0.203835	0.802222
Q16698	2,4-dienoyl-CoA reductase, mitochondrial	10.7686	10.7094	10.7722	10.6414	10.5848	10.7155	10.8906	10.6736	10.2855	10.7885	10.6378	10.8917	10.2785	10.1639	10.1953	10.1307	10.1072	10.3181	10.4704	10.1156	10.3036	10.1042	10.3665	53.4328	14	118	14		Q9NPA8	-0.0340243	0.881637		Q9BWH2	-0.257883	0.0560022		P00505	-0.34802	0.0349555		Q15293	-0.123617	0.369472		P62277	-0.203305	0.584867
Q16706	Alpha-mannosidase 2	8.74349	8.47776	8.59134	8.7738	8.71081	8.47045	9.04494	8.86233	8.72656	9.09751	8.75188	8.69314	7.8494	7.98295	8.36003	8.8623	8.39075	7.95082	8.39917	8.21964	8.53858	8.16572	8.00231	3.40909	4	15	4		Q9H7Z7	-0.033796	0.896075		P17844	-0.255246	0.0117898		O14672	-0.347198	0.028667		Q13642	-0.12247	0.390917		P40227	-0.203182	0.157905
Q16718	NADH dehydrogenase [ubiquinone] 1 alpha subcomplex subunit 5	8.64746	8.6837	8.94457	8.25314	8.45533	8.95478	9.03947	8.06501	7.81186	8.61618	8.40088	8.71184	8.64271	8.2795	8.52904	8.79441	8.56923	8.81799	8.99042	8.81595	9.56841	8.45984	8.85531	34.4828	3	16	3		Q14344	-0.0334995	0.736676		P56182	-0.255064	0.461291		P12956	-0.345372	0.0756264		Q15027	-0.122381	0.502865		Q9H329	-0.203018	0.466549
Q16762	Thiosulfate sulfurtransferase	9.67807	9.71716	9.60622	9.52963	9.49925	9.51294	10.4533	9.79393	10.038	9.64944	9.86372	9.52337	9.79178	9.52143	9.41504	9.13749	9.42077	9.39073	9.93974	9.15365	9.37054	9.69006	9.67554	27.9461	7	30	7		O43615	-0.0332965	0.828726		Q6PCB0	-0.254997	0.376951		Q12933	-0.344433	0.132298		O75937	-0.122039	0.53515		P02452	-0.202417	0.709636
Q16775	Hydroxyacylglutathione hydrolase, mitochondrial	9.00169	9.10669	9.16842	9.04603	9.14338	9.09329	8.89663	8.98698	8.90749	9.00422	9.43942	9.30743	9.62491	9.96156	9.44731	9.77761	9.61323	9.97217	9.9774	10.209	10.0961	9.601	10.1579	14.6104	5	17	5		Q10471	-0.033248	0.896132		Q9P0V9	-0.254498	0.35243		P27348	-0.344261	0.0848944		Q969H8	-0.121793	0.653765		P38117	-0.202124	0.383315
Q16795	NADH dehydrogenase [ubiquinone] 1 alpha subcomplex subunit 9, mitochondrial	10.1105	10.0326	10.1141	9.96044	10.0762	9.92689	10.2511	9.85206	9.99025	10.1375	10.2859	10.3259	9.71227	9.48035	9.30843	9.42586	9.6666	9.18998	9.41283	8.99242	10.4751	9.29278	9.5095	34.4828	11	45	11		P51553	-0.0328719	0.885717		P19835	-0.25434	0.389265		P14625	-0.34245	0.112229		Q9H5N1	-0.120847	0.69752		Q5RKV6	-0.201824	0.638938
Q16822	Phosphoenolpyruvate carboxykinase [GTP], mitochondrial	9.05094	9.04111	8.9952	9.05393	8.73132	8.98869	9.39703	10.1163	9.09355	9.36063	9.75154	9.47289	10.653	10.7223	10.2654	11.0837	11.0653	10.4926	10.5268	10.5524	10.6136	10.1845	11.0594	30.7812	19	78	19		Q9H223	-0.0314978	0.738268		Q9Y3Q3	-0.254116	0.209501		P61204	-0.341275	0.241587		P12110	-0.120186	0.70366		P17568	-0.197659	0.518139
Q16836	Hydroxyacyl-coenzyme A dehydrogenase, mitochondrial	10.4489	10.1087	10.2922	10.1909	9.79116	10.5579	9.53041	9.77429	9.54381	9.63172	9.8351	9.97011	10.2866	9.85132	9.1653	9.5519	9.48705	9.42907	9.42186	9.2116	9.34914	9.64541	9.39819	48.4076	12	69	12		Q9Y266	-0.0313669	0.860853		P61586	-0.252335	0.0462125		O43772	-0.340371	0.0289417		P53041	-0.119975	0.380908		Q9H936	-0.197233	0.220768
Q16851	UTP--glucose-1-phosphate uridylyltransferase	8.8505	8.93015	8.82782	8.99379	9.03562	8.77149	9.45574	9.55612	9.03287	9.59115	9.62077	9.17293	9.19762	9.36786	9.49107	10.0602	9.5244	9.39817	8.91861	9.58674	9.59684	9.19754	9.3134	19.8819	10	28	10		O00571	-0.0311876	0.354516		P17931	-0.251877	0.164771		P16422	-0.33915	0.0115706		P61981	-0.119566	0.625334		P23396	-0.196739	0.365679
Q16853	Membrane primary amine oxidase	9.0872	9.36019	9.17418	9.30993	9.16113	9.06447	9.26444	9.63445	9.05555	9.49145	9.27636	8.95681	9.72254	9.68402	10.114	9.63718	9.31914	9.89276	9.9218	10.3834	9.29406	10.021	9.42488	14.6789	9	32	9		Q14151	-0.031118	0.844379		P40926	-0.251113	0.0652279		Q9UHA4	-0.338653	0.196532		Q9UBI6	-0.11945	0.655243		Q9Y6N5	-0.196088	0.227435
Q16864	V-type proton ATPase subunit F	6.39746	6.26115	6.32012	6.33985	6.29278	6.21529	6.94251	6.8505	6.55305	7.59171	7.11686	6.84549	7.91993	8.12446	8.2846	8.8554	8.06714	7.77815	7.67536	7.90449	8.10387	7.36787	7.60727	26.0504	2	4	2		Q5JRA6	-0.0310986	0.681757		Q9BQP7	-0.250936	0.194266		Q6DN03	-0.337677	0.0372117		P07942	-0.119217	0.645863		Q9Y5M8	-0.191613	0.373537
Q16881	Thioredoxin reductase 1, cytoplasmic	8.14313	8.35579	8.40173	8.42375	8.26772	7.99322	8.58797	7.99887	8.43212	8.36019	8.27845	8.45204	9.02369	9.23217	9.02969	10.0619	9.18809	9.3845	9.67712	9.41803	9.31692	8.75814	9.49897	3.85208	2	7	1		P12235	-0.0305422	0.702309		P23396	-0.24945	0.214898		P51149	-0.336301	0.0075275		Q9BZZ5	-0.114439	0.306701		Q99959	-0.191441	0.461446
Q16891	MICOS complex subunit MIC60	12.0814	12.1448	12.2184	11.9697	12.0357	12.2008	11.5923	11.7905	11.689	11.9075	11.9126	12.1945	11.4509	11.1933	11.0751	11.0152	11.3916	11.2395	11.7813	11.0729	11.9233	11.4092	11.6235	53.9578	40	252	40		Q15554	-0.0303848	0.862629		Q9NUQ6	-0.247838	0.222536		Q92747	-0.336056	0.0311502		P11171	-0.114315	0.519832		P50440	-0.190555	0.413137
Q1KMD3	Heterogeneous nuclear ribonucleoprotein U-like protein 2	10.0229	9.76155	9.51728	10.0451	9.83794	9.56548	9.39038	9.78431	9.44543	9.57403	9.95318	9.91483	9.21725	10.4324	9.32994	9.281	9.82012	9.65754	8.74901	9.24041	9.07507	9.13394	9.66769	25.0335	15	63	15		P13646	-0.0298643	0.892881		O60504	-0.244514	0.203952		O75683	-0.33599	0.360567		P14927	-0.113771	0.395373		Q9P2M7	-0.190118	0.338848
Q29836	HLA class I histocompatibility antigen, B-67 alpha chain	6.14161	6.77907	6.2443	6.07098	7.32834	7.11375	6.95552	7.09585	7.13066	6.29938	6.69842	6.85824	8.41503	8.49131	9.46744	8.51101	7.92202	9.03038	9.76329	8.50184	8.75823	10.2321	7.36443	22.3757	6	25	0		P07919	-0.0296919	0.891624		P02649	-0.244155	0.318502		Q96DC8	-0.335605	0.595297		P21912	-0.113385	0.512329		P35908	-0.189682	0.528712
Q2TAA5	GDP-Man:Man(3)GlcNAc(2)-PP-Dol alpha-1,2-mannosyltransferase	9.21481	9.00338	8.97871	9.13468	9.45964	9.07895	8.97154	8.93693	8.7286	8.85705	8.90207	9.00591	9.62036	9.7644	9.41474	10.0844	10.4536	9.75758	9.94601	9.44213	9.73379	9.64434	10.1143	12.8049	5	16	5		Q9Y262	-0.0294731	0.903734		P05060	-0.241517	0.38887		Q6PI48	-0.335509	0.220142		Q9Y6M9	-0.113131	0.225783		P69905	-0.189279	0.639682
Q2TAY7	WD40 repeat-containing protein SMU1	9.90884	9.63572	9.58139	9.90749	9.8133	9.76005	9.5889	9.63988	9.50462	9.32351	9.45861	8.94924	9.57876	9.30063	8.63338	8.39136	8.46656	8.51112	9.63863	8.49667	8.55222	9.27172	8.3244	18.3236	8	38	8		P37802	-0.0294591	0.798823		Q01955	-0.241215	0.203472		Q92499	-0.334361	0.00247497		Q5H9L2	-0.113059	0.797458		P14618	-0.189085	0.519838
Q3LXA3	Triokinase/FMN cyclase	8.70356	9.31764	8.96087	9.00871	8.93723	8.4822	7.42543	9.31084	7.40514	7.95594	9.53158	6.90328	8.27629	8.45053	6.83647	7.04414	10.0689	5.59822	8.13186	5.72456	6.00264	8.1769	9.3766	2.26087	1	8	1		P55072	-0.0292513	0.839936		P56199	-0.240652	0.179916		Q15746	-0.327091	0.075848		Q9Y285	-0.112835	0.486795		P27824	-0.18807	0.453545
Q3SY69	Mitochondrial 10-formyltetrahydrofolate dehydrogenase	9.31175	9.28563	9.32553	9.20555	9.31016	9.15102	10.2826	10.8457	10.0444	10.3772	10.5814	11.4242	11.0497	10.9753	10.6178	11.3227	11.1005	11.1216	10.8336	10.8801	11.2602	10.1887	11.0369	46.1538	35	148	30		Q15363	-0.0286589	0.868768		Q7L0Y3	-0.238846	0.303017		P12109	-0.326648	0.349947		Q9UHG3	-0.11244	0.528866		P13929	-0.187197	0.6915
Q3ZCM7	Tubulin beta-8 chain	7.07682	7.52513	7.35843	7.36019	6.50779	7.1819	5.92837	6.84424	5.76553	6.66676	6.72656	6.84298	8.02167	7.72514	8.13859	7.99156	8.7353	7.33819	7.32468	7.34958	7.51594	7.20702	8.53004	28.6036	12	212	2		P61254	-0.02831	0.794886		P38606	-0.238585	0.0250993		P51148	-0.324928	0.0376638		P0DP25	-0.112003	0.679259		P50402	-0.186683	0.538685
Q49A26	Putative oxidoreductase GLYR1	9.27612	9.3208	9.48563	9.41426	9.17817	9.47005	8.34607	8.67066	9.00169	8.8802	8.95128	9.06609	8.18933	8.56301	8.31825	7.65916	7.66761	8.37824	9.05224	8.43314	8.04414	8.22365	7.29511	14.2857	7	24	7		Q9H7M9	-0.0279782	0.880512		O60814	-0.23833	0.369821		P53041	-0.324809	0.0499595		P14923	-0.110732	0.612258		P49915	-0.185722	0.213162
Q4G0N4	NAD kinase 2, mitochondrial	8.66676	8.6125	8.65643	8.65785	8.57592	8.54728	9.48039	8.77643	9.12515	8.66995	8.79084	8.84423	8.54272	8.50104	8.22948	8.64371	8.58163	8.24018	8.30789	8.23283	8.4252	8.09203	8.22436	18.0995	8	27	8		Q9Y5M8	-0.0278106	0.80438		P40227	-0.237441	0.0951398		P29590	-0.323698	0.049133		P08559	-0.110014	0.376447		Q15027	-0.185506	0.276677
Q4KMQ2	Anoctamin-6	6.42291	6.46434	6.27984	6.52199	6.37504	6.32193	7.59991	6.08534	7.62425	6.22497	5.97957	6.43296	6.75392	7.68854	7.63233	8.68909	7.40902	7.6645	7.61571	8.16492	8.4323	7.32964	7.34805	4.61538	4	13	4		Q9UGI8	-0.0273738	0.924402		Q92747	-0.236551	0.307607		P21980	-0.323551	0.385321		P26885	-0.109387	0.585461		Q7Z4V5	-0.184179	0.554709
Q4V328	GRIP1-associated protein 1	8.50383	8.9257	8.67948	8.78136	8.59208	8.38068	8.15127	8.72451	8.43754	8.6879	8.41912	8.16239	9.65611	9.52732	9.64695	9.11055	8.82874	9.3184	9.2284	9.64527	8.9006	9.50342	8.49554	5.8264	4	12	4		Q9NQW7	-0.0267405	0.90685		Q15149	-0.23579	0.11087		P50570	-0.319666	0.195376		O75964	-0.108929	0.293464		Q12955	-0.183742	0.308402
Q52LJ0	Protein FAM98B	8.29875	8.35667	8.24888	8.31288	8.1416	8.25125	8.08799	8.67807	7.57818	8.12464	8.2914	8.24603	6.23206	6.87968	7.48556	6.83886	6.26667	7.45099	6.65507	7.01549	6.82535	7.0309	6.3095	17.8788	5	13	3		Q969X5	-0.0256104	0.874785		P05026	-0.235066	0.226343		P04406	-0.318948	0.170572		P55809	-0.108642	0.651018		Q9Y6D0	-0.183132	0.532239
Q53EL6	Programmed cell death protein 4	9.25526	9.29852	9.27379	9.2317	9.26139	9.16239	9.70096	10.6653	9.86805	9.75505	9.88859	10.3208	9.39855	10.0137	9.88571	10.4967	10.4823	10.608	9.74493	10.1938	10.2858	9.65291	10.9822	43.2836	16	102	16		P62917	-0.0251665	0.758159		Q13884	-0.235017	0.233007		Q13418	-0.318621	0.189617		P14868	-0.107069	0.623735		P30153	-0.182386	0.376932
Q53GQ0	Very-long-chain 3-oxoacyl-CoA reductase	9.23697	9.05745	9.07066	9.17268	9.4096	9.24055	9.22014	9.23458	8.88234	9.22304	9.35315	9.8133	9.74902	9.84144	9.55998	9.74738	10.1689	9.54447	9.91371	9.7363	9.77321	9.6577	10.2684	11.5385	4	22	4		P23368	-0.0247234	0.901781		P63173	-0.23403	0.496976		Q9H7M9	-0.318517	0.0644386		Q01955	-0.105532	0.639039		O75937	-0.18174	0.276978
Q53H12	Acylglycerol kinase, mitochondrial	9.22786	9.28054	9.34074	9.16566	9.03562	9.19697	9.17891	8.73809	9.0493	8.6756	8.71459	9.17817	9.92406	9.58793	9.82756	9.56228	9.67014	9.78006	9.96839	9.70775	10.0899	9.66354	9.38033	21.8009	9	29	9		Q969Z3	-0.0236125	0.871355		Q9Y4F1	-0.231683	0.0962182		Q9Y394	-0.313767	0.0864087		P60903	-0.104883	0.754188		P14923	-0.18123	0.41126
Q56VL3	OCIA domain-containing protein 2	9.36676	9.40642	9.44997	9.23098	9.02956	9.55401	8.71631	9.34651	9.02126	8.96578	8.92867	8.88448	8.81843	8.4104	8.51375	7.92632	8.50783	8.0494	9.08901	8.31345	8.52703	8.22939	8.43715	18.8312	3	17	3		Q8TD30	-0.0230147	0.937558		O75764	-0.231284	0.35704		P13489	-0.312996	0.162001		Q9UFN0	-0.104775	0.756355		P80303	-0.180234	0.66184
Q5BJF2	Sigma intracellular receptor 2	8.36019	8.32688	8.21091	8.1298	8.38888	8.22207	10.1694	9.96521	9.07842	9.35865	9.87006	10.9295	9.32874	9.51861	9.41199	9.87559	10.0784	9.73768	9.60411	10.0091	10.2116	9.32295	10.5594	10.2273	2	24	2		Q13586	-0.0226726	0.837977		Q5JRX3	-0.227991	0.0836429		O75764	-0.312372	0.0675277		P50990	-0.104396	0.535883		P16615	-0.179249	0.0958179
[truncated: 1,015 more rows]
[truncated: 3 more columns]
