# Supplementary material for: Proteome-wide and matrisome-specific alterations during human pancreas development and maturation
Source: Nat Commun. 2021 Feb 15;12:1020. doi: 10.1038/s41467-021-21261-w (PMC7884717; doi:10.1038/s41467-021-21261-w)
Supplement: Supplementary file 7 — Supplementary Data 4 [file 41467_2021_21261_MOESM7_ESM.xlsx]

## Sheet: Data 4
Identified: ECM Proteins
ECM identified in F/J groups							ECM identified in Y/O groups
Accession	Description	Gene name	ECM category				Accession	Description	Gene name	ECM category		Common to all
O14672	Disintegrin and metalloproteinase domain-containing protein 10	ADAM10	ECM Regulators				O14672	Disintegrin and metalloproteinase domain-containing protein 10	ADAM10	ECM Regulators
O00468	Agrin	AGRN	ECM Glycoproteins				O00468	Agrin	AGRN	ECM Glycoproteins
P04083	Annexin A1	ANXA1	ECM-affiliated Proteins				P04083	Annexin A1	ANXA1	ECM-affiliated Proteins
P50995	Annexin A11	ANXA11	ECM-affiliated Proteins				P50995	Annexin A11	ANXA11	ECM-affiliated Proteins
P07355	Annexin A2	ANXA2	ECM-affiliated Proteins				P07355	Annexin A2	ANXA2	ECM-affiliated Proteins
P12429	Annexin A3	ANXA3	ECM-affiliated Proteins				P12429	Annexin A3	ANXA3	ECM-affiliated Proteins
P09525	Annexin A4	ANXA4	ECM-affiliated Proteins				P09525	Annexin A4	ANXA4	ECM-affiliated Proteins
P08758	Annexin A5	ANXA5	ECM-affiliated Proteins				P08758	Annexin A5	ANXA5	ECM-affiliated Proteins
P08133	Annexin A6	ANXA6	ECM-affiliated Proteins				P08133	Annexin A6	ANXA6	ECM-affiliated Proteins
P20073	Annexin A7	ANXA7	ECM-affiliated Proteins				P20073	Annexin A7	ANXA7	ECM-affiliated Proteins
Q9BXN1	Asporin	ASPN	Proteoglycans				Q9BXN1	Asporin	ASPN	Proteoglycans
P21810	Biglycan	BGN	Proteoglycans				P21810	Biglycan	BGN	Proteoglycans
P02746	Complement C1q subcomponent subunit B	C1QB	ECM-affiliated Proteins				P02746	Complement C1q subcomponent subunit B	C1QB	ECM-affiliated Proteins
P08217	Chymotrypsin-like elastase family member 2A	CELA2A	ECM Regulators				P08217	Chymotrypsin-like elastase family member 2A	CELA2A	ECM Regulators
P08218	Chymotrypsin-like elastase family member 2B	CELA2B	ECM Regulators				P08218	Chymotrypsin-like elastase family member 2B	CELA2B	ECM Regulators
P09093	Chymotrypsin-like elastase family member 3A	CELA3A	ECM Regulators				P09093	Chymotrypsin-like elastase family member 3A	CELA3A	ECM Regulators
P08861	Chymotrypsin-like elastase family member 3B	CELA3B	ECM Regulators				P08861	Chymotrypsin-like elastase family member 3B	CELA3B	ECM Regulators
P12107	Collagen alpha-1(XI) chain	COL11A1	Collagens				P12107	Collagen alpha-1(XI) chain	COL11A1	Collagens
Q99715	Collagen alpha-1(XII) chain	COL12A1	Collagens				Q99715	Collagen alpha-1(XII) chain	COL12A1	Collagens
Q05707	Collagen alpha-1(XIV) chain	COL14A1	Collagens				Q05707	Collagen alpha-1(XIV) chain	COL14A1	Collagens
P39059	Collagen alpha-1(XV) chain	COL15A1	Collagens				P39059	Collagen alpha-1(XV) chain	COL15A1	Collagens
Q07092	Collagen alpha-1(XVI) chain	COL16A1	Collagens				Q07092	Collagen alpha-1(XVI) chain	COL16A1	Collagens
P39060	Collagen alpha-1(XVIII) chain	COL18A1	Collagens				P39060	Collagen alpha-1(XVIII) chain	COL18A1	Collagens
P02452	Collagen alpha-1(I) chain	COL1A1	Collagens				P02452	Collagen alpha-1(I) chain	COL1A1	Collagens
P08123	Collagen alpha-2(I) chain	COL1A2	Collagens				P08123	Collagen alpha-2(I) chain	COL1A2	Collagens
P02458	Collagen alpha-1(II) chain	COL2A1	Collagens				P02458	Collagen alpha-1(II) chain	COL2A1	Collagens
P02461	Collagen alpha-1(III) chain	COL3A1	Collagens				P02461	Collagen alpha-1(III) chain	COL3A1	Collagens
P02462	Collagen alpha-1(IV) chain	COL4A1	Collagens				P02462	Collagen alpha-1(IV) chain	COL4A1	Collagens
P08572	Collagen alpha-2(IV) chain	COL4A2	Collagens				P08572	Collagen alpha-2(IV) chain	COL4A2	Collagens
Q01955	Collagen alpha-3(IV) chain	COL4A3	Collagens				Q01955	Collagen alpha-3(IV) chain	COL4A3	Collagens
P20908	Collagen alpha-1(V) chain	COL5A1	Collagens				P20908	Collagen alpha-1(V) chain	COL5A1	Collagens
P05997	Collagen alpha-2(V) chain	COL5A2	Collagens				P05997	Collagen alpha-2(V) chain	COL5A2	Collagens
P25940	Collagen alpha-3(V) chain	COL5A3	Collagens				P25940	Collagen alpha-3(V) chain	COL5A3	Collagens
P12109	Collagen alpha-1(VI) chain	COL6A1	Collagens				P12109	Collagen alpha-1(VI) chain	COL6A1	Collagens
P12110	Collagen alpha-2(VI) chain	COL6A2	Collagens				P12110	Collagen alpha-2(VI) chain	COL6A2	Collagens
P12111	Collagen alpha-3(VI) chain	COL6A3	Collagens				P12111	Collagen alpha-3(VI) chain	COL6A3	Collagens
Q6UXH1	Cysteine-rich with EGF-like domain protein 2	CRELD2	ECM Glycoproteins				Q6UXH1	Cysteine-rich with EGF-like domain protein 2	CRELD2	ECM Glycoproteins
P01034	Cystatin-C	CST3	ECM Regulators				P01034	Cystatin-C	CST3	ECM Regulators
P04080	Cystatin-B	CSTB	ECM Regulators				P04080	Cystatin-B	CSTB	ECM Regulators
P10619	Lysosomal protective protein	CTSA	ECM Regulators				P10619	Lysosomal protective protein	CTSA	ECM Regulators
P07858	Cathepsin B	CTSB	ECM Regulators				P07858	Cathepsin B	CTSB	ECM Regulators
P53634	Dipeptidyl peptidase 1	CTSC	ECM Regulators				P53634	Dipeptidyl peptidase 1	CTSC	ECM Regulators
P07339	Cathepsin D	CTSD	ECM Regulators				P07339	Cathepsin D	CTSD	ECM Regulators
P08311	Cathepsin G	CTSG	ECM Regulators				P08311	Cathepsin G	CTSG	ECM Regulators
P07585	Decorin	DCN	Proteoglycans				P07585	Decorin	DCN	Proteoglycans
Q9Y6C2	EMILIN-1	EMILIN1	ECM Glycoproteins				Q9Y6C2	EMILIN-1	EMILIN1	ECM Glycoproteins
P00488	Coagulation factor XIII A chain	F13A1	ECM Regulators				P00488	Coagulation factor XIII A chain	F13A1	ECM Regulators
P00734	Prothrombin	F2	ECM Regulators				P00734	Prothrombin	F2	ECM Regulators
P23142	Fibulin-1	FBLN1	ECM Glycoproteins				P23142	Fibulin-1	FBLN1	ECM Glycoproteins
P98095	Fibulin-2	FBLN2	ECM Glycoproteins				P98095	Fibulin-2	FBLN2	ECM Glycoproteins
P35555	Fibrillin-1	FBN1	ECM Glycoproteins				P35555	Fibrillin-1	FBN1	ECM Glycoproteins
P35556	Fibrillin-2	FBN2	ECM Glycoproteins				P35556	Fibrillin-2	FBN2	ECM Glycoproteins
P02671	Fibrinogen alpha chain	FGA	ECM Glycoproteins				P02671	Fibrinogen alpha chain	FGA	ECM Glycoproteins
P02675	Fibrinogen beta chain	FGB	ECM Glycoproteins				P02675	Fibrinogen beta chain	FGB	ECM Glycoproteins
P02679	Fibrinogen gamma chain	FGG	ECM Glycoproteins				P02679	Fibrinogen gamma chain	FGG	ECM Glycoproteins
Q08830	Fibrinogen-like protein 1	FGL1	ECM Glycoproteins				Q08830	Fibrinogen-like protein 1	FGL1	ECM Glycoproteins
P02751	Fibronectin	FN1	ECM Glycoproteins				P02751	Fibronectin	FN1	ECM Glycoproteins
Q86XX4	Extracellular matrix protein FRAS1	FRAS1	ECM Glycoproteins				Q86XX4	Extracellular matrix protein FRAS1	FRAS1	ECM Glycoproteins
P51610	Host cell factor 1	HCFC1	Secreted Factors				P51610	Host cell factor 1	HCFC1	Secreted Factors
P02790	Hemopexin	HPX	ECM-affiliated Proteins				P02790	Hemopexin	HPX	ECM-affiliated Proteins
P98160	Basement membrane-specific heparan sulfate proteoglycan core protein	HSPG2	Proteoglycans				P98160	Basement membrane-specific heparan sulfate proteoglycan core protein	HSPG2	Proteoglycans
P18065	Insulin-like growth factor-binding protein 2	IGFBP2	ECM Glycoproteins				P18065	Insulin-like growth factor-binding protein 2	IGFBP2	ECM Glycoproteins
Q16270	Insulin-like growth factor-binding protein 7	IGFBP7	ECM Glycoproteins				Q16270	Insulin-like growth factor-binding protein 7	IGFBP7	ECM Glycoproteins
Q14624	Inter-alpha-trypsin inhibitor heavy chain H4	ITIH4	ECM Regulators				Q14624	Inter-alpha-trypsin inhibitor heavy chain H4	ITIH4	ECM Regulators
Q86UX2	Inter-alpha-trypsin inhibitor heavy chain H5	ITIH5	ECM Regulators				Q86UX2	Inter-alpha-trypsin inhibitor heavy chain H5	ITIH5	ECM Regulators
P24043	Laminin subunit alpha-2	LAMA2	ECM Glycoproteins				P24043	Laminin subunit alpha-2	LAMA2	ECM Glycoproteins
Q16363	Laminin subunit alpha-4	LAMA4	ECM Glycoproteins				Q16363	Laminin subunit alpha-4	LAMA4	ECM Glycoproteins
O15230	Laminin subunit alpha-5	LAMA5	ECM Glycoproteins				O15230	Laminin subunit alpha-5	LAMA5	ECM Glycoproteins
P07942	Laminin subunit beta-1	LAMB1	ECM Glycoproteins				P07942	Laminin subunit beta-1	LAMB1	ECM Glycoproteins
P55268	Laminin subunit beta-2	LAMB2	ECM Glycoproteins				P55268	Laminin subunit beta-2	LAMB2	ECM Glycoproteins
P11047	Laminin subunit gamma-1	LAMC1	ECM Glycoproteins				P11047	Laminin subunit gamma-1	LAMC1	ECM Glycoproteins
Q9Y6N6	Laminin subunit gamma-3	LAMC3	ECM Glycoproteins				Q9Y6N6	Laminin subunit gamma-3	LAMC3	ECM Glycoproteins
P09382	Galectin-1	LGALS1	ECM-affiliated Proteins				P09382	Galectin-1	LGALS1	ECM-affiliated Proteins
P05162	Galectin-2	LGALS2	ECM-affiliated Proteins				P05162	Galectin-2	LGALS2	ECM-affiliated Proteins
P17931	Galectin-3	LGALS3	ECM-affiliated Proteins				P17931	Galectin-3	LGALS3	ECM-affiliated Proteins
P56470	Galectin-4	LGALS4	ECM-affiliated Proteins				P56470	Galectin-4	LGALS4	ECM-affiliated Proteins
O00214	Galectin-8	LGALS8	ECM-affiliated Proteins				O00214	Galectin-8	LGALS8	ECM-affiliated Proteins
P49257	Protein ERGIC-53	LMAN1	ECM-affiliated Proteins				P49257	Protein ERGIC-53	LMAN1	ECM-affiliated Proteins
P51884	Lumican	LUM	Proteoglycans				P51884	Lumican	LUM	Proteoglycans
P55001	Microfibrillar-associated protein 2	MFAP2	ECM Glycoproteins				P55001	Microfibrillar-associated protein 2	MFAP2	ECM Glycoproteins
Q08431	Lactadherin	MFGE8	ECM Glycoproteins				Q08431	Lactadherin	MFGE8	ECM Glycoproteins
P14543	Nidogen-1	NID1	ECM Glycoproteins				P14543	Nidogen-1	NID1	ECM Glycoproteins
Q14112	Nidogen-2	NID2	ECM Glycoproteins				Q14112	Nidogen-2	NID2	ECM Glycoproteins
P20774	Mimecan	OGN	Proteoglycans				P20774	Mimecan	OGN	Proteoglycans
Q15113	Procollagen C-endopeptidase enhancer 1	PCOLCE	ECM Glycoproteins				Q15113	Procollagen C-endopeptidase enhancer 1	PCOLCE	ECM Glycoproteins
P00747	Plasminogen	PLG	ECM Regulators				P00747	Plasminogen	PLG	ECM Regulators
O15031	Plexin-B2	PLXNB2	ECM-affiliated Proteins				O15031	Plexin-B2	PLXNB2	ECM-affiliated Proteins
Q15063	Periostin	POSTN	ECM Glycoproteins				Q15063	Periostin	POSTN	ECM Glycoproteins
P51888	Prolargin	PRELP	Proteoglycans				P51888	Prolargin	PRELP	Proteoglycans
P07477	Trypsin-1	PRSS1	ECM Regulators				P07477	Trypsin-1	PRSS1	ECM Regulators
P07478	Trypsin-2	PRSS2	ECM Regulators				P07478	Trypsin-2	PRSS2	ECM Regulators
P35030	Trypsin-3	PRSS3	ECM Regulators				P35030	Trypsin-3	PRSS3	ECM Regulators
P05451	Lithostathine-1-alpha	REG1A	ECM-affiliated Proteins				P05451	Lithostathine-1-alpha	REG1A	ECM-affiliated Proteins
P48304	Lithostathine-1-beta	REG1B	ECM-affiliated Proteins				P48304	Lithostathine-1-beta	REG1B	ECM-affiliated Proteins
Q06141	Regenerating islet-derived protein 3-alpha	REG3A	ECM-affiliated Proteins				Q06141	Regenerating islet-derived protein 3-alpha	REG3A	ECM-affiliated Proteins
P60903	Protein S100-A10	S100A10	Secreted Factors				P60903	Protein S100-A10	S100A10	Secreted Factors
P31949	Protein S100-A11	S100A11	Secreted Factors				P31949	Protein S100-A11	S100A11	Secreted Factors
Q99584	Protein S100-A13	S100A13	Secreted Factors				Q99584	Protein S100-A13	S100A13	Secreted Factors
Q96FQ6	Protein S100-A16	S100A16	Secreted Factors				Q96FQ6	Protein S100-A16	S100A16	Secreted Factors
P26447	Protein S100-A4	S100A4	Secreted Factors				P26447	Protein S100-A4	S100A4	Secreted Factors
P05109	Protein S100-A8	S100A8	Secreted Factors				P05109	Protein S100-A8	S100A8	Secreted Factors
P06702	Protein S100-A9	S100A9	Secreted Factors				P06702	Protein S100-A9	S100A9	Secreted Factors
P01009	Alpha-1-antitrypsin	SERPINA1	ECM Regulators				P01009	Alpha-1-antitrypsin	SERPINA1	ECM Regulators
P01011	Alpha-1-antichymotrypsin	SERPINA3	ECM Regulators				P01011	Alpha-1-antichymotrypsin	SERPINA3	ECM Regulators
P30740	Leukocyte elastase inhibitor	SERPINB1	ECM Regulators				P30740	Leukocyte elastase inhibitor	SERPINB1	ECM Regulators
P35237	Serpin B6	SERPINB6	ECM Regulators				P35237	Serpin B6	SERPINB6	ECM Regulators
P05155	Plasma protease C1 inhibitor	SERPING1	ECM Regulators				P05155	Plasma protease C1 inhibitor	SERPING1	ECM Regulators
P50454	Serpin H1	SERPINH1	ECM Regulators				P50454	Serpin H1	SERPINH1	ECM Regulators
O75830	Serpin I2	SERPINI2	ECM Regulators				O75830	Serpin I2	SERPINI2	ECM Regulators
Q15582	Transforming growth factor-beta-induced protein ig-h3	TGFBI	ECM Glycoproteins				Q15582	Transforming growth factor-beta-induced protein ig-h3	TGFBI	ECM Glycoproteins
P21980	Protein-glutamine gamma-glutamyltransferase 2	TGM2	ECM Regulators				P21980	Protein-glutamine gamma-glutamyltransferase 2	TGM2	ECM Regulators
P07996	Thrombospondin-1	THBS1	ECM Glycoproteins				P07996	Thrombospondin-1	THBS1	ECM Glycoproteins
Q9GZM7	Tubulointerstitial nephritis antigen-like	TINAGL1	ECM Glycoproteins				Q9GZM7	Tubulointerstitial nephritis antigen-like	TINAGL1	ECM Glycoproteins
P22105	Tenascin-X	TNXB	ECM Glycoproteins				P22105	Tenascin-X	TNXB	ECM Glycoproteins
P04004	Vitronectin	VTN	ECM Glycoproteins				P04004	Vitronectin	VTN	ECM Glycoproteins
Q6PCB0	von Willebrand factor A domain-containing protein 1	VWA1	ECM Glycoproteins				Q6PCB0	von Willebrand factor A domain-containing protein 1	VWA1	ECM Glycoproteins
P04275	von Willebrand factor	VWF	ECM Glycoproteins				P04275	von Willebrand factor	VWF	ECM Glycoproteins
Q13444	Disintegrin and metalloproteinase domain-containing protein 15	ADAM15	ECM Regulators				P13942	Collagen alpha-2(XI) chain	COL11A2	Collagens
Q13443	Disintegrin and metalloproteinase domain-containing protein 9	ADAM9	ECM Regulators				P15502	Elastin	ELN	ECM Glycoproteins
Q8IUX7	Adipocyte enhancer-binding protein 1	AEBP1	ECM Glycoproteins				Q9NR99	Matrix-remodeling-associated protein 5	MXRA5	ECM Glycoproteins
P02745	Complement C1q subcomponent subunit A	C1QA	ECM-affiliated Proteins				Q6UXI9	Nephronectin	NPNT	ECM Glycoproteins
Q6YHK3	CD109 antigen	CD109	ECM Regulators				P05154	Plasma serine protease inhibitor	SERPINA5	ECM Regulators
P0CG36	Cryptic family protein 1B	CFC1B	Secreted Factors				P01008	Antithrombin-III	SERPINC1	ECM Regulators
Q86T13	C-type lectin domain family 14 member A	CLEC14A	ECM-affiliated Proteins				P01023	Alpha-2-macroglobulin	A2M	ECM Regulators
Q96P44	Collagen alpha-1(XXI) chain	COL21A1	Collagens				P06703	Protein S100-A6	S100A6	Secreted Factors
A6NMZ7	Collagen alpha-6(VI) chain	COL6A6	Collagens				P0CG37	Cryptic protein	CFC1	Secreted Factors
Q5KU26	Collectin-12	COLEC12	ECM-affiliated Proteins
Q6UVK1	Chondroitin sulfate proteoglycan 4	CSPG4	ECM-affiliated Proteins
P09668	Pro-cathepsin H	CTSH	ECM Regulators
Q9UBR2	Cathepsin Z	CTSZ	ECM Regulators
Q07507	Dermatopontin	DPT	ECM Glycoproteins
O95967	EGF-containing fibulin-like extracellular matrix protein 2	EFEMP2	ECM Glycoproteins
P08246	Neutrophil elastase	ELANE	ECM Regulators
Q9BXX0	EMILIN-2	EMILIN2	ECM Glycoproteins
Q9NT22	EMILIN-3	EMILIN3	ECM Glycoproteins
Q9UBX5	Fibulin-5	FBLN5	ECM Glycoproteins
Q75N90	Fibrillin-3	FBN3	ECM Glycoproteins
Q06828	Fibromodulin	FMOD	Proteoglycans
Q5SZK8	FRAS1-related extracellular matrix protein 2	FREM2	ECM-affiliated Proteins
P51654	Glypican-3	GPC3	ECM-affiliated Proteins
O75487	Glypican-4	GPC4	ECM-affiliated Proteins
Q9Y625	Glypican-6	GPC6	ECM-affiliated Proteins
P04196	Histidine-rich glycoprotein	HRG	ECM Regulators
P24593	Insulin-like growth factor-binding protein 5	IGFBP5	ECM Glycoproteins
P19827	Inter-alpha-trypsin inhibitor heavy chain H1	ITIH1	ECM Regulators
P19823	Inter-alpha-trypsin inhibitor heavy chain H2	ITIH2	ECM Regulators
P25391	Laminin subunit alpha-1	LAMA1	ECM Glycoproteins
Q32P28	Prolyl 3-hydroxylase 1	LEPRE1	ECM Regulators
Q8IVL6	Prolyl 3-hydroxylase 3	LEPREL2	ECM Regulators
Q14766	Latent-transforming growth factor beta-binding protein 1	LTBP1	ECM Glycoproteins
Q8N2S1	Latent-transforming growth factor beta-binding protein 4	LTBP4	ECM Glycoproteins
O00339	Matrilin-2	MATN2	ECM Glycoproteins
P21741	Midkine	MDK	Secreted Factors
Q13361	Microfibrillar-associated protein 5	MFAP5	ECM Glycoproteins
P50281	Matrix metalloproteinase-14	MMP14	ECM Regulators
P08253	72 kDa type IV collagenase	MMP2	ECM Regulators
Q9H8L6	Multimerin-2	MMRN2	ECM Glycoproteins
P13674	Prolyl 4-hydroxylase subunit alpha-1	P4HA1	ECM Regulators
O15460	Prolyl 4-hydroxylase subunit alpha-2	P4HA2	ECM Regulators
Q02809	Procollagen-lysine,2-oxoglutarate 5-dioxygenase 1	PLOD1	ECM Regulators
O60568	Multifunctional procollagen lysine hydroxylase and glycosyltransferase LH3	PLOD3	ECM Regulators
O75051	Plexin-A2	PLXNA2	ECM-affiliated Proteins
P13727	Bone marrow proteoglycan	PRG2	Proteoglycans
Q92626	Peroxidasin homolog	PXDN	ECM Glycoproteins
Q6UW15	Regenerating islet-derived protein 3-gamma	REG3G	ECM-affiliated Proteins
P80511	Protein S100-A12	S100A12	Secreted Factors
P50453	Serpin B9	SERPINB9	ECM Regulators
P36955	Pigment epithelium-derived factor	SERPINF1	ECM Regulators
Q8N474	Secreted frizzled-related protein 1	SFRP1	Secreted Factors
P09486	SPARC	SPARC	ECM Glycoproteins
Q9HCB6	Spondin-1	SPON1	ECM Glycoproteins
Q6ZMP0	Thrombospondin type-1 domain-containing protein 4	THSD4	ECM Glycoproteins
P01033	Metalloproteinase inhibitor 1	TIMP1	ECM Regulators
P13611	Versican core protein	VCAN	Proteoglycans
Q8N398	von Willebrand factor A domain-containing protein 5B2	VWA5B2	ECM Glycoproteins
O96014	Protein Wnt-11	WNT11	Secreted Factors
