# Supplementary material for: Proteome-wide and matrisome-specific alterations during human pancreas development and maturation
Source: Nat Commun. 2021 Feb 15;12:1020. doi: 10.1038/s41467-021-21261-w (PMC7884717; doi:10.1038/s41467-021-21261-w)
Supplement: Supplementary file 8 — Supplementary Data 5 [file 41467_2021_21261_MOESM8_ESM.xlsx]

## Sheet: Data 5
Quantified: ECM Proteins				Significantly changed among age groups (one-way ANOVA, FDR 0.05)																								Pairwise comparisons between groups				Significantly down-regulated proteins (FC < 0.5, *p < 0.05) shown in green							Significantly up-regulated proteins (FC > 2, *p < 0.05) shown in red							*two-sided t test, p values were adjusted by Benjamini-Hochberg correction for multiple comparisons
																												J vs F				Y vs F				O vs F				Y vs J				O vs J				O vs Y
Accession	Description	Gene name	ECM category	F_7	F_8	F_9	F_10	F_11	F_12	J_8	J_22	J_46	J_59	J_67	Y_12	Y_31	Y_51	Y_57	Y_61	Y_64	O_14	O_20	O_48	O_52	O_54	O_68		Gene	log2FoldChange	pvalue		Gene	log2FoldChange	pvalue		Gene	log2FoldChange	pvalue		Gene	log2FoldChange	pvalue		Gene	log2FoldChange	pvalue		Gene	log2FoldChange
Q05707	Collagen alpha-1(XIV) chain	COL14A1	Collagens	12.2852	12.6163	12.3602	12.0673	12.1163	12.5275	11.3024	11.1028	11.3154	10.9476	10.9218	11.0125	8.33562	8.07474	8.66501	8.38658	8.44311	8.22979	7.89717	8.44631	8.54241	9.99997	7.73298		SERPINH1	-1.2509	6.41072e-07		COL14A1	-3.50919	0.000407721		TNXB	-4.08601	0.000177733		TNXB	-3.46777	0.00231002		TNXB	-4.37331	7.82586e-05		SERPINH1	-0.451695
Q99715	Collagen alpha-1(XII) chain	COL12A1	Collagens	11.7845	11.7055	11.6822	11.8966	11.7972	11.8846	11.3128	10.7546	11.2163	10.9008	10.737	10.8779	9.15754	9.24721	9.71862	8.70262	9.0679	9.30889	9.00091	9.40183	9.12664	9.38308	8.95107		COL14A1	-1.2108	3.99426e-06		TNXB	-3.18047	0.00373684		FBN2	-4.0069	4.38202e-06		FBN2	-2.4735	0.00236677		FBN2	-3.32418	1.55327e-06		CELA2A	0.526263
P35556	Fibrillin-2	FBN2	ECM Glycoproteins	10.4411	10.6553	10.4771	10.5223	10.8396	10.5817	10.3771	9.55075	10.3817	9.66107	9.5467	9.68229	7.05243	6.97795	7.08196	7.50305	6.28204	6.73269	7.0365	6.71181	6.71703	5.46637	6.81127		POSTN	-1.04853	1.57318e-05		FBN2	-3.15622	0.00110732		COL14A1	-3.85402	4.03209e-05		COL14A1	-2.29839	0.00318258		COL14A1	-2.64322	0.000327328		REG3A	-0.849587
Q15063	Periostin	POSTN	ECM Glycoproteins	10.9624	10.8434	10.9169	11.0795	11.2255	11.4624	10.1445	9.9331	10.1358	10.038	9.91424	10.1595	8.37999	8.26546	9.41839	8.56493	8.01719	8.72984	7.91179	8.70726	8.34727	9.40701	7.72812		LGALS2	1.52838	0.0236261		VWF	-2.5235	0.00121298		VWF	-2.75423	5.83896e-05		VWF	-1.93995	0.0035005		VWF	-2.17068	9.81539e-05		SERPINB1	-0.348918
Q16363	Laminin subunit alpha-4	LAMA4	ECM Glycoproteins	9.27775	9.29393	9.46189	9.48623	9.30287	9.14389	9.35909	9.70632	9.58063	9.50482	9.27798	9.24103	9.42734	8.69952	8.81998	8.33351	7.89894	8.18318	8.46999	8.25749	8.00581	10.034	7.52332		LGALS4	1.11796	0.023117		COL12A1	-2.3298	0.000636053		POSTN	-2.60979	4.5497e-05		COL12A1	-1.52232	0.00335325		REG3A	-2.06985	0.00593378		ANXA4	0.27127
Q9Y6C2	EMILIN-1	EMILIN1	ECM Glycoproteins	11.1203	11.015	11.1777	11.2016	10.9963	11.1387	11.3441	11.0353	11.374	11.2118	11.2934	11.1238	10.2183	10.3383	10.8811	10.5279	10.032	10.3456	10.2971	10.7725	10.3972	11.2468	9.93195		FGG	1.26523	0.0224484		POSTN	-2.28076	0.000698056		COL12A1	-2.59637	1.46071e-08		C1QB	-1.51535	8.21762e-05		CTSC	-1.83189	9.8431e-05		FGG	0.88568
P20774	Mimecan	OGN	Proteoglycans	10.5057	10.6	10.4899	10.2395	10.0807	10.6279	9.19673	10.1996	9.09566	9.64386	10.0688	9.74937	9.30892	8.80216	8.72528	8.39136	8.15275	8.39383	8.36272	8.19786	8.12956	9.64997	8.12945		ITIH4	1.9585	0.014993		CTSC	-1.68478	0.00795413		CTSC	-2.09793	0.000100265		ITIH4	-1.50107	0.037406		C1QB	-1.82546	1.33626e-05		PLXNB2	-0.406966
P02458	Collagen alpha-1(II) chain	COL2A1	Collagens	9.46618	9.20994	9.13648	9.37808	9.87713	9.6462	9.68773	8.86171	9.78611	8.71665	8.71528	9.02292	8.8333	8.28348	8.89799	8.06225	7.58966	9.00462	8.28562	8.58809	8.61851	9.32161	7.55771		REG3A	1.96642	0.00759397		SERPINH1	-1.57587	2.26933e-06		SERPINH1	-2.02757	3.07809e-09		CTSC	-1.41874	0.0151606		COL12A1	-1.78888	3.61149e-06		FGB	0.908483
P02462	Collagen alpha-1(IV) chain	COL4A1	Collagens	9.97111	10.0312	9.91961	9.84596	10.3614	9.67296	10.4658	11.7304	11.1501	11.1711	11.1174	11.5901	11.4086	11.0589	12.101	10.2708	9.86029	11.4973	11.038	11.8974	10.3534	12.3661	9.79009		FGL1	1.20963	0.00687025		OGN	-1.56897	0.000705862		OGN	-1.94671	0.00020043		POSTN	-1.23222	0.0138195		POSTN	-1.56125	0.00130026		FGA	0.972227
P08572	Collagen alpha-2(IV) chain	COL4A2	Collagens	9.94031	9.979	9.98014	9.9362	10.1831	9.82877	10.4694	11.1706	11.1399	10.5825	10.4891	11.187	11.1388	10.7921	11.5643	10.4903	10.0903	11.2878	10.6382	11.6188	10.346	11.8076	10.051		SERPINA3	1.41647	0.0047085		PLXNB2	-1.1904	0.00177876		PLXNB2	-1.59737	2.05016e-06		REG3A	-1.22027	0.045868		PLXNB2	-1.49166	0.000182052		ANXA7	0.194868
P12107	Collagen alpha-1(XI) chain	COL11A1	Collagens	7.38025	7.41278	7.25927	7.40088	7.65177	7.17193	8.8157	7.23458	10.7115	7.96116	7.57818	7.51649	8.17261	8.28348	9.08899	8.56228	8.07707	8.89932	8.97577	8.43854	8.23678	8.93011	8.08527		CELA2A	1.58886	0.0040657		C1QB	-1.14584	0.000443479		C1QB	-1.45595	4.36497e-05		MFGE8	-1.09654	0.0205276		ITIH4	-1.41519	0.0446318		CST3	-0.279557
Q07092	Collagen alpha-1(XVI) chain	COL16A1	Collagens	7.69418	7.42375	7.57969	7.50064	8.16239	7.20848	9.18289	7.17792	9.09011	7.78005	7.34341	7.80736	8.43162	8.30325	8.91663	8.82301	8.86537	8.77721	8.71167	9.04767	8.95375	9.01313	8.01594		CELA2B	1.87478	0.00401879		HCFC1	-1.0963	0.00126997		HCFC1	-1.32299	4.94992e-05		LGALS3	-1.09144	0.000417163		VWA1	-1.23361	0.00363402		ANXA11	-0.233111
O15230	Laminin subunit alpha-5	LAMA5	ECM Glycoproteins	11.3948	11.484	11.5724	11.6206	11.5426	11.4033	11.8367	12.6525	12.5155	12.4506	12.5034	12.4805	12.4817	12.2994	12.6814	11.9079	11.5102	12.3477	12.0719	12.793	11.9051	13.1739	11.3305		COL4A1	1.15992	0.00224161		FBN1	-1.01161	0.00516721		ANXA11	-1.20636	2.84139e-07		PLXNB2	-1.0847	0.0023912		S100A9	-1.22844	0.00277962		FBN2	-0.850677
P02671	Fibrinogen alpha chain	FGA	ECM Glycoproteins	9.14134	9.54206	9.30834	9.43087	9.91004	9.81794	9.06716	10.5129	9.70408	10.4566	10.5477	9.08985	10.3984	10.2414	10.9194	10.5611	10.7496	11.8918	11.0899	10.7324	10.5083	13.3787	10.1921		PRSS1	1.616	0.00189054		COL2A1	-1.00407	0.00539531		S100A9	-1.1599	0.00153245		VWA1	-1.02255	0.00986114		OGN	-1.16368	0.00610474		F2	0.143439
P02675	Fibrinogen beta chain	FGB	ECM Glycoproteins	9.62899	9.97039	9.73386	9.94471	10.3354	10.0899	10.4794	10.8681	11.5188	11.1306	10.9883	10.1486	10.7978	10.7759	11.404	10.8872	11.0441	12.4569	11.3603	11.2042	11.368	13.6123	10.5068		FGB	1.04648	0.00128773		THBS1	1.20088	0.0398667		TGFBI	-1.05019	0.0104961		S100A9	-1.00133	0.0303158		HCFC1	-1.15734	7.83987e-05		C1QB	-0.310118
P02679	Fibrinogen gamma chain	FGG	ECM Glycoproteins	9.42333	9.91289	9.64602	9.6907	10.1104	9.99859	10.1464	10.8349	12.3676	11.0729	10.8892	9.97814	10.8046	10.8574	11.5389	10.9829	11.2756	12.5237	11.3953	11.3784	11.1718	13.5047	10.7777		SERPINB1	1.1878	0.000464119		COL4A1	1.08125	0.0243115		BGN	-1.03001	0.0160118		CSTB	1.25911	0.010221		MFGE8	-1.15555	0.0228793		LGALS1	0.207659
P02751	Fibronectin	FN1	ECM Glycoproteins	12.0797	12.1807	12.1815	12.2452	12.3154	12.3534	15.4397	11.7367	11.9184	12.0145	11.756	11.5203	10.6928	10.7782	12.6213	10.922	10.8793	11.24	11.0444	11.3096	11.0838	12.2529	10.3585		REG1B	2.60528	0.000337851		SERPINB6	1.14832	0.0120471		FN1	-1.0111	0.00928615		PRSS2	1.27733	0.0434719		LGALS3	-1.10346	0.000554892		ADAM10	-0.324465
P04004	Vitronectin	VTN	ECM Glycoproteins	8.16591	8.31198	8.1467	8.26115	8.21578	8.55305	8.80219	8.50263	9.38716	8.56301	8.51017	8.71562	9.24325	9.2421	9.61942	9.35173	9.01402	9.56638	9.42905	9.73338	9.33407	10.3365	8.73152		REG1A	2.12092	2.56334e-05		CSTB	1.26933	0.0105866		LAMC3	1.08892	0.0368592		PRSS3	1.28924	0.0428403		LAMA4	-1.07348	0.0268697		FBLN2	0.515922
P04275	von Willebrand factor	VWF	ECM Glycoproteins	10.2877	10.1334	10.3144	10.4544	10.1679	10.4306	9.91737	9.61857	9.98541	9.61508	9.43609	9.65732	7.28036	7.66123	7.65626	7.43081	6.96134	7.19177	7.52134	7.71569	7.37331	8.60156	6.85932		ANXA6	-0.822222	4.74097e-05		FBLN2	1.06721	0.009465		F2	1.0977	3.05453e-05		THBS1	1.55037	0.0147617		TGFBI	-1.06854	0.00819538		VTN	0.324123
P07996	Thrombospondin-1	THBS1	ECM Glycoproteins	7.51017	7.77017	7.66178	7.30652	7.67948	7.53916	6.86047	7.97499	6.82146	7.12309	7.36194	6.82782	8.81702	8.76938	9.19934	10.0796	8.97939	8.81938	8.56604	8.9527	9.04568	8.36396	8.70702		COL12A1	-0.807486	0.00157179		REG1B	2.19561	0.00456129		S100A13	1.10239	0.00638411		CELA2A	1.62253	0.00209699		REG1B	-1.0348	0.00976194		REG1B	-0.625132
P18065	Insulin-like growth factor-binding protein 2	IGFBP2	ECM Glycoproteins	8.00675	7.4363	7.56758	8.30788	7.6388	8.1639	7.41278	6.60288	7.42626	8.4672	8.633	7.6872	8.44802	8.43807	9.19544	8.42557	9.03377	8.1365	9.27934	8.75567	9.28069	8.16422	7.86996		OGN	-0.783024	0.020593		CTSA	2.26749	0.00325254		COL16A1	1.15837	0.000236938		ASPN	1.66024	0.000412156		PRELP	1.16	0.00231948		S100A10	0.352241
P22105	Tenascin-X	TNXB	ECM Glycoproteins	8.92125	8.79701	8.67349	8.67772	8.58984	8.64205	9.38995	9.00955	9.01179	8.68545	8.92422	8.28216	6.2979	5.16247	4.85097	4.39076	4.23425	4.66141	4.34129	3.83428	4.776	6.5336	3.63871		LGALS1	-0.776177	0.00332104		REG1A	2.09018	0.00308459		THBS1	1.16458	7.72504e-06		CTSA	2.18794	0.00352361		FBLN2	1.32897	0.00832387		LGALS2	-0.416092
P24043	Laminin subunit alpha-2	LAMA2	ECM Glycoproteins	11.5667	11.6562	11.7675	11.7397	11.7905	11.5105	12.0261	12.933	12.781	12.7488	12.5239	12.6114	13.1401	12.8626	13.5215	12.081	11.7113	12.9773	12.4154	13.0703	11.9345	13.84	11.4243		CST3	-0.73362	0.00211343		FGG	1.10925	0.00231443		COL4A1	1.19	0.0284004		FN1	-1.3374	0.142421		PRSS3	1.37148	0.0355301		TNXB	-0.905538
P35555	Fibrillin-1	FBN1	ECM Glycoproteins	13.3044	13.3447	13.2216	13.3742	13.3598	13.5464	12.6479	13.0179	12.9226	12.812	12.7934	12.9253	12.5226	12.168	12.9248	11.917	11.6237	12.5206	12.3637	12.3611	12.1062	13.9854	11.3282		ANXA5	-0.696123	0.0295503		PRELP	1.28516	0.00188319		SERPINA1	1.1919	0.00693905		TGFBI	-0.948362	0.00218598		PRSS2	1.45798	0.0284043		COL11A1	0.31081
P55268	Laminin subunit beta-2	LAMB2	ECM Glycoproteins	10.8082	10.5486	10.4485	10.5117	10.4649	10.439	11.013	11.5802	11.1298	11.0371	10.9684	10.9609	11.8423	11.2869	11.5739	11.2668	10.5125	11.1025	11.1113	11.3357	11.0117	12.2052	10.7267		FBN2	-0.682722	0.0221974		LGALS2	1.69658	0.00149628		COL11A1	1.21482	0.000252788		HCFC1	-0.930655	0.00255139		THBS1	1.51408	0.000712661		OGN	-0.37774
P98095	Fibulin-2	FBLN2	ECM Glycoproteins	6.81762	6.91528	6.83794	6.7879	6.91289	6.65821	7.78398	6.42122	7.57592	6.87406	6.72383	6.79442	8.31257	8.10357	8.47038	7.42615	8.22603	9.20561	8.41313	8.01067	7.92847	9.33963	7.53115		VWF	-0.583554	0.00224224		CELA3A	1.18561	0.000839078		CELA3A	1.23931	0.000562313		ANXA7	-0.855433	0.0602667		CSTB	1.53306	8.09572e-06		F13A1	-0.229254
Q08431	Lactadherin	MFGE8	ECM Glycoproteins	7.96809	8.06447	7.98242	7.84172	7.99605	7.87529	8.09064	8.93634	8.60955	8.07842	8.2635	8.11634	7.16455	7.48093	8.25083	6.53174	6.25055	7.4498	6.87979	7.64475	6.5876	8.67752	6.20139		ANXA11	-0.530739	0.00052156		TINAGL1	1.19355	0.00075321		VTN	1.24605	0.00155922		OGN	-0.785942	0.0399548		ASPN	1.67206	0.000324609		S100A16	0.287372
Q08830	Fibrinogen-like protein 1	FGL1	ECM Glycoproteins	7.37156	7.45121	7.40173	7.33896	7.41532	7.25456	9.0337	8.76354	9.04521	7.8189	8.24793	7.75822	8.59003	8.38404	8.6297	8.77166	8.5441	8.38886	8.22909	8.64163	8.57269	7.58486	8.19153		FBN1	-0.51977	0.000190785		ITIH5	1.17238	0.000696093		ITIH5	1.24722	0.000217113		LAMA4	-0.749052	0.0214964		CTSA	2.14438	0.000488178		CTSD	0.188479
Q15113	Procollagen C-endopeptidase enhancer 1	PCOLCE	ECM Glycoproteins	9.05474	9.34961	9.108	8.8351	9.17742	8.87805	9.22014	8.91079	9.41764	8.84078	8.72212	8.70287	7.93207	8.2114	8.6297	8.55537	8.17427	8.45872	8.34192	8.18934	8.26488	8.45862	8.02072		ANXA1	-0.430171	0.0351528		SERPINA3	1.57815	0.000632866		LGALS2	1.28048	0.000739558		EMILIN1	-0.731489	0.00602858		CELA2A	2.14879	0.000386133		HCFC1	-0.226684
Q15582	Transforming growth factor-beta-induced protein ig-h3	TGFBI	ECM Glycoproteins	10.4737	10.2994	10.3423	10.3822	10.4584	10.3282	10.0041	10.3926	10.388	10.5104	10.7002	10.1582	9.66315	9.28911	9.55943	9.15833	8.87592	9.30527	8.95973	9.57915	9.1379	10.4533	8.54781		ANXA4	-0.381644	0.101436		FGL1	1.07407	0.000601357		TINAGL1	1.44622	0.00523695		COL2A1	-0.705224	0.0639023		FN1	-1.35818	0.134623		CTSB	-0.182115
Q6PCB0	von Willebrand factor A domain-containing protein 1	VWA1	ECM Glycoproteins	9.02265	9.0474	9.06043	9.04111	9.1267	8.89694	9.3217	9.84408	9.66658	9.98285	10.1852	9.61121	8.89266	8.75797	9.25083	8.34342	7.80915	8.64013	8.48903	9.02111	8.2198	9.43646	7.59237		THBS1	-0.349491	0.176921		LGALS4	1.11439	0.000525034		CELA3B	1.49367	0.00147824		S100A8	-0.681154	0.317538		S100A8	-0.933396	0.139877		COL16A1	0.228689
Q6UXH1	Cysteine-rich with EGF-like domain protein 2	CRELD2	ECM Glycoproteins	8.22882	8.02292	8.09751	8.04385	8.57705	8.02181	9.07387	8.37243	8.73944	8.44128	8.72928	9.26608	9.31655	8.53096	8.55529	8.94189	8.96464	8.76479	9.25561	8.85148	9.55086	8.18652	8.86686		ANXA2	-0.325148	0.232782		CELA3B	1.28299	0.000287966		PRELP	1.51167	5.02844e-07		CTSB	-0.676635	0.022493		CTSB	-0.85875	0.00699102		SERPINI2	0.267683
Q9GZM7	Tubulointerstitial nephritis antigen-like	TINAGL1	ECM Glycoproteins	8.17193	8.21868	8.21723	8.42291	8.1819	8.16892	8.45533	9.37025	8.43754	9.04685	9.16088	9.26655	9.74877	9.57037	9.79419	9.51731	8.64569	9.89604	9.26736	9.91831	9.55357	10.849	8.5746		COL2A1	-0.298841	0.304994		ASPN	2.01595	0.000207579		CSTB	1.54328	4.90532e-06		HPX	-0.658754	0.024224		SERPING1	-0.795204	0.0016206		REG1A	-0.409518
Q9Y6N6	Laminin subunit gamma-3	LAMC3	ECM Glycoproteins	8.86481	8.81442	8.9952	9.01095	9.05311	8.72383	9.50184	9.68247	9.85003	9.34983	9.23769	9.41891	10.1075	10.13	10.4065	9.5511	8.9708	9.96321	9.57929	10.9242	9.47415	11.2865	8.76846		LUM	-0.284406	0.140218		CELA2B	2.56096	0.000169255		REG1B	1.57047	0.000523244		PCOLCE	-0.654681	0.00548329		BGN	-0.794054	0.0427691		ANXA6	0.114782
P21810	Biglycan	BGN	Proteoglycans	9.81298	9.68282	9.70701	9.76437	9.48119	9.71716	9.34607	9.72979	8.97613	9.57081	9.66871	9.56491	8.94497	8.47339	9.27891	8.38238	8.28327	8.87509	8.08788	8.63381	8.55655	9.92216	7.91001		CTSC	-0.266039	0.0320806		PRSS1	2.47526	0.000114355		SERPINA3	1.57258	6.30071e-08		BGN	-0.636996	0.036122		SERPINH1	-0.776673	3.46751e-05		PRELP	0.226509
P51888	Prolargin	PRELP	Proteoglycans	8.85829	8.82909	8.72826	8.74886	8.53566	8.62278	8.65428	9.73335	8.78234	8.86666	9.32418	8.89754	10.2357	10.0671	10.3508	10.2068	10.276	10.1148	10.2132	10.2774	10.2627	10.5935	9.93132		DCN	-0.244688	0.456719		PRSS3	2.3324	1.62546e-05		FBLN2	1.58313	0.00295888		COL5A1	-0.623426	0.142924		EMILIN1	-0.753193	0.00822309		SERPINB6	-0.418962
Q9BXN1	Asporin	ASPN	Proteoglycans	8.33807	8.08321	8.1375	7.92125	7.99039	7.80478	8.05257	8.31651	8.95507	8.01346	8.6703	9.16692	10.764	9.94593	10.6771	9.87153	9.94537	10.1927	9.82567	9.99058	10.0807	10.0652	10.287		BGN	-0.235956	0.16494		PRSS2	2.40464	1.2798e-05		REG1A	1.68066	2.13727e-05		S100A16	-0.59686	0.0801383		PCOLCE	-0.73326	0.00215688		CTSC	-0.413156
O14672	Disintegrin and metalloproteinase domain-containing protein 10	ADAM10	ECM Regulators	8.06232	7.9847	8.09011	7.99322	8.02015	7.96809	8.30652	8.14517	8.52121	8.14873	8.03452	8.17842	7.36599	7.84324	8.11701	8.84889	7.62864	7.71898	7.40465	8.13344	7.4557	7.83685	7.48578		IGFBP7	-0.191587	0.245178		SERPINB1	2.0305	5.80561e-07		SERPINB1	1.68158	1.18229e-06		SERPING1	-0.547383	0.136063		HPX	-0.725107	0.0145784		S100A13	0.319331
O75830	Serpin I2	SERPINI2	ECM Regulators	9.63172	9.69366	9.13468	9.24722	9.88249	8.96895	10.2776	9.80187	9.783	9.18239	9.64872	9.61985	9.78199	10.064	9.70097	9.86381	10.4422	9.76742	10.0357	10.5222	10.4158	9.33065	11.0071		HCFC1	-0.165648	0.11295		CELA2A	3.21139	3.54432e-07		FGA	1.77376	0.0128373		AGRN	-0.534015	0.0820614		COL5A1	-0.707784	0.16496		FGL1	-0.17818
P00488	Coagulation factor XIII A chain	F13A1	ECM Regulators	9.01095	8.95216	8.85767	8.60696	8.80058	8.63372	8.90689	9.01597	9.4674	8.98214	9.73809	9.1375	8.42119	8.85311	9.67421	8.56757	8.72318	8.89276	8.68139	8.671	8.75823	8.81698	8.18089		MFAP2	-0.153149	0.191796		FN1	-0.990315	0.0214718		FGB	1.80089	0.00949974		FBN1	-0.491841	0.0757189		ANXA11	-0.675621	0.000105218		COL12A1	-0.266564
P00734	Prothrombin	F2	ECM Regulators	8.20163	8.34518	7.97556	8.12412	8.76686	8.26444	9.33539	8.40599	8.90479	8.8716	9.07361	9.40216	8.95988	9.18537	9.24363	9.51293	9.09937	9.35167	9.41826	9.24795	9.52648	9.53128	9.18835		IGFBP2	-0.145109	0.732624		ANXA11	-0.973249	0.000278626		FGG	1.99493	0.00416739		COL6A1	-0.474514	0.139192		ANXA7	-0.660565	0.118457		SERPINA1	0.337921
P00747	Plasminogen	PLG	ECM Regulators	8.82655	8.84925	8.73098	8.69174	8.92955	8.75956	9.0348	8.88203	9.21456	9.41384	9.05257	8.89361	8.35765	8.73099	8.80377	9.07122	8.81739	8.38513	8.66068	8.67914	8.88948	8.96062	8.58808		COL4A3	-0.135683	0.491132		S100A9	-0.932781	0.0334177		ASPN	2.02778	2.53014e-09		ANXA2	-0.471507	0.143757		AGRN	-0.633957	0.0955466		POSTN	-0.329031
P01009	Alpha-1-antitrypsin	SERPINA1	ECM Regulators	9.69262	9.58101	9.44501	9.54574	9.26068	9.78627	9.84204	10.3516	9.61985	10.3365	10.8136	9.88127	9.58674	10.1749	9.9942	11.4003	11.3979	10.3451	10.0051	10.5254	11.1126	10.5389	11.9355		COL5A1	-0.130034	0.452316		TGFBI	-0.930018	0.00347487		CTSA	2.22394	0.000169127		CTSG	-0.459723	0.277016		COL2A1	-0.590801	0.122127		SERPING1	-0.247821
P01011	Alpha-1-antichymotrypsin	SERPINA3	ECM Regulators	8.67701	8.75188	8.7303	8.59582	8.45533	8.52943	9.33718	10.9272	9.93796	9.86171	10.1348	9.43838	9.67945	10.7593	10.5637	10.1667	10.6011	10.3213	10.1998	10.4023	9.86106	10.2301	10.1606		PLXNB2	-0.105705	0.558463		BGN	-0.872952	0.00881768		PRSS3	2.41464	7.45428e-05		ANXA11	-0.44251	0.0163397		ANXA2	-0.560236	0.077696		LAMA4	-0.324424
P01034	Cystatin-C	CST3	ECM Regulators	9.20897	8.68159	8.97011	8.91737	8.58909	9.52278	8.43546	8.38672	8.17193	8.13699	8.10905	7.90809	8.62411	8.50047	8.57289	8.07494	8.83686	8.11634	7.91606	8.31606	7.9091	8.16572	8.41675		FBLN1	-0.0878531	0.761497		ANXA2	-0.796655	0.00591211		PRSS2	2.58529	0.000118424		COL6A3	-0.432233	0.163895		ADAM10	-0.558662	0.0037535		CSTB	0.273951
P04080	Cystatin-B	CSTB	ECM Regulators	8.51767	8.8586	8.81666	8.72076	8.40472	8.74382	8.61802	8.90809	8.30606	8.66747	8.93664	8.60807	9.81398	10.0244	9.71738	10.6927	10.8216	10.2935	9.84864	9.9356	10.1377	10.6342	10.4722		PCOLCE	-0.0448602	0.774635		ANXA6	-0.766413	0.000177497		PRSS1	2.59607	3.93262e-07		REG1B	-0.40967	0.446126		F13A1	-0.555224	0.0234113		NID1	-0.246446
P05155	Plasma protease C1 inhibitor	SERPING1	ECM Regulators	7.71425	7.88631	7.80542	7.81186	7.68159	7.82337	8.31016	8.69836	8.36107	8.75288	9.0381	8.15127	7.20658	7.67647	7.86264	9.34742	8.26399	7.55671	7.50556	7.85058	8.15694	8.01022	7.94144		TGM2	-0.0356342	0.926453		COL5A1	-0.75346	0.0814481		CELA2B	2.64337	0.00019764		HSPG2	-0.39648	0.139547		NID1	-0.489571	0.173138		TINAGL1	0.252668
P07477	Trypsin-1	PRSS1	ECM Regulators	11.4885	11.2158	11.3057	11.6343	11.4747	11.4093	13.4913	12.1501	13.4434	13.0203	13.0819	13.1681	14.6467	13.9774	14.3787	13.1623	14.0467	13.7068	14.3233	14.2523	14.3482	13.7785	13.6957		COL5A2	0.00807267	0.961113		ANXA7	-0.742258	0.00152604		CELA2A	3.73765	6.9816e-07		NID2	-0.353528	0.0943469		NID2	-0.457984	0.0913067		PLG	-0.0852523
P07478	Trypsin-2	PRSS2	ECM Regulators	9.43567	9.30743	9.30469	9.63481	9.77347	9.3837	9.83494	11.17	9.35271	10.8149	11.8304	11.6072	11.461	12.3539	11.6381	11.6133	12.5941	12.1459	11.2159	12.2681	11.8159	11.7099	13.1957		CSTB	0.010216	0.942005		PCOLCE	-0.699541	0.00126759		LAMA4	-0.915466	0.0468384		PLG	-0.340456	0.0301814		REG1A	-0.440255	0.03576		CELA3B	0.210678
P07858	Cathepsin B	CTSB	ECM Regulators	8.91677	8.48462	8.57062	8.54496	8.64746	8.63771	9.78496	8.6279	9.18115	8.90749	9.04603	8.72076	7.82263	8.29603	8.43713	8.69829	8.62239	8.58633	8.07036	8.2266	7.8018	8.28831	8.53115		TGFBI	0.0183447	0.882681		MFGE8	-0.65552	0.10579		FBN1	-0.914342	0.0489372		F13A1	-0.32597	0.218072		COL6A3	-0.437605	0.246481		LGALS4	-0.140248
P08217	Chymotrypsin-like elastase family member 2A	CELA2A	ECM Regulators	8.1809	8.03287	7.96	8.10066	8.07039	8.05582	9.45492	9.49125	9.05853	9.59208	10.6814	11.4373	11.6034	11.2829	10.8629	11.0188	11.4638	11.464	11.7994	12.2546	12.163	11.4047	11.7409		COL6A3	0.029208	0.875725		LAMA4	-0.591042	0.05049		COL2A1	-0.889643	0.0140861		SERPINH1	-0.324978	0.0456678		COL6A1	-0.434921	0.248939		COL14A1	-0.344827
P08218	Chymotrypsin-like elastase family member 2B	CELA2B	ECM Regulators	6.55152	6.5744	6.58195	6.52513	6.65678	6.42794	8.48824	7.55842	7.99095	8.6575	9.44356	9.90057	8.49322	9.32081	8.65935	8.52141	9.78814	9.12458	9.24275	8.9969	9.37208	8.16122	10.2804		FRAS1	0.0643181	0.720369		EMILIN1	-0.58802	0.0168287		ANXA2	-0.885383	0.00114451		COL1A2	-0.279541	0.483656		PLG	-0.425708	0.00787714		S100A9	-0.227115
P08861	Chymotrypsin-like elastase family member 3B	CELA3B	ECM Regulators	8.46516	8.32373	8.26257	8.91648	8.17393	8.42164	9.5812	9.05826	9.3921	9.44626	9.61526	9.83747	9.24707	9.85356	9.86354	9.12928	10.3305	9.62621	9.85998	9.44213	9.85557	9.53996	11.2017		S100A9	0.0685483	0.805699		CST3	-0.56209	0.0191944		CST3	-0.841647	0.000830338		COL1A1	-0.265712	0.563325		FBN1	-0.394571	0.319331		DCN	0.23959
P09093	Chymotrypsin-like elastase family member 3A	CELA3A	ECM Regulators	11.4483	11.2796	10.9544	11.29	10.8211	11.4351	12.13	11.1826	11.3555	11.7926	11.7994	11.7581	12.3002	12.2364	12.8202	12.1396	13.0875	11.8217	12.8529	12.2692	12.4966	12.1219	13.1019		COL6A2	0.0701493	0.644507		S100A8	-0.525034	0.319387		COL5A1	-0.837817	0.105962		NID1	-0.243125	0.367901		HSPG2	-0.342628	0.3219		COL5A3	0.299063
P10619	Lysosomal protective protein	CTSA	ECM Regulators	6.71973	6.2891	6.10643	6.0917	5.62059	6.15178	5.31107	6.40599	5.91648	6.82146	6.75889	6.23841	8.445	8.79241	8.64902	9.13678	9.32267	8.01997	7.59562	8.64631	9.28331	7.75267	9.02509		CTSA	0.0795557	0.810702		ANXA1	-0.473728	0.00992439		PCOLCE	-0.778121	2.34704e-05		ADAM10	-0.234198	0.338721		FGL1	-0.313745	0.307274		VWA1	-0.211057
P30740	Leukocyte elastase inhibitor	SERPINB1	ECM Regulators	8.56301	8.89875	8.75589	8.71665	8.7502	8.48905	9.58778	10.1785	9.58402	9.7975	10.2691	10.719	10.7448	10.725	10.3599	10.5808	11.227	10.3854	10.3157	10.1713	10.2807	10.2074	10.9026		LMAN1	0.0947063	0.471092		ANXA4	-0.420712	0.00428311		S100A8	-0.777276	0.0600871		FRAS1	-0.22945	0.289498		S100A16	-0.309488	0.296806		S100A8	-0.252242
P35030	Trypsin-3	PRSS3	ECM Regulators	8.28679	8.20945	8.2341	8.50462	8.84674	8.34696	8.51728	10.151	8.35843	9.53916	10.6738	10.2411	11.0803	10.893	10.4048	10.2986	11.5052	10.7297	10.1933	11.3844	10.542	10.311	11.7562		COL1A1	0.099872	0.700361		LGALS1	-0.411444	0.0534761		MFGE8	-0.714533	0.104798		COL5A2	-0.199798	0.492598		CTSG	-0.290525	0.449734		PCOLCE	-0.0785797
P35237	Serpin B6	SERPINB6	ECM Regulators	8.74416	9.00871	8.89785	9.00422	8.64205	8.40939	9.13955	8.91827	9.128	8.79831	9.20359	9.04985	9.47999	9.98071	9.42961	10.8163	10.8399	8.8888	8.79656	9.71098	9.9165	8.86247	10.9072		COL6A1	0.108273	0.503922		COL6A3	-0.403025	0.135136		ANXA6	-0.651632	4.56905e-05		COL11A1	-0.176736	0.798831		TGM2	-0.287917	0.572727		PRSS2	0.180647
P50454	Serpin H1	SERPINH1	ECM Regulators	11.4922	11.6089	11.4355	11.6817	11.5158	11.9332	10.3235	10.3106	10.2118	10.627	10.3287	10.2662	9.68817	9.95491	10.4694	9.81458	10.0188	9.71129	9.61045	9.62146	9.79103	9.50105	9.26655		ANXA7	0.113175	0.764996		DCN	-0.371995	0.221726		EMILIN1	-0.609725	0.0209746		COL15A1	-0.175035	0.589845		FRAS1	-0.263893	0.363904		LAMC3	0.235162
P53634	Dipeptidyl peptidase 1	CTSC	ECM Regulators	8.94544	9.05826	8.78725	8.88509	8.81986	8.77742	8.49346	8.84046	8.39575	8.5519	8.78267	8.81025	6.35656	7.05164	7.84319	6.26834	6.83468	6.26727	7.51	6.337	7.15322	6.9464	6.47184		COL1A2	0.119997	0.609494		COL6A1	-0.366242	0.206299		ANXA7	-0.54739	0.00816179		LAMA5	-0.164906	0.489176		LGALS2	-0.2479	0.621154		CTSG	0.169198
Q14624	Inter-alpha-trypsin inhibitor heavy chain H4	ITIH4	ECM Regulators	6.2891	7.10957	6.7761	6.39575	6.49825	6.78136	7.31741	9.00899	7.58571	9.15203	9.93679	6.4363	6.11518	7.20791	7.0713	8.08531	7.6787	7.20597	7.58815	7.11781	7.41091	6.96019	6.82694		S100A4	0.129282	0.764931		AGRN	-0.288531	0.245353		ANXA1	-0.483121	0.00509691		FGG	-0.155984	0.723323		COL1A1	-0.202417	0.709636		VWF	-0.230725
Q86UX2	Inter-alpha-trypsin inhibitor heavy chain H5	ITIH5	ECM Regulators	7.45121	7.47816	7.42375	7.79507	7.34341	7.31016	8.4271	8.33673	8.28031	7.84424	8.15228	8.27612	8.43589	8.62714	9.08171	9.25663	8.15852	8.67066	8.38937	9.29636	8.82535	8.91816	8.18516		COL3A1	0.131066	0.620352		VWA1	-0.254997	0.376951		VWA1	-0.466054	0.134803		FGB	-0.154076	0.534796		COL1A2	-0.170414	0.701073		ANXA3	-0.135912
O15031	Plexin-B2	PLXNB2	ECM-affiliated Proteins	9.50819	9.5068	9.39554	9.57422	9.4248	9.45142	9.68703	9.16917	9.83352	9.18289	8.98299	9.24198	7.91905	8.21975	8.25083	8.16917	7.91777	7.75516	7.98189	8.04255	8.12299	7.81316	7.56099		EMILIN1	0.143469	0.0823381		LGALS3	-0.251877	0.164771		COL6A3	-0.408397	0.236693		TGM2	-0.140096	0.789494		COL15A1	-0.155902	0.668209		COL18A1	0.155197
P02746	Complement C1q subcomponent subunit B	C1QB	ECM-affiliated Proteins	8.19032	8.61139	8.22062	8.4208	8.56453	8.44915	8.37851	8.85674	8.6844	8.67948	9.29577	7.70598	6.81328	7.05622	7.42143	7.71556	6.86933	6.78195	6.64687	7.23145	7.28723	7.30404	6.46956		COL5A3	0.148627	0.516405		COL4A3	-0.241215	0.203472		AGRN	-0.388473	0.241389		COL3A1	-0.137546	0.749306		LGALS4	-0.143811	0.695264		BGN	-0.157058
P02790	Hemopexin	HPX	ECM-affiliated Proteins	8.0634	8.01458	8.0045	7.98527	7.93015	8.00619	8.65499	8.38931	8.92511	8.79701	8.86542	8.51491	7.46723	8.11182	7.78926	7.71746	8.80502	7.41843	7.76708	7.74699	7.85996	8.48165	8.73347		S100A8	0.15612	0.7951		CTSB	-0.200819	0.229086		CTSB	-0.382934	0.0229768		FGL1	-0.135565	0.644375		LAMA5	-0.121416	0.700242		PRSS1	0.120808
P04083	Annexin A1	ANXA1	ECM-affiliated Proteins	9.69383	10.2812	10.1847	10.3194	9.87237	10.3311	9.2465	9.74231	9.61029	10.0588	9.76022	9.36523	9.45375	9.61111	9.71961	9.61307	10.0776	9.46936	9.49903	9.48685	9.7521	9.84762	9.72909		LAMA4	0.15801	0.129792		COL5A2	-0.191726	0.482003		ADAM10	-0.347198	0.028667		DCN	-0.127307	0.75359		LGALS8	-0.121235	0.574044		ANXA2	-0.0887283
P05162	Galectin-2	LGALS2	ECM-affiliated Proteins	8.24555	8.43505	8.39017	8.34651	8.50104	8.11061	9.99647	8.55113	9.2581	10.8873	10.6397	8.65069	10.3337	10.36	10.4973	10.1483	10.2185	9.92187	10.3263	9.2144	9.65233	9.03296	9.564		ANXA3	0.161541	0.396229		TGM2	-0.17573	0.651642		COL6A1	-0.326648	0.349947		COL6A2	-0.120186	0.70366		COL5A2	-0.116262	0.736712		COL3A1	0.225932
P05451	Lithostathine-1-alpha	REG1A	ECM-affiliated Proteins	11.0066	11.0378	10.9907	10.9512	10.8493	10.8279	12.6529	13.2277	13.098	13.3764	12.9692	11.5642	12.5315	12.6588	13.3991	13.9794	14.0715	12.763	12.5859	12.4656	12.7354	12.1301	13.0674		NID1	0.201854	0.285948		COL1A1	-0.16584	0.685765		TGM2	-0.323551	0.385321		LAMB1	-0.119217	0.645863		CST3	-0.108027	0.343624		NID2	-0.104456
P07355	Annexin A2	ANXA2	ECM-affiliated Proteins	12.4234	12.4446	12.4664	12.5882	12.5373	12.5079	11.7079	12.5843	11.5527	12.7035	12.299	12.2147	11.2676	11.9109	12.0978	11.2319	11.4648	11.2001	12.0767	11.7643	11.3892	11.8476	11.3775		ADAM10	0.211465	0.0651427		FRAS1	-0.165132	0.291592		NID1	-0.287717	0.360989		COL4A3	-0.105532	0.639039		S100A11	-0.104826	0.63586		TGFBI	-0.120176
P08133	Annexin A6	ANXA6	ECM-affiliated Proteins	12.1495	12.3938	12.2446	12.5488	12.1132	12.4261	11.5034	11.5133	11.1988	11.7075	11.5291	11.3779	11.4717	11.9083	11.7999	11.2692	11.4504	11.4541	11.648	11.8276	11.6715	11.8454	11.5195		S100A13	0.225512	0.158255		COL1A2	-0.159543	0.648065		LGALS3	-0.263896	0.166137		S100A10	-0.104883	0.754188		LAMB1	-0.0606503	0.850809		FBLN1	-0.0814242
P08758	Annexin A5	ANXA5	ECM-affiliated Proteins	9.86975	11.1931	10.1927	10.7636	9.67684	10.1085	9.67649	9.61176	9.31379	9.67172	9.74937	9.69523	10.4547	10.9252	10.038	10.824	11.3953	10.2684	10.1613	10.4534	10.3555	10.18	11.7627		COL15A1	0.231324	0.407951		S100A16	-0.146731	0.524759		LGALS1	-0.203785	0.305927		S100A11	-0.10284	0.777462		ANXA1	-0.0529495	0.732358		COL2A1	0.114423
P09382	Galectin-1	LGALS1	ECM-affiliated Proteins	10.6714	10.9269	10.9914	10.1105	10.2068	10.3646	9.70753	9.74886	9.85471	9.70529	9.82893	9.76404	10.0534	9.99293	10.4584	10.1583	10.3757	10.6328	10.1189	10.4283	9.91439	10.4951	10.4592		AGRN	0.245484	0.208505		NID2	-0.0747517	0.670718		FRAS1	-0.199575	0.431204		CTSD	-0.10175	0.758045		FBLN1	-0.0272077	0.921811		COL4A3	0.0884308
P09525	Annexin A4	ANXA4	ECM-affiliated Proteins	12.7496	12.7326	12.8476	12.8756	12.6126	12.9635	12.0794	12.5902	11.9308	12.9153	12.5607	12.5681	12.0443	12.5585	12.5112	12.1414	12.4337	12.209	12.872	12.7778	12.5787	12.6162	12.8312		SERPINB6	0.253147	0.0691673		COL6A2	-0.0500367	0.861658		NID2	-0.179208	0.445471		LGALS8	-0.0794397	0.781151		LAMC1	-0.0257297	0.956109		ITIH5	0.0748397
P12429	Annexin A3	ANXA3	ECM-affiliated Proteins	8.10434	8.70874	8.10381	8.31334	8.23888	8.05907	8.70183	8.58496	8.03947	8.06878	8.68615	8.32463	8.72828	9.26479	9.03247	9.94596	9.59047	9.15638	8.62669	9.09784	9.04066	8.52779	9.62176		FBLN2	0.25416	0.385042		NID1	-0.0412715	0.847696		COL4A3	-0.152784	0.53926		COL4A1	-0.0786677	0.84836		COL6A2	-0.0185043	0.961427		TGM2	-0.147821
P17931	Galectin-3	LGALS3	ECM-affiliated Proteins	9.55113	9.62059	9.61637	9.37981	9.41722	9.26585	10.3625	10.2953	10.1643	10.4764	10.2751	9.8141	8.82449	9.20896	8.9786	9.02964	9.4839	8.77053	9.24818	8.88396	9.03174	9.69214	9.64104		NID2	0.278776	0.028328		FBLN1	-0.0336367	0.896508		ANXA4	-0.149442	0.22145		LAMC1	-0.0692797	0.849608		COL4A3	-0.0171013	0.950757		S100A4	0.157386
P20073	Annexin A7	ANXA7	ECM-affiliated Proteins	9.16164	9.88981	9.89588	9.82002	9.35579	9.94749	10.7826	9.2097	10.4031	9.31402	9.24864	9.28656	8.68484	8.75271	8.94774	9.07457	8.87065	8.80779	9.3727	9.16311	9.18101	9.10809	9.15359		TNXB	0.287299	0.062988		ADAM10	-0.0227333	0.918513		F13A1	-0.143465	0.274634		ANXA1	-0.0435567	0.800026		LAMA2	0.00777333	0.984578		LUM	-0.075483
P48304	Lithostathine-1-beta	REG1B	ECM-affiliated Proteins	8.92896	8.87621	8.85487	8.8351	8.89936	8.73471	10.796	11.8385	11.0904	12.0837	11.4922	9.79636	9.77478	10.9649	11.2801	12.2977	12.1891	11.0764	9.95143	10.2392	10.3678	9.92989	10.9873		COL18A1	0.291974	0.0870362		PLG	-0.0188347	0.860665		DCN	-0.132405	0.697582		ANXA4	-0.0390677	0.853365		COL4A1	0.0300805	0.947562		AGRN	-0.0999425
P50995	Annexin A11	ANXA11	ECM-affiliated Proteins	10.6531	10.5692	10.6956	10.7008	10.4337	10.7186	10.093	10.273	9.85767	10.225	10.0402	10.1908	9.36311	9.63105	9.57015	9.38358	9.79278	9.33108	9.62565	9.21125	9.29762	9.45097	9.61625		S100A11	0.297951	0.219564		COL3A1	-0.00648	0.986185		FBLN1	-0.115061	0.437572		REG1A	-0.0307367	0.943084		CTSD	0.0867287	0.793417		ITIH4	0.085877
P56470	Galectin-4	LGALS4	ECM-affiliated Proteins	8.03947	8.06985	7.98641	7.95594	7.88753	7.74953	8.55459	9.35799	8.20114	9.21456	10.0021	9.02098	8.91643	8.64841	8.91577	9.78354	9.08996	8.70556	8.6829	9.0722	9.53254	8.52487	9.01554		SERPINI2	0.312269	0.207904		IGFBP7	-0.00356433	0.990359		COL5A2	-0.10819	0.743209		LGALS4	-0.00356333	0.992265		COL3A1	0.0883857	0.86729		MFAP2	-0.106343
Q06141	Regenerating islet-derived protein 3-alpha	REG3A	ECM-affiliated Proteins	9.07254	9.08082	9.07521	9.00141	9.11998	8.88417	10.1101	12.2224	10.1783	11.0733	11.4431	9.56548	8.87884	9.4526	10.0426	9.48579	11.2857	8.92487	9.11673	9.1327	8.82175	8.76705	8.8504		PLG	0.321621	0.0198872		COL15A1	0.0562882	0.778468		PLG	-0.104087	0.297939		COL18A1	0.034413	0.882173		LMAN1	0.0981437	0.597762		PRSS3	0.08224
P06702	Protein S100-A9	S100A9	Secreted Factors	10.0961	10.3705	10.3488	9.5218	9.45697	9.893	9.3015	10.1695	10.1754	9.83983	10.5957	9.47998	7.9338	8.41585	9.41657	8.78172	10.0625	8.66963	9.48099	8.20914	8.76855	9.2828	8.31665		LGALS8	0.324688	0.0132548		HSPG2	0.0609083	0.778644		REG3A	-0.103438	0.191201		LAMA2	0.0521133	0.873343		LAMB2	0.103163	0.673865		COL6A2	0.101682
P51610	Host cell factor 1	HCFC1	Secreted Factors	9.00056	8.71425	9.04494	8.83731	8.75121	8.79344	8.78005	8.58571	8.93782	8.52943	8.62352	8.59843	7.57958	7.77883	7.57125	7.7532	7.28261	7.74839	7.75855	7.66333	7.67593	7.44759	6.91001		FN1	0.347087	0.654656		HPX	0.0669358	0.762003		COL1A1	-0.102545	0.838483		FBLN1	0.0542165	0.874935		DCN	0.112283	0.800033		FBN1	0.09727
P60903	Protein S100-A10	S100A10	Secreted Factors	8.05039	8.20799	8.19967	8.24935	8.09381	8.49945	9.04056	8.37721	9.73081	9.2293	8.42248	8.46883	8.485	8.87308	9.46037	9.43545	8.40842	8.81383	9.82226	9.30263	9.48329	9.42838	8.39421		PRELP	0.351671	0.155527		F13A1	0.0857898	0.677747		COL1A2	-0.0504167	0.900115		ANXA6	0.0558087	0.680794		COL11A1	0.134074	0.843537		HPX	-0.0663532
Q99584	Protein S100-A13	S100A13	Secreted Factors	8.35447	8.6136	8.47411	8.31152	8.2317	8.20163	8.19525	8.86388	8.41659	8.67737	8.79701	8.31424	9.15791	8.9805	10.2745	9.48803	8.67014	9.32101	9.35739	10.0714	9.01174	10.3293	8.71048		ASPN	0.355716	0.125973		CTSG	0.139278	0.673967		HPX	0.000582667	0.997836		LAMB2	0.094835	0.678712		SERPINA3	0.156102	0.588481		COL4A2	0.0811
P02461	Collagen alpha-1(III) chain	COL3A1	Collagens	14.38	14.299	14.2778	14.1349	14.7627	14.5674	13.9199	14.4869	15.3529	14.3852	14.5286	14.3009	15.2043	14.2494	15.5534	13.7586	13.3163	15.5151	14.1232	14.9993	14.0536	16.0542	12.9932		C1QB	0.369511	0.0698928		S100A11	0.195112	0.550589		IGFBP7	0.0353658	0.908977		COL4A2	0.106832	0.700496		ANXA6	0.17059	0.140466		COL1A2	0.109127
P12109	Collagen alpha-1(VI) chain	COL6A1	Collagens	12.3761	12.2178	12.3675	12.3996	12.1629	12.4725	11.9149	12.7687	12.4473	12.5006	12.5735	12.2704	12.5164	12.0589	12.5333	11.2812	11.1389	12.3423	11.8554	12.051	11.6274	13.2377	10.9228		F13A1	0.41176	0.0623946		LMAN1	0.20936	0.0513631		SERPING1	0.0497775	0.666079		LMAN1	0.114654	0.406287		COL4A2	0.187932	0.588461		CELA2B	0.0824075
P20908	Collagen alpha-1(V) chain	COL5A1	Collagens	10.9935	10.9223	10.8682	11.0151	11.2825	11.1849	11.1806	10.6768	11.3565	10.6901	10.668	10.8203	10.8581	10.1827	11.2555	9.57363	9.05559	10.8711	9.81451	10.4307	9.55086	11.7555	8.8169		MFGE8	0.441017	0.0550062		LUM	0.213508	0.327375		COL6A2	0.051645	0.886254		SERPINA3	0.16167	0.64602		COL18A1	0.18961	0.566803		COL5A2	0.0835358
P02452	Collagen alpha-1(I) chain	COL1A1	Collagens	14.6074	14.4846	14.4457	14.2514	14.868	14.7926	14.0993	14.793	15.4611	14.4216	14.5991	14.6031	15.168	14.1912	15.6476	13.6816	13.1631	15.3596	14.0099	14.6477	14.0247	16.0376	12.7549		CELA3A	0.447291	0.0613172		LGALS8	0.245248	0.407074		COL15A1	0.0754212	0.775374		LGALS2	0.168192	0.754177		IGFBP7	0.226953	0.500412		COL4A1	0.108748
P05997	Collagen alpha-2(V) chain	COL5A2	Collagens	10.7029	10.5564	10.6078	10.5421	11.0999	10.7377	10.7594	10.5265	11.2269	10.5557	10.5109	10.5009	10.7951	10.3428	11.4275	10.413	9.61717	10.8896	10.3714	10.852	10.4076	11.6594	9.41765		S100A16	0.450128	0.106521		ANXA5	0.254669	0.477228		HSPG2	0.11476	0.712298		CST3	0.17153	0.318034		ANXA4	0.232202	0.300408		CELA3A	0.05371
P08123	Collagen alpha-2(I) chain	COL1A2	Collagens	14.3495	14.1875	14.1624	14.0078	14.5597	14.4208	13.7957	14.5692	15.0492	14.2342	14.3581	14.2188	14.8116	13.9048	15.2025	13.4132	13.1795	14.9008	13.8549	14.2946	13.7935	15.5793	12.9621		HSPG2	0.457388	0.0237146		SERPING1	0.297598	0.361437		LUM	0.138026	0.480154		SERPINI2	0.173409	0.442898		CRELD2	0.241424	0.317787		LAMB1	0.0585667
P12110	Collagen alpha-2(VI) chain	COL6A2	Collagens	11.9825	11.7731	11.9605	11.9255	11.8535	12.0058	11.5735	12.3211	11.7771	12.0622	12.2011	11.8159	12.457	12.0931	12.6434	11.1529	11.0385	12.3945	11.8415	12.2762	11.4299	13.142	10.7267		CTSD	0.474429	0.187713		COL18A1	0.326387	0.140236		S100A16	0.140641	0.466767		IGFBP7	0.188023	0.559253		S100A10	0.247358	0.475268		COL5A1	-0.0843575
P12111	Collagen alpha-3(VI) chain	COL6A3	Collagens	13.7079	13.6233	13.7422	13.7798	13.5838	13.7287	13.1677	14.1126	13.4864	13.8931	13.9576	13.6204	13.7827	13.3238	13.7807	12.7587	12.4814	13.5593	13.0839	13.4292	12.9044	14.4786	12.26		CTSB	0.475816	0.0667469		CTSD	0.372679	0.081355		LMAN1	0.19285	0.255838		SERPINA1	0.213145	0.595264		LUM	0.422431	0.10609		HSPG2	0.0538517
P25940	Collagen alpha-3(V) chain	COL5A3	Collagens	8.76719	8.57667	8.74853	8.79636	9.27589	8.90117	8.23888	9.23721	9.21941	9.02597	9.24317	9.28448	10.0064	9.63261	10.3881	8.38598	8.12207	10.1578	9.39978	10.1876	8.64166	10.6793	8.54781		VTN	0.477271	0.0435874		LAMB1	0.38076	0.150339		S100A11	0.193126	0.144619		LAMC3	0.23977	0.362232		SERPINI2	0.441093	0.176252		LAMA5	0.04349
P39059	Collagen alpha-1(XV) chain	COL15A1	Collagens	9.74147	9.70269	9.80542	9.79328	9.56682	9.75288	9.37112	10.5986	9.37591	10.1673	10.2791	9.49105	10.3891	9.92226	10.1731	9.54977	9.17498	9.66732	9.86308	9.7927	9.52426	10.902	9.06574		LAMB1	0.499977	0.00743014		MFAP2	0.422802	0.153533		LGALS8	0.203453	0.360598		CRELD2	0.257973	0.197655		F2	0.459055	0.0358503		FRAS1	-0.034443
P39060	Collagen alpha-1(XVIII) chain	COL18A1	Collagens	9.84156	9.83384	9.93796	9.86155	10.0411	9.69679	9.83842	10.6275	10.1012	10.0608	10.1759	10.4537	10.126	10.2954	10.8593	9.86488	9.57194	10.1973	10.1839	11.3442	9.85535	11.0283	9.49325		CRELD2	0.505936	0.0117859		ITIH4	0.457428	0.205662		COL3A1	0.219452	0.655022		FGA	0.268947	0.514472		MFAP2	0.469608	0.226216		IGFBP2	0.0430463
Q01955	Collagen alpha-3(IV) chain	COL4A3	Collagens	6.78676	6.76472	7.09987	6.7531	6.3843	6.61749	6.55362	6.974	6.19276	6.31951	6.95357	7.04446	6.43457	6.71299	6.15867	6.53685	6.07141	6.86082	6.90137	6.94044	6.77425	6.45161	5.56103		COL16A1	0.520019	0.301167		COL5A3	0.458965	0.273085		ANXA5	0.229472	0.517969		CELA3B	0.291622	0.199602		LAMC3	0.474932	0.283537		LGALS8	-0.0417957
O00468	Agrin	AGRN	ECM Glycoproteins	10.1093	10.1413	10.2355	10.2573	10.0926	10.0253	10.1943	11.0186	10.253	10.1132	10.3661	10.1008	10.2861	10.1073	10.2869	9.19265	9.15636	9.64847	9.62955	9.9241	9.28429	11.0531	8.99099		LAMC1	0.532028	0.0633699		LAMC1	0.462748	0.167603		CTSG	0.308476	0.297708		COL5A3	0.310339	0.476082		SERPINB6	0.47621	0.22525		MFGE8	-0.0590133
P07942	Laminin subunit beta-1	LAMB1	ECM Glycoproteins	11.3047	11.4283	11.5813	11.5868	11.53	11.3374	11.5568	12.216	12.0191	12.0861	11.9289	11.9355	12.114	11.895	12.6343	11.3755	11.0986	12.1876	11.7447	12.3725	11.3325	12.846	10.921		FGA	0.532582	0.149432		SERPINI2	0.485679	0.0302861		MFAP2	0.316459	0.388564		F2	0.315616	0.11572		SERPINB1	0.493774	0.0268915		COL1A1	0.063295
P11047	Laminin subunit gamma-1	LAMC1	ECM Glycoproteins	11.4581	11.5724	11.6767	11.68	11.5939	11.4211	11.2999	12.522	12.3156	12.2365	12.1212	12.1718	12.5134	12.1834	12.8795	11.4611	10.9694	12.5274	11.8294	12.7576	11.2888	13.3315	10.7052		CTSG	0.599001	0.135076		S100A10	0.638413	0.0223227		LAMB1	0.439327	0.191196		LGALS1	0.364733	0.0160388		CELA3B	0.5023	0.123705		LMAN1	-0.01651
P14543	Nidogen-1	NID1	ECM Glycoproteins	10.7405	10.869	11.0048	11.0045	10.9348	10.7606	10.5879	11.5968	11.0146	11.1454	11.0933	11.1675	11.1486	10.8647	11.3038	10.5859	9.9962	10.5955	10.4302	10.9272	10.2133	11.7372	9.68461		LAMB2	0.60888	0.00281726		IGFBP2	0.684481	0.0290379		COL18A1	0.481583	0.156125		COL16A1	0.409664	0.414822		ITIH5	0.506043	0.0284948		LAMA2	-0.04434
P23142	Fibulin-1	FBLN1	ECM Glycoproteins	8.44791	8.65678	8.30058	8.29002	7.79636	8.31651	8.0129	9.05067	7.51096	8.15583	8.33718	7.93428	7.88286	7.94572	8.29325	9.32009	8.23014	8.33626	7.80533	8.2957	8.25357	8.2938	8.13314		LAMC3	0.613985	0.00267472		LAMB2	0.703715	0.0125167		LAMC1	0.506298	0.262857		ITIH5	0.431204	0.0725388		SERPINA1	0.551066	0.15076		COL6A1	0.0395933
P55001	Microfibrillar-associated protein 2	MFAP2	ECM Glycoproteins	9.24745	9.37417	9.21796	9.29255	9.26045	9.48402	9.16189	8.8857	9.35557	9.02098	9.37395	8.98242	10.3014	9.97394	10.186	8.93331	10.0363	9.76981	9.56223	9.50613	8.99027	11.1259	8.82101		F2	0.638641	0.0100734		LAMA5	0.723893	0.00900085		ITIH4	0.543305	0.00938963		VTN	0.444656	0.0674173		LGALS1	0.572392	0.00268439		IGFBP7	0.0389302
Q14112	Nidogen-2	NID2	ECM Glycoproteins	10.6914	10.7335	10.8356	10.7715	10.7106	10.5948	10.881	11.3408	10.8813	10.9605	10.9446	10.9674	10.962	10.6341	10.9609	10.3633	10.0012	10.5712	10.2627	10.8319	10.2124	11.4225	9.96146		SERPINA1	0.640835	0.0346906		REG3A	0.746149	0.0771152		CTSD	0.561158	0.0162948		LUM	0.497914	0.0759326		ANXA3	0.595617	0.0241275		LAMC1	0.04355
Q16270	Insulin-like growth factor-binding protein 7	IGFBP7	ECM Glycoproteins	8.43546	8.33271	8.25503	8.26397	8.15583	8.55382	7.85674	8.45943	8.34074	8.26585	7.78333	7.88935	8.4714	8.45112	9.47507	7.47766	8.21083	8.58578	7.6479	8.87469	7.69769	9.41522	7.98774		TINAGL1	0.66391	0.0234777		CRELD2	0.763909	0.00131557		LAMB2	0.712043	0.017275		TINAGL1	0.529644	0.0709539		COL5A3	0.609402	0.176364		EMILIN1	-0.0217047
Q86XX4	Extracellular matrix protein FRAS1	FRAS1	ECM Glycoproteins	8.93782	8.91229	8.95739	9.25857	9.04439	8.75522	8.67384	9.48321	8.69592	9.14236	9.21432	8.94075	9.00739	9.01327	8.92522	8.18784	8.80042	8.77053	8.42276	9.14303	8.40971	9.6937	8.2285		HPX	0.72569	0.0013152		S100A13	0.783055	0.0369729		IGFBP2	0.727527	0.036157		S100A13	0.557544	0.111828		COL16A1	0.638353	0.220191		CTSA	-0.0435533
P07585	Decorin	DCN	Proteoglycans	11.3969	11.3321	11.3199	11.2785	11.2244	11.6994	10.2724	12.0429	10.9357	10.985	11.4166	10.9035	11.7165	10.9023	11.8046	10.2275	10.4647	11.6029	10.8911	11.0402	11.0543	12.5716	10.2966		ITIH5	0.741173	0.000430543		FGA	0.801529	0.0289735		SERPINB6	0.729357	0.0863273		MFAP2	0.575951	0.072308		FGG	0.729696	0.218977		THBS1	-0.0362932
P51884	Lumican	LUM	Proteoglycans	10.2501	10.2786	10.1987	9.99265	10.1887	10.2183	10.181	10.0686	9.99152	9.30469	9.97126	9.92169	10.7788	10.1139	10.8542	10.8538	9.88573	10.4456	10.1993	10.2881	9.98686	11.1204	9.91494		S100A10	0.743296	0.0414564		S100A4	0.834412	0.156866		CRELD2	0.74736	0.00893408		CELA2B	0.68618	0.133984		FGB	0.754407	0.165888		ANXA1	-0.00939283
P98160	Basement membrane-specific heparan sulfate proteoglycan core protein	HSPG2	Proteoglycans	12.9219	13.0517	13.0299	13.1203	13.0357	12.9608	13.0664	13.8845	13.3944	13.5372	13.5046	13.2058	13.53	13.281	13.5295	12.6097	12.3296	13.166	13.0347	13.3952	12.6558	14.3329	12.2242		VWA1	0.767555	0.00546504		LAMC3	0.853755	0.0107061		SERPINI2	0.753362	0.0283745		S100A4	0.705129	0.295908		CELA2B	0.768588	0.104884		ANXA5	-0.0251965
P07339	Cathepsin D	CTSD	ECM Regulators	9.99407	9.70891	9.56243	9.51905	9.00955	9.85565	9.64079	10.2588	9.21213	10.6982	10.6036	9.57137	9.66653	10.0355	10.17	9.99863	10.4437	9.92509	10.1618	10.082	9.76504	10.4007	10.682		COL4A2	0.795707	0.00561901		SERPINA1	0.85398	0.0454913		ANXA3	0.757158	0.00370195		ANXA3	0.731529	0.0314292		VTN	0.768779	0.0202232		CRELD2	-0.0165493
P08311	Cathepsin G	CTSG	ECM Regulators	9.83289	9.95274	9.52513	8.80155	8.94632	9.33204	9.62242	11.1633	9.89224	9.50124	9.808	8.73166	10.2048	9.58605	9.14302	9.2171	10.3437	9.23534	9.98454	9.16746	9.36653	10.2852	10.2024		LGALS3	0.83956	1.94381e-06		FGB	0.892407	0.00175411		COL5A3	0.758029	0.0905125		CELA3A	0.738314	0.0195377		TINAGL1	0.782312	0.0632955		COL15A1	0.019133
P21980	Protein-glutamine gamma-glutamyltransferase 2	TGM2	ECM Regulators	9.91872	9.74467	9.9208	10.1066	10.1425	10.127	9.16466	10.7365	9.03315	10.5604	10.2939	9.4735	9.6069	10.0208	11.5008	9.20289	9.10087	9.50022	9.50244	9.83633	9.26455	11.178	8.73734		SERPING1	0.844982	0.00256551		ANXA3	0.893069	0.0115078		LAMA5	0.767383	0.0347939		FBLN2	0.813053	0.0558161		CELA3A	0.792024	0.0132755		LGALS3	-0.0120185
O00214	Galectin-8	LGALS8	ECM-affiliated Proteins	8.8173	8.78431	8.70771	8.81218	8.82877	8.3336	9.28586	8.89754	9.02459	9.08055	8.90479	9.18314	8.39574	8.68754	8.7765	10.1596	8.55289	9.05608	8.57254	9.7494	8.95991	8.73966	8.42698		LAMA5	0.888799	0.00249679		COL4A2	0.902539	0.00802351		FGL1	0.89589	0.00190121		IGFBP2	0.82959	0.100585		S100A4	0.862515	0.0966296		FN1	-0.02078
P49257	Protein ERGIC-53	LMAN1	ECM-affiliated Proteins	10.362	10.1981	10.3129	10.304	10.6221	10.4609	10.225	10.7175	10.207	10.5444	10.663	10.8482	10.5583	10.4725	10.3589	10.5445	10.7337	10.358	10.5174	10.3816	10.7961	10.205	11.159		LAMA2	0.930675	0.00296711		COL11A1	0.904009	0.00689854		LAMA2	0.938448	0.0451077		SERPINB1	0.842693	0.00184608		IGFBP2	0.872636	0.0932842		ASPN	0.0118285
P05109	Protein S100-A8	S100A8	Secreted Factors	10.1407	10.9433	10.5373	9.27333	9.07334	9.90884	8.92985	10.326	11.6428	9.16189	10.6174	8.88356	8.38631	9.09755	9.95677	9.22483	11.1776	9.07322	9.46417	8.61272	9.12992	10.0849	8.84816		CELA3B	0.991367	7.9455e-05		VTN	0.921927	0.000261356		LGALS4	0.974146	0.00078741		PRSS1	0.859255	0.0357692		S100A13	0.876875	0.0165576		LAMB2	0.00832833
P26447	Protein S100-A4	S100A4	Secreted Factors	8.54381	8.59134	8.6872	8.05853	8.16742	8.44294	7.4733	8.97269	7.71425	9.31832	9.24389	7.79116	9.07936	8.80909	10.0473	8.53714	11.2337	9.5556	9.9002	8.8822	8.84586	9.55089	9.70727		COL11A1	1.08075	0.157222		COL16A1	0.929683	0.00207881		COL4A2	0.983639	0.0194651		SERPINB6	0.895172	0.0325828		ANXA5	0.925595	0.0126301		SERPINA3	-0.0055685
P31949	Protein S100-A11	S100A11	Secreted Factors	8.62205	8.94105	9.13134	8.50819	8.84612	8.98812	8.89178	9.04494	8.84549	9.90268	9.00225	8.54187	8.25019	8.57606	9.85029	9.9577	9.03142	9.02518	9.28	9.22138	8.96725	8.8345	8.8673		PRSS3	1.04317	0.0806289		F2	0.954256	5.91495e-05		S100A10	0.990654	0.00421998		PRELP	0.933492	0.0127146		PRSS1	0.980064	0.0108603		COL6A3	-0.00537167
Q96FQ6	Protein S100-A16	S100A16	Secreted Factors	8.44294	8.5763	8.54651	8.26397	8.31061	8.34474	9.52023	8.55919	9.18933	8.73132	8.32148	8.22689	8.51242	8.23354	9.07786	8.02426	7.5297	8.76239	8.41856	8.98669	8.02315	8.99766	8.14047		PRSS2	1.12731	0.0649825		LAMA2	0.982788	0.0151293		S100A4	0.991797	0.00138525		ANXA5	0.950792	0.0119301		FGA	1.24117	0.0579517		S100A11	-0.00198617
[truncated: 1 more columns]
