# Supplementary material for: Proteome-wide and matrisome-specific alterations during human pancreas development and maturation
Source: Nat Commun. 2021 Feb 15;12:1020. doi: 10.1038/s41467-021-21261-w (PMC7884717; doi:10.1038/s41467-021-21261-w)
Supplement: Supplementary file 9 — Supplementary Data 6 [file 41467_2021_21261_MOESM9_ESM.xlsx]

## Sheet: Data 6
GSVA analysis in J vs F and Y vs J					All p values are calculated using two-sided t test and adjusted by Benjamini-Hochberg correction for multiple comparisons
J vs F																					Y vs J
BP	geneID	Pvalue	logFC		CC	geneID	Pvalue	logFC		MF	geneID	Pvalue	logFC		TFT	geneID	Pvalue	logFC			BP	geneID	Pvalue	logFC		CC	geneID	Pvalue	logFC		MF	geneID	Pvalue	logFC		TFT	geneID	Pvalue	logFC
GO ACUTE PHASE RESPONSE	SERPINA3/F2/FN1/HP/ITIH4/ORM1/REG3A/SERPINA1/SAA1/STAT3/CD163	1.21933e-05	-1.10652		GO CELL DIVISION SITE	RAB21/ITGB1/ARF6/RHOA/RHOB/RHOC/MEN1/MYH9/MYH10/MYLK/SEPTIN2/LIMA1/RALA/RDX/SEPTIN7	0.00057163	0.798086		GO NUCLEOSOME BINDING	HMGN4/RCC1/SUPT16H/HMGN1/HMGN2/HNRNPC/HP1BP3/RBBP4/ACTB/SMARCA4/SMARCC1/SMARCC2/SMARCD2/SSRP1/GLYR1/SMARCA5/ACTL6A	0.000683794	0.909813		AHR 01	RTN4/PICALM/PCBP2/KPNB1/DMD/NADK2/RPL10A/DYNLL1/DPYSL2/SUPT16H	0.00243493	0.545394			GO POLYOL METABOLIC PROCESS	AKR1B1/GALK1/MYOF/GPD2/IMPA1/IMPA2/MECP2/ASAH1/PCBD1/PCK2/IMPAD1/QDPR/SORD/SPR/TPI1/DYSF	0.00117218	0.760118		GO CLATHRIN COATED PIT	RAB35/AP2M1/CLTA/CLTB/CLTC/AP2A1/AP2B1/DNM2/CTTN/HSPD1/APP/LRP1/ARRB1/MYO6/TF/PICALM/HIP1R	0.000542248	-0.814832		GO SIGNAL SEQUENCE BINDING	AP2M1/AP2B1/SEC61A1/KPNB1/TNPO1/IPO5/NUP98/SRP14/SRP54/SRP68/NOLC1	0.0109728	-0.736853		GGGNRMNNYCAT UNKNOWN	XPO1/RPL17/AP1G1/NDUFS8/MRPL38/ALDH6A1/YY1/FAM162A/ABAT/NDUFB1/TPM4/PAFAH1B1/SSRP1/ETF1	0.00134282	0.704314
GO CYTOSKELETON DEPENDENT CYTOKINESIS	PDCD6IP/ACTR3/ACTR2/CFL1/SEPTIN9/RAB35/SNX18/SEPTIN10/SEPTIN8/NUP62/VPS4A/ANK3/RHOA/RHOB/RHOC/MYH10/SEPTIN2/SNX9/SEPTIN11/SON/SPTBN1/ROCK2/VPS4B/SEPTIN7	0.00069062	0.773005		GO CLEAVAGE FURROW	RAB21/ITGB1/ARF6/RHOA/RHOB/RHOC/MEN1/MYH9/MYH10/MYLK/SEPTIN2/LIMA1/RALA/RDX/SEPTIN7	0.00057163	0.798086		GO CHROMATIN DNA BINDING	HMGN4/CTCF/RUVBL2/RCC1/DHX9/HMGN1/HMGN2/HNRNPC/HNRNPU/APEX1/RBBP4/ACTB/SMARCA4/SMARCC1/SMARCC2/SMARCD2/STAT3/ACTN4/ACTL6A	0.000966755	0.770211		NGFIC 01	HMGN2/SYNCRIP/HNRNPR/APP/LUC7L2/SUN2/FUS/GNAI2/TRA2B/PABPC1/LASP1/ARF3/RAB2A/AP3S1/TXNDC12/SLC25A5/HNRNPDL/MPC2/RRBP1/ETF1/RPS6KA3/UBTF/AP1G1/EIF5A/CAND1/KAT7/TUBA1B/GNL1/ACTN1/AHNAK/GRB2/CORO1C/VGF/CLTC/RHOB/RBM26/PTMS/MATR3/FKBP2/TPM4	0.00243493	0.562025			GO POSITIVE REGULATION OF PROTEIN LOCALIZATION TO CELL PERIPHERY	SORBS1/DLG1/EPB41/EPB41L2/ACSL3/ITGB1/KIF5B/ARF6/LGALS3/LRP1/NUMA1/SPTBN1/VIL1/EZR/PPP1R9B/SQSTM1	0.00274352	-0.773646		GO CLATHRIN COATED ENDOCYTIC VESICLE	RAB35/AP2M1/CLTA/CLTB/CLTC/AP2A1/AP2B1/DNM2/APOE/MYO6/PICALM/CD9	0.00230295	-0.815137		GO LIPOPROTEIN PARTICLE RECEPTOR BINDING	LANCL1/AP2M1/CLU/CLTC/AP2A1/DNAJA1/HSPG2/APOA1/APOE/LRP1/HSP90B1/PICALM	0.0144331	-0.637848		CYTAGCAAY UNKNOWN	HM13/ACBD3/DCTN1/EIF2S1/SRP72/MDH1/DYNLL1/HSPBP1/SLC25A3/ATP6V1D/HSPG2/ANXA1/MGST3/PPP1R7/PES1/PYGB	0.00139731	0.482931
GO MITOTIC CYTOKINESIS	PDCD6IP/CFL1/RAB35/SNX18/NUP62/VPS4A/ANK3/RHOA/RHOB/RHOC/MYH10/SNX9/SON/SPTBN1/ROCK2/VPS4B	0.0024254	0.641841		GO TRANSCRIPTION FACTOR COMPLEX	TRIM28/RBM14/SUB1/PARP1/CTNNB1/XRCC6/GEMIN5/GTF3C1/HMGA1/HNRNPAB/HNRNPU/APEX1/SMAD1/NONO/PRKDC/SFPQ/STAT3/TCEA1/YY1/NAA16/NAA15/GTF3C5	0.00160223	0.746766		GO NUCLEOSOMAL DNA BINDING	HMGN4/RCC1/HMGN1/HMGN2/HNRNPC/RBBP4/ACTB/SMARCA4/SMARCC1/SMARCC2/SMARCD2/ACTL6A	0.000966755	0.85987		EGR3 01	HMGN2/CLTC/VGF/RANBP1/PRKACA/GNL1/CMAS/SUN2/HNRNPDL/PDCD6IP/FUS/PCOLCE/DYNLL1/RALYL	0.00243493	0.721286			GO REGULATION OF SPINDLE ORGANIZATION	STAG2/CLTC/DCTN1/DYNC1H1/NUP62/HNRNPU/HSPA1B/DRG1/NUMA1/TPR/SMC1A/SMC3/VPS4B	0.00274352	-0.714198		GO NEUROMUSCULAR JUNCTION	POSTN/CRKL/DES/DLG1/ANK3/APP/ITGB1/LAMA2/LAMA5/LAMB2/MYH9/MYH10/SYNJ2BP/PRKACA/PRKAR1A/UTRN/TUBA1A	0.00230295	-0.719559		GO METALLOEXOPEPTIDASE ACTIVITY	ZMPSTE24/METAP2/CPA1/CPA2/CPA3/CPB1/DPEP1/ANPEP/LTA4H/LAP3/ERAP1/RNPEP/XPNPEP1/NPEPL1/NPEPPS	0.0144331	0.618011		MYOGENIN Q6	ATP1B1/HMGN2/S100A8/PICALM/RPLP1/DDAH1/JUP/KRT15/CRIP2/SEPTIN10/TUBB4A/COL2A1/ETFB/VEZF1/TJP1/UBTF/RAB35/CNP/PRKACA/STIM1/MACROD1/VAMP2/COL1A1/EDC4/HID1/UACA/ITGA6/VWA1/DES/EIF4G2/ALDH1A2/ENO3/COL4A3	0.00139731	-0.587967
GO SERINE FAMILY AMINO ACID METABOLIC PROCESS	SEPHS1/GCAT/GART/PHGDH/GGT1/GCLC/AMT/PSAT1/MPST/MTHFD1/SHMT1/SHMT2/TST	0.0024254	-0.785307		GO MIDBODY	PDCD6IP/TRIOBP/ARL8A/CTNND1/DNM2/CENPV/NUP62/CLIC4/GDI1/VPS4A/GNAI2/GNAI3/ANXA2/ANXA11/HNRNPU/HSPA5/ARF6/RHOA/RAB8A/MYH10/SEPTIN2/LAP3/SCCPDH/SH3GLB1/ARL8B/NAT10/RCC2/RALA/RALB/RAN/RDX/EXOC4/HSP90B1/IQGAP1/VPS4B/SEPTIN7/CDC42	0.002408	0.58992		GO HISTONE DEACETYLASE BINDING	NUDT21/PARP1/DHX36/CBX5/HNRNPD/HSPA1B/HSP90AA1/HSP90AB1/PHB/RAC1/RBBP4/SFPQ/TOP2B/YWHAB/YWHAE	0.00474053	0.663977		WWTAAGGC UNKNOWN	DYNC1LI1/HMGN2/RAB1B/INA/PNKP/ALDOA/ARF6/HSP90AB1/MYLK/IMPDH2/TPP1/CYCS/VASP/FLNA/CFL1/GSTP1/COL3A1/SORBS1/CS/VEZF1	0.00243493	0.509216			GO IMMUNOGLOBULIN PRODUCTION	EXOSC6/GALNT2/SAMHD1/GPI/HLA-E/HPX/HSPD1/IGKC/ATM/PRKDC/TRAF2	0.00852965	-0.639683		GO PLASMA MEMBRANE SIGNALING RECEPTOR COMPLEX	SORBS1/EMILIN1/DLG1/SCRIB/STOML2/INSR/ITGA6/ITGA1/ITGB1/ITGB2/ITGB4/TOLLIP/SYNJ2BP/B2M/TF/TRAF2	0.00432672	-0.698652		GO MICROTUBULE BINDING	LRPPRC/NDRG1/CNN3/CRYAB/DCTN1/DNM2/DPYSL2/MAPRE1/MACF1/SUN2/GAPDH/EML4/GOLGA2/KIF5B/DRG1/NUMA1/OPA1/PAFAH1B1/SBDS/PPP5C/RCC2/RPS3/S100A8/S100A9/STIM1/EZR/DYSF/VAPA	0.0144331	-0.545737		YKACATTT UNKNOWN	ATP1B1/SRSF6/PDIA3/EIF2B4/MRPL50/ADD3/ARF6/GLYR1/DMD/SYNE2/AP3S1/BAG3/EIF4A2/LIMS1/HSD17B4/THBS1/PRPF19/CLU/RBM39/SEL1L/STEAP4/VASP/PURA/UBE2N/SNX12/RDH11/MPI	0.00139731	0.476244
GO DNA PACKAGING	ANP32B/CTCF/CENPV/ACIN1/HMGB2/HMGA1/NPM1/HP1BP3/RSF1/RBBP4/SETSIP/TPR/SMARCA5/RUVBL1/BANF1/AIFM1	0.0024254	0.757662		GO NUCLEAR MATRIX	SRRM1/SORBS1/CFL1/STAG2/RUVBL2/PHB2/CSNK2B/SNW1/CLIC4/ZNF326/HNRNPA2B1/HNRNPU/KRT8/LMNB1/MEN1/HNRNPM/NONO/NUMA1/PML/PRPF40A/PRKCD/PSMA6/RAD21/SFPQ/VIM/YY1/DDX39B/SMC1A/PHF5A/RUVBL1/SMC3/MATR3	0.00344563	0.628884		GO SINGLE STRANDED DNA BINDING	RAD50/LRPPRC/SUB1/NUP35/DHX9/DHX36/SAMHD1/ANXA1/HMGB1/HMGB2/HNRNPA1/HNRNPA2B1/HNRNPK/HNRNPU/HSPD1/NME1/YBX1/PCBP1/PCBP2/POLR2H/PURA/PURB/RAD23A/RAD23B/RPA1/SSBP1/TERF2/TOP1/CNBP/FUBP1/LONP1	0.00527885	0.642827		CEBP C	LEMD2/RAB1A/STAG2/RPS19/ALDOA/RAD23B/DMD/GPX1/RAB6A/SLC39A14/NUMA1/ETF1/TUBA1A/LUC7L/DYNC1LI2/AHNAK/SARNP/RBM39/MBNL2/PRDX6/TSPAN7/FKBP3/DCN/POFUT1	0.00395811	0.437894			GO CHEMOKINE PRODUCTION	POSTN/DDX3X/GSTP1/APP/LRP1/MIF/EIF2AK2/AZU1/S100A8/S100A9	0.00963802	-0.650811		GO CONDENSED CHROMOSOME CENTROMERIC REGION	CBX3/CSNK1A1/CENPV/HNRNPU/NUP43/SEPTIN2/DYNC1LI1/NUP133/NUP107/RANGAP1/SEH1L/SMC1A/BUB3/SEPTIN7	0.00432672	-0.678144		GO GENERAL TRANSCRIPTION INITIATION FACTOR BINDING	RUVBL2/FBL/HNRNPF/HNRNPU/NOP58/CAND1/PSMC1/PSMC2/PSMC5/RUVBL1/EDF1	0.0144331	0.7		YRTCANNRCGC UNKNOWN	PITPNB/LEMD2/SRRM2/PDPR/FLNC/GNB1/FAM98B/MLEC/DNAJA2/XRCC6/DPYSL2/NARS2	0.00139731	-0.690778
GO WATER SOLUBLE VITAMIN METABOLIC PROCESS	AKR1A1/CTRC/CYB5A/ALDH1L2/CYB5R3/GCLC/PSAT1/AOX1/MMAB/CTRB2/MTHFD1/PC/PCCA/PCCB/ENPP1/PRSS1/PRSS3/MCCC1/MCCC2/SHMT1/SHMT2/GSTO1	0.00296271	-0.734912		GO PROTEIN ACETYLTRANSFERASE COMPLEX	RUVBL2/KAT7/HCFC1/RSF1/DMAP1/ENY2/ACTB/NAA16/NAA15/ACTL6A/RUVBL1/UBAP2L	0.00344563	0.77829		GO DISORDERED DOMAIN SPECIFIC BINDING	CLTC/CTNNB1/FN1/FKBP8/GAPDH/HSP90AA1/HSP90AB1/NUMA1/EZR/CALM3	0.00644569	0.712334		AP2REP 01	EIF5A/KRT17/TACSTD2/SMARCA5/MYO1C/COL16A1/TNKS1BP1/PRPH/PTMA/MSN/GNB2/ECH1/CALD1/VIM/POLR2A/TNPO1/YWHAG/RPL22/CALM3/MPO	0.00395811	0.422679			GO LOW DENSITY LIPOPROTEIN PARTICLE CLEARANCE	CNPY2/NPC2/AP2M1/CLTA/CLTC/AP2A1/AP2B1/ANXA2/HNRNPK/KHSRP/CD36	0.0100355	-0.574396		GO MYELIN SHEATH	TUBB4A/CNP/DLG1/AKR1B1/SCRIB/GDI1/GSN/ANXA2/HSP90AA1/ITGB1/MYO1D/EXOC4/CA2/TUBA1A/CALM3	0.0118514	-0.571161		GO CARBOXYLIC ESTER HYDROLASE ACTIVITY	CEL/CES1/ACOT2/LYPLA2/ESD/ACOT9/PGLS/PAFAH1B3/PAFAH2/PLA2G1B/PNLIP/PNLIPRP1/PNLIPRP2/PON2/ABHD10/IARS2/APMAP/AARS2/BPHL/CA2/ABHD16A/PLA2G12A/PRDX6	0.0147413	0.546212		SIPA1 TARGET GENES	CDH1/EIF4B/PDHX/MRPL2/NNT/TGFBI/NDUFA2/DHX30/PRPF38A/KAT7/ILF2/API5/CYB5A/NEU1/HLA-E	0.00139731	-0.663205
GO DNA CONFORMATION CHANGE	RAD50/G3BP1/ANP32B/CTCF/RUVBL2/PARP1/DDB1/DDB2/DDX1/DDX3X/DHX9/DHX36/CENPV/ACIN1/XRCC6/ANXA1/HMGB1/HMGB2/HMGB3/HMGA1/HNRNPA2B1/NPM1/HP1BP3/RSF1/PURA/RAD23B/RBBP4/RECQL/RFC5/RPA1/RPS27A/SETSIP/SSBP1/TOP1/TOP2B/TPR/UBA52/XRCC5/SMARCA5/RUVBL1/BANF1/AIFM1	0.00339855	0.659436		GO ATPASE COMPLEX	RUVBL2/CSNK2A1/RSF1/DMAP1/RBBP4/SMARCA4/SMARCC1/SMARCC2/SMARCD2/VCP/YY1/SMARCA5/ACTL6A/RUVBL1	0.00454265	0.741236		GO DAMAGED DNA BINDING	PNKP/DDB1/DDB2/XRCC6/HMGB1/HMGB2/APEX1/RAD23A/RAD23B/RPA1/RPS3/XRCC5	0.00883248	0.626356		CGTSACG PAX3 B	HMGN1/DHX36/PDPR/SMARCA5/CHGB/PDXDC1/RAB7A/GLYR1/GIGYF2/EIF4E/SUPT16H/CTCF/CANX/PTMA/AP2B1/SLC25A3/PPP2R1A/ADAM10/PDP1/GNAS/EHD4/VPS26A	0.00395811	0.534938			GO RECEPTOR METABOLIC PROCESS	FLOT1/CNPY2/AP2M1/CLTA/CLTC/AP2A1/AP2B1/DNM2/ECE1/SCRIB/GRB2/ANXA2/HNRNPK/APOE/ITGB1/ITGB2/LRP1/ARRB1/NSF/SH3GLB1/RAB5A/EZR/CAPN1/PICALM/CAV1/RAB11B/CD9/CD36/CD63/CD81	0.0100355	-0.600561		GO KINETOCHORE	DCTN2/CSNK1A1/DCTN1/DYNC1LI2/CENPV/NUP160/CBX5/HNRNPU/NUP43/SEPTIN2/NUP98/PAFAH1B1/DYNC1LI1/DCTN4/NUP133/NUP107/RANGAP1/SEC13/SUMO3/TPR/XPO1/SEH1L/SMC1A/DYNLL1/BUB3/SEPTIN7	0.0118514	-0.552198		GO THIOLESTER HYDROLASE ACTIVITY	ACAA2/ACOT2/LYPLA2/ESD/FASN/ACOT9/HIBCH/HAGH/NUDT19/UFSP2/PPT1/ACOT13	0.0152598	0.575592		LFA1 Q6	HNRNPR/STOML2/RAB1B/PLEC/DDX17/DCTN1/NPC2/SYVN1/MOV10/EMILIN1/HEBP1/RAB5C/CKB/NACA/TRIP10/IMMT/PAK1IP1/TUBA1A/TUBA4A/SMARCD2/CAV1/UQCRC1/CLTC/PCBP2/NDUFS2/M6PR/VASP/FKBP2/ANXA4	0.00146677	-0.564789
GO SISTER CHROMATID COHESION	CTCF/STAG2/PHB2/CTNNB1/PDS5B/PPP2R1A/RAD21/SFPQ/SMC1A/SMC3	0.00339855	0.856735		GO KERATIN FILAMENT	CSNK1A1/KRT79/KRT1/KRT2/KRT7/KRT8/KRT13/KRT14/KRT18/KRT81/KRT82/KRT85/EPPK1	0.00454265	-0.618258		GO DNA DEPENDENT ATPASE ACTIVITY	RAD50/G3BP1/RUVBL2/DDX3X/DHX9/DHX36/XRCC6/RBBP4/RECQL/RFC5/HLTF/SMARCA4/TOP2B/XRCC5/SMARCA5/RUVBL1	0.00883248	0.657279		TSHZ1 TARGET GENES	VIM/EXD2/RANBP1/MYH9/VWA8/SMARCD2/LAMA4/NDUFS7/ALDH1A2/MEIS2/CLTC/GTF3C5/ALDOA/TAGLN2/CTNNB1/SMAD1/NAA16/RAB11B/LAMP1/CAPZA2/SACM1L/NDUFS3/ALG11	0.00395811	0.514745			GO PYRIMIDINE CONTAINING COMPOUND METABOLIC PROCESS	DTYMK/LCLAT1/APOBEC3C/NT5C/ALDH6A1/NME1/NME2/AK3/MAPK1/SHMT1/TK2/UMPS	0.0130928	0.582767		GO EXTRINSIC COMPONENT OF PLASMA MEMBRANE	FARP1/GNA13/FERMT2/SNX18/CRKL/CTNNA1/CTNNB1/CTNND1/DTNA/ESYT1/SCRIB/SNX5/GNAI2/GNAI3/GNAS/GNB1/ANXA1/ANXA2/STOML2/JUP/RHOA/MFGE8/ATP2A2/NUMA1/SNX9/PLG/GNG12/S100A10/TF/PICALM/EEA1/IQGAP1/CDH1	0.016992	-0.546573		GO ACTIVE TRANSMEMBRANE TRANSPORTER ACTIVITY	CFTR/SEC61B/SLC25A10/SLC25A4/SLC25A5/SLC25A6/ANXA5/LETM1/ATP1A1/ATP1B1/ATP2A2/ATP2A3/ATP6V1D/PCYOX1/ATP6V1A/SLC25A3/ATP6V1B2/ATP6V1E1/ATP13A1/SLC25A1/SLCO2A1/TAPBP/SLC25A22/SLC25A11/SLC4A4/SLC33A1/ATP6V1F	0.0152598	-0.587436		FOXJ2 01	STOML2/PLEC/PPP1CB/LUC7L3/DMD/ATP2A2/FLOT1/BUB3/DTNA/LUC7L	0.00187191	-0.691596
GO ATP DEPENDENT CHROMATIN REMODELING	HNRNPC/NPM1/RSF1/DMAP1/PTMA/RBBP4/ACTB/SMARCA4/SMARCC1/SMARCC2/SMARCD2/SMARCA5/ACTL6A/RUVBL1	0.00349927	0.759377		GO CYTOPLASMIC SIDE OF MEMBRANE	FARP1/GNA13/FERMT2/SNX18/DLG1/DTNA/EEF1A1/EEF1A2/EPB41/FKBP1A/RAB21/ESYT1/G6PD/SNX5/GNAI2/GNAI3/GNAS/GNB1/DNAJA1/JUP/RHOA/ATP2A2/SNX9/CISD1/GNG12/MAP2K2/RAB5A/RPL27/RPS26/RPS28/TRAF2/EZR/HM13/PPP1R9B/IQGAP1/CDH1	0.00671276	0.468878		GO CHROMATIN BINDING	TRIM28/SLC30A9/HMGN4/CTCF/STAG2/RUVBL2/RCC1/NUDT21/SUPT16H/CSNK2B/CTBP2/CTNNB1/DDX1/DDX5/DHX9/DHX30/CBX5/NUP62/FUS/RBMX/HCFC1/HMGN1/HMGN2/HMGA1/HNRNPC/HNRNPD/HNRNPU/APEX1/MEN1/MPO/NFKB1/NONO/NPM1/YBX1/NUP98/HP1BP3/SIRT7/POLR2A/RNF20/ENY2/NCOA5/RAD21/RAN/RBBP4/UPF1/ACTB/SAFB/SFPQ/SETSIP/SHMT2/SMARCA4/SMARCC1/SMARCC2/SMARCD2/SSBP1/SSRP1/STAT1/STAT3/SUPT5H/TFAM/TOP1/TOP2B/TPR/UBTF/WDR82/ACTN4/SMC1A/…	0.00883248	0.543099		ZNF133 TARGET GENES	ASNS/TNPO1/SNX5/SRP54/LMF1/FGL1/ASAH1/LRRC59/KRT18/RBBP5/VPS4B/ALG5/TRIM25/MACF1/PRKCSH/EEFSEC/MYH11/BPHL/LARP1/PSMD4/NUP35/SFXN1/KRT8/KRT2/SPATS2L	0.00395811	-0.472475			GO CLATHRIN DEPENDENT ENDOCYTOSIS	AP2M1/CLTA/CLTB/CLTC/AP2A1/AP2B1/DNM2/CANX/PICALM/WASL/HIP1R	0.0130928	-0.752848		GO NEURON PROJECTION TERMINUS	HNRNPR/DMD/CYFIP1/HSPA8/ILK/RAB5A/ACTB/BLVRB/VAMP2/AP3D1/RNF40	0.019882	0.501864		GO CLATHRIN BINDING	AP2M1/CLTA/CLTB/CLTC/AP2A1/AP1B1/AP2B1/LRP1/ARRB1/PICALM/HIP1R/CLINT1	0.0165335	-0.64762		HP1SITEFACTOR Q6	SYNCRIP/DDX17/STAG2/PLS3/LUC7L3/SRSF2/PCYT2/KRT14/SFXN5/DMD/SMAD1/TNKS1BP1/ANPEP/RCC2/CS/LMNA/TUBA1A/LUC7L/XPO1/DYNC1LI1/DYNC1LI2/AP1G1/TAPBP/PRKACB/PPP1CB/MTCH2/MPRIP/CTCF/MBNL2/EML4/EIF4G2/CA4/NFIX/FBN2/DPYSL2	0.00187191	-0.509698
GO DNA RECOMBINATION	ACTR2/RAD50/ALYREF/PSMD14/RUVBL2/EXOSC6/PARP1/FUS/XRCC6/SAMHD1/HMGB1/HMGB2/HMGB3/APEX1/HSPD1/LIG3/ATM/NONO/EXD2/PRKDC/RAD21/RECQL/RPA1/SFPQ/TERF2/TOP2B/UBE2N/XRCC5/YY1/ACTL6A/RUVBL1	0.00477386	0.661726		GO SPINDLE	STAG2/CBX3/CLTA/CLTC/ARL8A/CTNNB1/DCTN1/EMD/CENPV/CTTN/EPB41/MAPRE1/NUP62/VPS4A/PRPF19/EML4/GOLGA2/SLC25A5/ANXA11/HNRNPU/HSPB1/TUBB8/APP/MYH9/MYH10/ATM/SEPTIN2/NPM1/NUMA1/PAFAH1B1/SBDS/DYNC1LI1/DCTN4/PPP2CB/RMDN3/ARL8B/ACOT13/RCC2/MAPK1/NSFL1C/RAD21/RANGAP1/RPS3/TPR/TPT1/BRCC3/CALM3/SMC1A/CUL3/DYNLL1/SMC3/VPS4B/SEPTIN7/CDC42	0.00943633	0.440785		GO DNA HELICASE ACTIVITY	RAD50/G3BP1/RUVBL2/DDX3X/DHX9/DHX36/XRCC6/RECQL/RFC5/XRCC5/RUVBL1	0.0118623	0.640344		HEN1 01	IRF2BPL/RAB27A/PABPC1/STAT3/GIPC1/PRKACA/CLINT1/SMARCA5/TNS2/PURA/PSME1/TPM3/KRT8/ENO3	0.00517347	-0.533505			GO PLASMA LIPOPROTEIN PARTICLE CLEARANCE	CNPY2/NPC2/AP2M1/CLTA/CLTC/AP2A1/AP2B1/ANXA2/HDLBP/HNRNPK/APOA1/APOE/LMF1/KHSRP/CD36	0.0156183	-0.615478		GO INTERCELLULAR BRIDGE	OLFM4/RAB35/DCTN1/EPB41/DNAJC8/GSTM2/GSTM3/EHD2/SEPTIN2/RMDN3/PRKACA/PRKACB	0.019882	-0.622041		GO ORGANIC ACID TRANSMEMBRANE TRANSPORTER ACTIVITY	SLC25A13/SLC25A10/MPC2/SLC25A1/SLCO2A1/SLC25A22/SFXN3/SLC25A11/SFXN1/SFXN5	0.0165335	-0.804446		ETS2 B	PITPNB/S100A9/GIT2/MCTS1/RAC1/LGALS4/S100A10/VDAC2/TMOD3/CANX/CKB/ACTR3/ACTR2/AP2B1/SF1/FLNC/ITPR2/CAST/EIF5A/VCL/PSIP1/MEIS2/TCERG1/EIF3K/CORO1C/MYH10/CLTA/TLN1/CTCF/BZW2/VASP/CA4/LCP1/CAMK1D/SAFB/PPP1R9B/RNF40	0.00216239	-0.470799
GO VESICLE MEDIATED TRANSPORT BETWEEN ENDOSOMAL COMPARTMENTS	CORO1A/RAB21/SNX12/MSN/MYO1D/MAPK1/MAPK3/MAP2K2/RAB5A/RDX/EZR/RAB7A/EEA1/SNX3	0.00477386	0.605762		GO SPINDLE POLE	STAG2/CTNNB1/DCTN1/EMD/NUP62/VPS4A/GOLGA2/HNRNPU/NPM1/NUMA1/SBDS/DYNC1LI1/DCTN4/PPP2CB/RMDN3/NSFL1C/RAD21/TPT1/BRCC3/CALM3/SMC1A/CUL3/SMC3/VPS4B	0.00986969	0.506537		GO HISTONE BINDING	ANP32B/RCC1/KAT7/SUPT16H/CBX5/NPM1/RSF1/RNF20/PTMA/RBBP4/RBBP5/SMARCA4/SMARCC1/SMARCC2/SSRP1/STAT1/DEK/ANP32A/GLYR1/SMARCA5	0.0126691	0.552551		CASP8AP2 TARGET GENES	LIMA1/DNAJC25/EXD2/NSFL1C/FUS/RAB18/RANBP1/RPL3/MYH9/PSME2/SSBP1/EDF1/PSMD3/NCL/STAT1/HSPE1/RPN2/SEPTIN7/POR/MRPL44/EIF4E2/BZW2/RPS24/MAN2C1/IQGAP1/CLTC/TOR1AIP1/ILF2/HSPD1/SNX12/GTF3C5/MRPL39/CCAR2/PTMS/CHTOP/NOLC1/SNRPD1/FAM98B/RPS7/TLN2/DMAP1/DPM3/RCC1/SF3A3/TTC37/HSPA1L/NDUFS3/PHB2/CCDC7/NME1/SEC22B	0.00535345	0.422024			GO RECEPTOR INTERNALIZATION	FLOT1/AP2M1/CLTC/AP2B1/DNM2/SCRIB/GRB2/ITGB1/ITGB2/LRP1/ARRB1/RAB5A/EZR/PICALM/CAV1/CD9/CD36/CD63/CD81	0.0156183	-0.567318		GO PLASMA MEMBRANE RAFT	FLOT1/PACSIN2/ADD1/ADD3/CTNNA1/CTNNB1/DAG1/CORO1C/MYOF/EHD2/INSR/ITGB2/MYO1D/ATP1A1/ATP1B1/PRKACA/PRKAR1A/PRKAR2A/MAPK1/MAPK3/PRTN3/STIM1/EZR/PLVAP/CAV1/CDH1	0.019882	-0.545942		GO ORGANIC ANION TRANSMEMBRANE TRANSPORTER ACTIVITY	SLC25A13/CFTR/SLC25A10/SLC35A3/MPC2/SLC25A4/SLC25A5/SLC25A6/SLC25A24/SLC35B2/SLC25A1/SLCO2A1/SLC25A22/SFXN3/SLC25A11/SLC4A4/SLC33A1/SFXN1/SFXN5	0.0165335	-0.669902		YBX1 TARGET GENES	PAFAH1B1/PKM/ARHGEF1/DDX17/DDX5/MLEC/CBX3/HNRNPA2B1/RPS8/EEF1A1/SEPTIN8/SRSF10	0.00313402	-0.628807
GO CELLULAR RESPONSE TO CALCIUM ION	PPIF/ADD1/DPEP1/FUS/CLIC4/SLC25A24/HSPA5/AKR1C3/IQGAP1/CPNE3	0.00477386	0.659762		GO EXTRINSIC COMPONENT OF CYTOPLASMIC SIDE OF PLASMA MEMBRANE	FARP1/GNA13/FERMT2/SNX18/DTNA/ESYT1/SNX5/GNAI2/GNAI3/GNAS/GNB1/RHOA/ATP2A2/SNX9/GNG12/IQGAP1	0.0119517	0.571242		GO CIS REGULATORY REGION BINDING	MYBBP1A/CTCF/RUVBL2/SUB1/DHX9/DHX36/TARDBP/RBMX/GTF3C1/HCFC1/HMGB2/HMGA1/HNRNPC/HNRNPK/HNRNPU/IFI16/SMAD1/MEIS2/NFIC/NFKB1/NONO/YBX1/NKRF/RAD23B/RBBP4/ACTB/SAFB/SFPQ/HLTF/SMARCA4/SMARCC1/SMARCC2/SMARCD2/STAT1/STAT3/TOP1/YY1/SARNP/ACTL6A/FUBP3/GTF3C5/THRAP3	0.0126691	0.56237		NCX 01	SSR1/DNAJC7/PRKACA/ERLIN2/AHNAK/CNOT1/MOV10/RPL4/DYNLL1/CTCF/SEPTIN9/GNAS/PAK1IP1/MEPCE/RAB35/SH3BGRL2	0.00544118	0.418086			GO NEGATIVE REGULATION OF TRANSMEMBRANE TRANSPORT	PPIF/ARL6IP5/YWHAQ/ADRA2A/FABP5/ANK3/GSTM2/ENPP1/CAB39/GOPC/STXBP3/THBS1/YWHAE/CALM3/DYSF/CAV1/ACTN2/GSTO1	0.0163456	0.483557		GO CAVEOLA	FLOT1/PACSIN2/CTNNA1/CTNNB1/CORO1C/MYOF/EHD2/INSR/ATP1A1/ATP1B1/MAPK1/MAPK3/PLVAP/CAV1/CDH1	0.019882	-0.624829		GO DISORDERED DOMAIN SPECIFIC BINDING	CLTC/CTNNB1/FN1/FKBP8/GAPDH/HSP90AA1/HSP90AB1/NUMA1/EZR/CALM3	0.0165335	-0.680999		ETS1 B	HNRNPK/HM13/GIT2/NME1/PABPC1/S100A10/UBE2L3/CANX/CAP1/ACAP1/FLNC/RUVBL1/PML/ETF1/ITPR2/UBTF/LUC7L/CAST/CORO1A/MYH10/TNS2/RPS3/SEC24C/NDUFS2/HMGA1/PSME2/LCP1/CAMK1D/GALNT2/PPP1R9B/SH3BGRL/RNF40	0.00377788	-0.459419
GO NEGATIVE REGULATION OF DNA METABOLIC PROCESS	RAD50/TRIM28/PARP1/HNRNPA1/HNRNPC/HNRNPU/MEN1/ATM/NAT10/OTUB1/RPS3/NMNAT1/TERF2/XRCC5	0.00477386	0.604536		GO DESMOSOME	PKP3/DSC2/DSG2/DSP/JUP/PKP2/PNN/PPL/UBA1/POF1B	0.0119517	-0.678398		GO PHOSPHATIDYLINOSITOL 4 5 BISPHOSPHATE BINDING	RAB35/SNX18/ANXA2/MYO1B/PFN1/PFN2/VIL1/PICALM/ACTN2/HIP1R	0.0126691	0.603644		CACCCBINDINGFACTOR Q6	HMGN2/SEPTIN7/STAG2/PLS3/F11R/DCTN1/FARP1/JUP/TAGLN/DLD/RAD23B/GNAI2/FLNC/GNB2/SORBS1/MPC2/YWHAE/LRP1/XPO1/EIF5A/AHNAK/ITGB4/EEF1A1/MYO1C/SLC25A13/EIF4E/OTUB1/FKBP2/UTP18	0.00544118	0.468806			GO POSITIVE REGULATION OF PHAGOCYTOSIS	LMAN2/DNM2/ANO6/APOA1/MYO18A/LRP1/MFGE8/LYAR/AZU1/CAMK1D/RAB27A/SOD1/C3/C4A/CALR/CD36	0.0163456	-0.679448		GO CELL CORTEX REGION	ACTR1B/ACTR1A/MYL12B/CLTA/CLTB/CTBP2/CTNNB1/CTNND1/DCTN1/ENO1/EPB41/EPB41L2/NUMA1	0.0262668	-0.58395		GO GUANYL NUCLEOTIDE EXCHANGE FACTOR ACTIVITY	PREB/FARP1/SEC61B/RCC1/EEF1B2/EEF1D/ARF4/RCC2/VAV2/LAMTOR3/EIF2B4/EIF2B2/EIF2B5/ARHGEF1	0.0276916	0.498508		NFY Q6 01	HMGN2/HNRNPR/PDIA3/MRPL50/SUN2/COA3/GNAI2/HSPA1B/MLEC/HSPA1L/FDXR/GART/ATP2A2/RANBP10/DHTKD1/RBBP4/SF1/BCAT2/OS9/BCKDHA/PPP1R7/AP2A1/XPO1/RBM3/PNN/PRKACA/COL1A1/TMEM143/ACTL6A/HERPUD1/TOMM40/SLC25A13/VCP/DDX50/SEL1L/RHOA/PDP1/CDV3/UGP2/CNN3/NUP93/CDH1/SON	0.00377788	-0.376743
GO CYTOKINESIS	PDCD6IP/ACTR3/ACTR2/CFL1/GIPC1/SEPTIN9/RAB35/SNX18/SEPTIN10/CENPV/SEPTIN8/NUP62/VPS4A/ANK3/ANXA11/RHOA/RHOB/RHOC/MYH9/MYH10/SEPTIN2/SH3GLB1/SNX9/PRPF40A/SEPTIN11/SON/SPTBN1/CALM3/CUL3/ROCK2/VPS4B/SEPTIN7/CDC42	0.00477386	0.615079		GO ACROSOMAL VESICLE	CTNNA1/DLD/FNDC3A/ITGA1/PRKACA/BSG/TCP1/VDAC2/CALR/SLIRP/CAV1/TRIP11	0.0119517	0.547924		GO REGULATORY REGION NUCLEIC ACID BINDING	MYBBP1A/CTCF/RUVBL2/SUB1/KAT7/PARP1/NFXL1/DHX9/BHLHA15/DHX36/ENO1/XRN2/TARDBP/XRCC6/PRDX5/RBMX/GTF3C1/HCFC1/HMGB1/HMGB2/HMGA1/HNRNPC/HNRNPK/HNRNPL/HNRNPU/IFI16/IRF2BP2/ARRB1/SMAD1/MEIS2/MEN1/NFIC/NFKB1/NME1/NONO/NPM1/YBX1/PHB/NKRF/PURA/PURB/RAD23B/RBBP4/RBBP5/ACTB/RPS3/SAFB/IRF2BPL/SFPQ/HLTF/SMARCA4/SMARCC1/SMARCC2/SMARCD2/STAT1/STAT3/TFAM/TOP1/UBTF/XRCC5/YY1/CNBP/VEZF1/ACTN4/SARNP/YBX3/ACTL6A/FU…	0.0126691	0.502304		CTR9 TARGET GENES	PABPC1/HNRNPC/MYL6/PGK1/LRRC59/TCERG1/SRSF7/SFPQ/RBM39/TPT1/VEZF1/TRA2B/HNRNPU/RPL9/YWHAZ/SCG5/TPM4	0.00544118	0.491219			GO REGULATION OF PLASMA LIPOPROTEIN PARTICLE LEVELS	LPCAT3/CNPY2/NPC2/AP2M1/CLTA/CLTC/AP2A1/AP2B1/ALB/ACSL3/ANXA2/HDLBP/HNRNPK/APOA1/APOA4/APOE/MPO/P4HB/PRKACA/PRKACB/LMF1/KHSRP/CD36	0.0163456	-0.570732		GO EXTRINSIC COMPONENT OF MEMBRANE	FARP1/COQ7/SEC23A/GNA13/FERMT2/PACSIN2/SNX18/CRKL/CTNNA1/CTNNB1/CTNND1/DTNA/FKBP1A/ESYT1/SCRIB/SNX5/GNAI2/GNAI3/GNAS/GNB1/GOLGA3/HID1/ANXA1/ANXA2/EHD2/STOML2/JUP/RHOA/MFGE8/NMT1/ATP2A2/NUMA1/OPA1/COQ6/SNX9/PLG/PML/GNG12/AZU1/GRIPAP1/S100A10/TF/TPR/EZR/RAB7A/PICALM/EEA1/COQ5/IQGAP1/RNF40/CDH1	0.0262668	-0.462626		GO TRNA BINDING	EEF1A1/EIF2S3/FARSA/HSD17B10/YARS2/TRMT10C/SARS2/DARS2/IARS2/AARS2/EEFSEC/RPL35A/SSB/EIF2A/AIMP1	0.0278876	0.544287		SRY 02	CTNNB1/SRSF7/RBM8A/STAG2/KRT13/CD36/TACSTD2/MYO18A/RBBP4/DTNA/YWHAG/LRP1/OLFML3/PTGFRN/DIP2B/FN1/MYLK/NSF/MPP6/MBNL2/PURA/EIF4G2/WASL/NFIX/ALDH1A2/FBN2/RCN1	0.00612632	-0.499078
GO CHROMATIN ASSEMBLY	ANP32B/CTCF/CENPV/HMGB2/HMGA1/NPM1/HP1BP3/RSF1/RBBP4/SETSIP/TPR/SMARCA5/RUVBL1	0.00477386	0.763216		GO MICROTUBULE CYTOSKELETON	PDCD6IP/ACTR1B/ACTR1A/LRPPRC/FLOT1/BCAS2/TUBA1B/TUBB4A/TUBB4B/NDRG1/DCTN2/CCT7/CCT4/CCT2/SORBS1/CCT8/NUDC/STAG2/CTSC/SEPTIN9/RUVBL2/NUDT21/TRIOBP/CBX3/TBCB/CLTA/CLTC/ARL8A/DYNLL2/CRYAB/PLEKHA7/CSNK1A1/CTNNB1/SEPTIN10/DCTN1/DHX9/DLG1/DYNC1H1/DYNC1LI2/DNM2/DPYSL2/EMD/CENPV/CTTN/TUBB/EPB41/FKBP4/ALDOB/MAPRE1/CCT5/FLII/SEPTIN8/MACF1/NUP62/G6PD/CLIC4/GAPDH/VPS4A/PRPF19/EML4/GNAI2/GNAI3/GOLGA2/HID1/SLC…	0.0165828	0.341093		GO PROTEIN C TERMINUS BINDING	PRDX3/STIP1/YWHAQ/CORO1A/PHB2/CTNNB1/AP2A1/DLG1/EPB41/FBLN1/MAPRE1/FN1/XRCC6/PABPC1/VPS4A/DBNL/HSPG2/BCAM/MYO1C/NCL/ATP1B1/NUMA1/PHB/POLR2A/PPP2CB/SYNJ2BP/TERF2/TOP2B/EZR/XRCC5/YWHAB/USP7/SARNP/PPP1R9B/BANF1/MAGI1/VPS4B	0.0126691	0.49547		NF1 Q6 01	HMGN2/POSTN/B2M/LRRC59/JUP/ENPP1/ALDOC/YBX1/MOV10/LAMB2/MCAM/EIF2A/ANP32A/POLR2H/NACA/LMNA/STAT3/ASPN/RRAS/COPG2/SLCO2A1/GLS/PTMA/VWA1/NDUFS2/MBNL2/ATP6V1A/EIF4G2/ARCN1/MGST1	0.00548803	-0.486391			GO REGULATION OF SPINDLE ASSEMBLY	STAG2/DYNC1H1/HNRNPU/HSPA1B/DRG1/NUMA1/TPR/SMC1A/SMC3/VPS4B	0.0163456	-0.562625		GO IMMUNOLOGICAL SYNAPSE	PDCD6IP/CORO1A/DLG1/DUSP3/STOML2/ICAM1/LGALS3/MYH9/PRKAR1A/EZR/CD81	0.0329038	-0.573961		GO STRUCTURAL CONSTITUENT OF NUCLEAR PORE	NUP35/NUP205/NUP160/NUP62/NUP88/NUP98/NUP54/NUP133/NUP107/TPR/NUP155/NUP93	0.0308608	-0.671483		SRF 01	VCL/ACTR3/CAP1/SLC25A4/ACTN1/FLNA/CFL1/MYL6/CALD1/TPM1/ANXA6/PFN1/THBS1/MYH11/WDR1	0.00678763	0.683858
GO CHROMATIN REMODELING	RUVBL2/CBX3/CENPV/HMGA1/HNRNPC/NPM1/RSF1/DMAP1/PTMA/RBBP4/ACTB/SMARCA4/SMARCC1/SMARCC2/SMARCD2/TOP1/TPR/SMARCA5/ACTL6A/RUVBL1	0.00487334	0.72334		GO RNA POLYMERASE II TRANSCRIPTION FACTOR COMPLEX	TRIM28/CTNNB1/GEMIN5/HMGA1/HNRNPAB/HNRNPU/NONO/SFPQ/STAT3/TCEA1	0.0165828	0.660102		GO SINGLE STRANDED RNA BINDING	SYNCRIP/KHDRBS1/U2AF2/DDX1/DDX3X/DHX9/EIF4B/LSM14A/DAZAP1/PABPC1/RBMX/ANXA1/HNRNPA1/HNRNPC/HNRNPF/HNRNPH1/HNRNPU/ILF3/PTBP1/SNRPC/SSB/CNBP/PABPC4/LONP1/EIF4A3/HNRNPDL	0.0126691	0.665297		SYATTGTG UNKNOWN	SRSF6/NNT/HNRNPH1/ARGLU1/SMAD1/RALYL/SEPTIN11/RANBP10/CYB5R1/LMF1/YWHAZ/ABI1/PDAP1/RPL30/CSNK2B/ILF3/OLFML3/DDX39B/CLU/DDX3X/MYO1C/TOMM40/OTUB1/AHCYL1/PCSK1N/EIF4G1/CA2/TPM3/DPYSL3/RSF1/SH3BGRL2/POFUT1	0.00548803	0.483528			GO POSITIVE REGULATION OF AUTOPHAGY	PARK7/DCN/LARP1/GNAI3/HMGB1/SH3GLB1/MAPK3/KIAA1324/RALB/SUPT5H/MTDH/ATG5/BAG3	0.0163456	0.607682		GO SITE OF POLARIZED GROWTH	ABI1/ARPC5/ARPC3/HNRNPR/DCTN2/CTNND1/DNM2/DPYSL3/CTTN/FKBP4/PALLD/CYFIP1/FKBP15/DBNL/HSP90AA1/HSP90AB1/APP/KIF5B/LRP1/MYH10/PAFAH1B1/NDRG2/REG1A/EXOC4/UTRN/YWHAE/MYH14/CALM3/USP9X/PPP1R9B/IQGAP1	0.0329038	-0.44165		GO EXONUCLEASE ACTIVITY	RAD50/DDX1/XRN2/CNOT1/DCPS/APEX1/ENPP1/EXD2/EXOSC5/MGME1	0.0325444	-0.542934		PAX8 B	ACTN1/LUC7L3/HNRNPA0/SUPT16H/AHCYL1/RBM39/CLTC/PURA/CAMK1D/CALD1/PAK1IP1	0.00678763	-0.701233
GO CHROMATIN ASSEMBLY OR DISASSEMBLY	ANP32B/CTCF/SUPT16H/CENPV/HMGB2/HMGA1/NPM1/HP1BP3/RSF1/RBBP4/SETSIP/SMARCA4/SMARCC1/SMARCC2/SMARCD2/TPR/SMARCA5/RUVBL1	0.00503493	0.758929		GO NUCLEAR CHROMOSOME	RAD50/LRPPRC/TRIM28/ALYREF/BCAS2/RUVBL2/RCC1/CPSF6/KAT7/CBX3/ADD3/PARP1/CSNK2A1/CTNNB1/NFXL1/DDB1/DHX9/BHLHA15/TARDBP/CBX5/XRCC6/SUN2/RBMX/PRPF19/HMGB1/HMGB2/HMGB3/HNRNPC/HNRNPK/HNRNPU/APEX1/SMAD1/MEIS2/MEN1/ATM/NFIC/NFIX/NFKB1/SIRT7/RSF1/PLRG1/PML/GAR1/PPP1CA/PPP1CB/NAT10/NHP2/PRKDC/DMAP1/CCAR2/PURA/PURB/RAD21/RBBP4/UPF1/ACTB/RPA1/SMARCA4/SMARCC1/SMARCC2/SMARCD2/SSB/SSRP1/STAT1/STAT3/TCP1/TERF2/…	0.0165828	0.492335		GO DOUBLE STRANDED DNA BINDING	RAD50/ZMPSTE24/MYBBP1A/CTCF/RUVBL2/SUB1/KAT7/PSIP1/PNKP/PARP1/NFXL1/DHX9/BHLHA15/DHX36/ENO1/XRN2/TARDBP/XRCC6/LSM14A/RBMX/GTF3C1/HCFC1/HMGB1/HMGB2/HMGB3/HMGA1/HNRNPAB/HNRNPC/HNRNPD/HNRNPK/HNRNPU/APEX1/HSPD1/IFI16/IRF2BP2/LMNB1/SMAD1/MECP2/MEIS2/MEN1/NFIC/NFKB1/NME1/NONO/YBX1/PRKDC/NKRF/MAPK1/PURA/PURB/RAD23B/RBBP4/ACTB/RPS3/SAFB/IRF2BPL/SFPQ/HLTF/SMARCA4/SMARCC1/SMARCC2/SMARCD2/STAT1/STAT3/TERF2/…	0.0126691	0.527921		CREB Q4	LDHA/OGDH/IRF2BPL/DHX36/SRSF1/CHGB/RAB7A/GLYR1/PABPC1/ATG5/SMAD1/RAB6A/NDUFA10/GNAS/ELAVL1/SDHB/RPS6KA3/HNRNPA2B1/ABHD16A/CBX3/GNL1/UBA52/MYL6/DDX3X/SARNP/LMCD1/CTCF/CDC42/MBNL2/PDP1/TSPAN7/PPP2R2A/NUP98/TPM4/PAFAH1B1/GTF3C1/SIDT2	0.00564582	0.432757			GO ICOSANOID BIOSYNTHETIC PROCESS	PTGES3/FABP5/GGT1/ANXA1/LTA4H/MGST2/MGST3/MIF/PLA2G1B/PTGES2/AKR1C3/CBR1	0.0163456	0.521407		GO MICROTUBULE	LRPPRC/TUBA1B/TUBB4A/TUBB4B/NDRG1/DCTN2/CCT7/CCT4/CCT2/CCT8/NUDC/SEPTIN9/TBCB/CLTC/DYNLL2/DCTN1/DLG1/DYNC1H1/DYNC1LI2/DNM2/DPYSL2/EMD/TUBB/FKBP4/MAPRE1/CCT5/MACF1/EML4/GOLGA2/HID1/HNRNPU/TUBB8/KIF5B/NUMA1/PAFAH1B1/DYNC1LI1/DCXR/TMEM214/RMDN3/RCC2/MAP2K2/PBXIP1/SRPRB/SAA1/SNTB2/STIM1/TBCD/TCP1/TPT1/CCT3/TUBA4A/TUBA1A/TUBAL3/CDK5RAP3/CALM3/DYSF/CUL3/TUBA1C/DYNLL1/EIF3A/IQGAP1/MAP7/CCT6A/RAB3D	0.0329038	-0.426011		GO PHOSPHATASE BINDING	CTSC/CTNNB1/DLG1/GRB2/ITGA1/JUP/LGALS3/CHCHD3/PPP1CA/PPP2R2A/MAPK1/MAPK3/REG1A/SOD1/STAT1/STAT3/STAU1/HSP90B1/TRAF2/VCP/PPP1R9B/AP3B1/SNX3/IQGAP1/CDC5L/MVP	0.0325444	-0.471896		FOXO3 01	HIBADH/SRSF7/TXNDC12/TPP1/SQSTM1/BUB3/DTNA/PNLIPRP2/TJP1/PPP1CB/MEIS2/PDCD4/IMPDH2/MPP6/MBNL2/PURA/NFIX/RSF1/VPS26A	0.00678763	-0.422098
GO NUCLEOBASE METABOLIC PROCESS	PAICS/GART/AOX1/APRT/ALDH6A1/MTHFD1/MAPK1/SHMT1/UMPS/GMPS	0.00503493	-0.652146		GO PROTEIN DNA COMPLEX	BCAS2/PARP1/CTNNB1/XRCC6/PRPF19/JUP/NPM1/HP1BP3/PLRG1/POLR2H/PRKDC/PURA/PURB/RPA1/TERF2/TOP1/XRCC5/GLYR1/CDC5L	0.0165828	0.468837		GO PHOSPHATIDYLINOSITOL BISPHOSPHATE BINDING	RAB35/SNX18/SNX5/ANXA2/MYO1B/PFN1/PFN2/VIL1/PICALM/SNX3/ACTN2/HIP1R	0.0126691	0.579992		CCGNMNNTNACG UNKNOWN	SYNCRIP/CANX/BZW1/PRKACB/CYCS/CAB39/GNB2/RPS27/TRA2B/HSPE1/SDF2/ATG5/DDX50/WDR1/HSPD1	0.00564989	0.553502			GO NON RECOMBINATIONAL REPAIR	RAD50/PSMD14/XRCC6/PRPF19/LIG3/ATM/PRKDC/UBE2N/XRCC5/DEK/BRCC3	0.0165902	0.762431		GO TRICARBOXYLIC ACID CYCLE ENZYME COMPLEX	BCKDK/DBT/DLD/DLST/FH/OGDH/DHTKD1/BCKDHA/SUCLG2/SUCLA2	0.0329038	-0.649106		GO DOUBLE STRANDED RNA BINDING	ADAR/TUBA1B/TUBB4B/CLTC/DDX1/DDX3X/DHX9/DHX15/DHX36/EIF4A1/EIF4B/ELAVL1/DHX30/LSM14A/HNRNPU/HSP90AB1/HSPD1/ILF2/ILF3/MSN/SIDT2/EIF2AK2/MRPL44/STAU1/VIM/PRKRA/ACTN1/MTDH	0.0325444	-0.514016		AML Q6	CTNNB1/SRSF4/LUC7L3/SRSF2/PCYT2/TACSTD2/ADD1/CALR/ATP2A2/SUPT16H/GPX1/ETF1/LUC7L/EIF5A/PRKACA/ACIN1/TMEM109/HSP90B1/CAV1/EDC4/TLN1/SNTB2/KPNB1/VIM/PAFAH1B1/SCRN1/SDF2L1/MPO/RNF40	0.00678763	-0.499853
GO POSITIVE REGULATION OF RESPONSE TO DNA DAMAGE STIMULUS	ACTR2/TRIM28/PARP1/DDX5/DHX9/FUS/HMGB1/MGMT/ATM/PRKCD/PRKDC/CCAR2/RPL26/RPS3/UBE2N/BRCC3/BCLAF1	0.00503493	0.573025		GO METHYLTRANSFERASE COMPLEX	WDR4/RUVBL2/CBX5/HCFC1/PRMT1/MEN1/RBBP4/RBBP5/RBM15/SNRPB/SNRPD1/SNRPD2/SNRPD3/WDR82/RUVBL1	0.0165828	0.516775		GO LIPASE ACTIVITY	CEL/CES1/SEC23IP/SMPDL3B/PDIA3/PLA2G1B/PNLIP/PNLIPRP1/PNLIPRP2/SMPD4/ABHD16A/PLA2G12A/PRDX6	0.0126691	-0.598017		MEIS1 01	PITPNB/GCAT/KRT2/TNKS1BP1/ARFGAP2/COL11A1/SORBS1/STT3B/PSIP1/TMEM109/NPEPPS/PSMA6/ARFGAP3/DIP2B/AP2M1/EPB41/CKAP4/DDX50/DAP3/HINT2/CLTC/FKBP3/GHDC/PAFAH1B1/TNPO1/VPS18/RSF1/POFUT1	0.00648067	0.389403			GO REGULATION OF MICROTUBULE BASED PROCESS	PDCD6IP/TUBB4A/RBM14/STAG2/CLTC/CTNNB1/DCTN1/DYNC1H1/FKBP4/MAPRE1/MACF1/NUP62/HNRNPU/HSPA1B/RHOA/LAMP1/MECP2/DRG1/NPM1/NUMA1/PAFAH1B1/NSFL1C/RAC1/RANBP1/RPS3/TBCD/TPR/XPO1/SMC1A/SMC3/ROCK2/VPS4B	0.0176725	-0.518728		GO RECEPTOR COMPLEX	SORBS1/EMILIN1/ADRA2A/DLG1/ENG/SCRIB/PLXNB2/STOML2/HSP90AB1/HSPD1/APP/INSR/ITGA6/ITGA1/ITGB1/ITGB2/ITGB4/ITPR2/LRP1/NID1/TOLLIP/SYNJ2BP/B2M/TF/TRAF2/AIP/CD14/CD36/CD44	0.0329038	-0.490461		GO NADP BINDING	HIBADH/CRYZ/DECR1/FASN/NNT/G6PD/GAPDH/GMDS/GSR/IDH1/LBR/PGD/POR/QDPR/SPR/GLYR1/CAT/GRHPR	0.0371198	0.471162		YGCANTGCR UNKNOWN	CAST/SMC1A/EIF5A/NONO/OLFML3/APP/SRSF9/ATP13A1/NOP56/SFXN5/EWSR1/OCIAD1/CTCF/CLTC/RTN3/PURA/EIF4G2/HACD3/CAMK1D/GANAB/ANXA6/MAT2A/PSAP/GSPT1/CALM3	0.00678763	-0.407285
GO POST EMBRYONIC DEVELOPMENT	FBN1/GIGYF2/GNAS/HMGN1/IGF2R/MECP2/MFAP2/ATM/ACO1/IMPAD1/CCDC47/ALDH5A1	0.00503493	0.571227		GO CONDENSED CHROMOSOME	RAD50/LRPPRC/CTCF/STAG2/RCC1/CBX3/ADD3/CSNK1A1/CENPV/PES1/SUN2/HMGB1/HMGB2/HNRNPU/NUP43/SEPTIN2/DYNC1LI1/NUP133/NUP107/RAD21/RANGAP1/SEH1L/SMC1A/SMARCA5/BANF1/SMC3/BUB3/SEPTIN7	0.0165828	0.50308		GO PROTEIN SERINE THREONINE KINASE ACTIVITY	BCKDK/PAK4/CSNK1A1/CSNK2A1/CSNK2B/ILK/MYLK/ATM/NME2/TAOK3/CAB39/PRKACA/PRKACB/PRKCD/PRKDC/MAPK1/MAPK3/MAP2K2/EIF2AK2/CAMK1D/RPS6KA3/TOP1/SQSTM1/CPNE3/NEK9/ROCK2/SLK	0.0126691	0.461777		ACAWNRNSRCGG UNKNOWN	RBM3/CTCF/CKB/DDX17/PAK4/PTBP1/PRPF38B/SRSF3/EIF4G2/CRKL/FKBP3/TRA2B/ILF3/DDX5/YWHAE/SFPQ	0.00697518	0.634778			GO REGULATION OF MICROTUBULE POLYMERIZATION	TUBB4A/DCTN1/FKBP4/MAPRE1/HSPA1B/MECP2/DRG1/NUMA1/RAC1/RPS3/TBCD	0.0176725	-0.562792		GO MICROTUBULE ASSOCIATED COMPLEX	ACTR1B/ACTR1A/DCTN2/DYNLL2/DCTN1/DYNC1H1/DYNC1LI2/KIF5B/PAFAH1B1/DYNC1LI1/DCTN4/STAU1/TPR/YWHAE/DYNLL1/MAP7	0.0329038	-0.543848		GO SECONDARY ACTIVE TRANSMEMBRANE TRANSPORTER ACTIVITY	SLC25A10/SLC25A4/SLC25A5/SLC25A6/LETM1/SLC25A3/SLC25A1/SLCO2A1/SLC25A22/SLC25A11/SLC4A4/SLC33A1	0.0371198	-0.595213		COBLL1 TARGET GENES	DSP/EIF3B/GAPDH/KIAA1324/CNOT1/MEIS2/SMPD4/MAN2C1/PYCR2/RPS3A/PTGES2/PDCD11/ANO10/MAT2A/RCC2/CYC1/UBE2V1	0.00678763	0.524786
GO NUCLEOSOME ORGANIZATION	ANP32B/CTCF/SUPT16H/HMGB2/HMGA1/NPM1/HP1BP3/RSF1/DMAP1/PTMA/RBBP4/SETSIP/SMARCA4/SMARCC1/SMARCC2/SMARCD2/SMARCA5/RUVBL1	0.00503493	0.722634		GO LIDROPLET	BCAP31/CKAP4/CYB5R3/ACSL3/FAF2/METTL7A/GAPDH/PRPF19/ANXA2/LSS/SCCPDH/HSD17B11/RAB5C/RAP1B/RBP1/SETSIP/VCP/RAB7A/CAV1	0.0165828	0.497795		GO TRANSCRIPTION COACTIVATOR ACTIVITY	TRIM28/RBM14/SLC30A9/DDX17/TCERG1/SUB1/PARK7/CTBP2/CTNNB1/DHX9/SNW1/PRPF6/FUS/HCFC1/HMGB1/HMGB2/HMGA1/APEX1/JUP/NME2/NPM1/NUP98/PCBD1/PML/RNF20/ENY2/CCAR2/SMARCA4/SMARCC1/SMARCC2/SMARCD2/UBE2L3/YY1/ACTN4/ACTL6A/RUVBL1/ACTN1/EDF1/ACTN2/BUD31/AIP/MTDH/TRIP11/THRAP3	0.0126691	0.452232		CREB Q2	LDHA/OGDH/IRF2BPL/DHX36/SRSF1/CHGB/TAGLN2/RAB7A/GLYR1/PABPC1/ATG5/ALDH18A1/SMAD1/RAB6A/NDUFA10/GNAS/PDAP1/ELAVL1/ETF1/STAT3/SDHB/RPS6KA3/HNRNPA2B1/ABHD16A/CBX3/GNL1/MYL6/DDX3X/SARNP/HERPUD1/LMCD1/CTCF/CDC42/BUD31/MBNL2/PDP1/TSPAN7/NUP98/TPM4/PAFAH1B1/GTF3C1/COL5A3/PTGES3	0.00697518	0.378005			GO INFLAMMATORY RESPONSE TO ANTIGENIC STIMULUS	PARK7/AHCY/GPX1/HLA-E/HMGB1/HMGB2/ICAM1/PSMA1/PSMB4/C3/CD81	0.0176725	0.613115		GO TRANS GOLGI NETWORK MEMBRANE	CLTA/CLTC/AP1B1/AP1G1/COG4/IGF2R/APP/M6PR/RAB8A/MYO1B/VPS53/RAB6A	0.0369831	-0.578036		GO ACTIVE ION TRANSMEMBRANE TRANSPORTER ACTIVITY	SLC25A4/SLC25A5/SLC25A6/ANXA5/LETM1/ATP1A1/ATP1B1/ATP2A2/ATP2A3/ATP6V1D/PCYOX1/ATP6V1A/SLC25A3/ATP6V1B2/ATP6V1E1/ATP13A1/SLC25A1/SLCO2A1/SLC25A11/SLC4A4/SLC33A1/ATP6V1F	0.0422883	-0.462864		HMGB2 TARGET GENES	LIMA1/YBX3/CS/MYLK/RAB7A/TPD52/EXOSC5/HADHA/HNRNPC/TMED1/PES1/PACSIN2/ST13/PSMA3/VTI1B/COG4/HNRNPUL1/PDAP1/BUD31/SEC61B/GOSR2/EFTUD2/EIF4G2/VWF/PTGES3/PAK1IP1/SRSF3/RPS12/HSPA9/SKP1/SSR3/ACTR3/FN1/STAT1/CCT4/PNO1/FARSB/RBBP5/DARS2/SPCS2/NDUFB3/ALG2/UFM1/RPL21/CALD1/CSE1L/NCLN/MACF1/RBM39/ZRANB2/DTNA/ANXA1/HNRNPA1/DYNC1LI2/TXN/FLOT1/THBS1/UACA/HADHB/SEPTIN11/TPM1/HDGF/RPS27A/ENAH/NUP205/NUP35/SUCL…	0.00678763	-0.370692
GO ACUTE INFLAMMATORY RESPONSE	PARK7/SERPINA3/ANO6/F2/FN1/GSTP1/HLA-E/HP/ICAM1/ITIH4/ORM1/REG3A/SERPINA1/S100A8/SAA1/STAT3/C3/CD163	0.00504447	-0.738729		GO CHROMOSOME	ARPC5/ARPC4/ARPC3/ACTR3/ACTR2/ARPC2/RAD50/LRPPRC/TRIM28/ALYREF/BCAS2/HMGN4/DCTN2/ARPC1A/CTCF/PTGES3/STAG2/WDR4/RUVBL2/RCC1/CPSF6/KAT7/PSIP1/SUPT16H/PARK7/CBX3/ADD3/PARP1/CSNK1A1/CSNK2A1/CSNK2B/CTNNB1/NFXL1/DCTN1/DDB1/DHX9/BHLHA15/DHX36/DYNC1LI2/CENPV/FBL/LEMD2/FH/PDS5B/FLNA/WDR43/NUP160/TARDBP/CBX5/PES1/XRCC6/SUN2/SAMHD1/RBMX/PRPF19/HMGB1/HMGB2/HMGB3/HMGN1/HMGN2/HMGA1/HNRNPA2B1/HNRNPC/HNRNPK/HNRN…	0.0178336	0.438312		GO MODIFICATION DEPENDENT PROTEIN BINDING	PRPF8/CBX5/PSMD4/RAD23A/RAD23B/RBBP5/SMARCA4/VCP/BRCC3/GLYR1/SQSTM1	0.0126691	0.534407		MSX1 01	GNA13/HMGN2/POSTN/CBX5/SND1/HNRNPA1/MCTS1/SMAD1/RAB2A/NPEPL1/CAP1/FLNA/BSPRY/LIMS1/ARL6IP5/COL6A3/EHD4/SH3BGRL2	0.00697518	0.542593			GO MITOTIC CELL CYCLE CHECKPOINT	DLG1/CNOT1/GIGYF2/VPS4A/PRMT1/ATM/RPS27L/DYNC1LI1/TAOK3/PML/PRKDC/RPL24/RPL26/RPS6/TOP2B/TPR/CDK5RAP3/TNKS1BP1/BUB3	0.0176725	-0.458827		GO P BODY	EIF4E/CNOT1/EDC4/LSM14A/APOBEC3C/DCPS/MOV10/PSMA4/PSMA6/PSMC2/UPF1/TOP1/SQSTM1	0.0369831	0.47969		GO LOW DENSITY LIPOPROTEIN PARTICLE RECEPTOR BINDING	LANCL1/AP2M1/CLU/CLTC/AP2A1/DNAJA1/HSPG2/APOE/HSP90B1/PICALM	0.0461971	-0.503605		FREAC3 01	LUC7L2/IDH1/AMY2B/TXNDC12/SQSTM1/BUB3/DTNA/RPN2/PPP1CB/HSP90B1/MEIS2/FGB/HERPUD1/XPO7/RBM39/MPP6/MBNL2/PURA/CALD1/DCN/GCG	0.00706394	-0.463329
GO PEPTIDYL SERINE MODIFICATION	PARK7/PARP1/CSNK1A1/CSNK2A1/DCN/DMD/EIF4G1/GALNT2/GCG/HSP90AA1/HSP90AB1/APP/ILK/ARRB1/MIF/ATM/CAB39/PFN2/PRKACA/PRKCD/PRKDC/MAPK1/MAPK3/MAP2K2/RPS6KA3/BGN/TOP1/TXN/NCK2/TNKS1BP1/CAV1/ROCK2/CD44	0.00598121	0.539038		GO NUCLEAR TRANSCRIPTION FACTOR COMPLEX	TRIM28/CTNNB1/GEMIN5/GTF3C1/HMGA1/HNRNPAB/HNRNPU/NONO/SFPQ/STAT3/TCEA1/GTF3C5	0.0178336	0.627672		GO HYDROLASE ACTIVITY ACTING ON ACID PHOSPHORUS NITROGEN BONDS	CELA3A/CTSC/CTRC/TPP1/CMA1/CTRL/CTSG/PRSS3P2/F2/CELA3B/SEC11A/DPP7/HP/APEH/LTF/CTRB2/NUP98/CELA2B/PLG/CTSA/PARL/PRSS1/PRSS2/PRSS3/PRTN3/AZU1/CELA2A/TPSAB1/SEC11C/LONP1	0.0126691	-0.567347		SOX9 B1	PDS5B/CTNNB1/PICALM/CD36/KRT14/MYO18A/PFN2/DMD/MAOB/ARF4/MARCKS/RTN4/SEPHS1/SORBS2/RBBP4/RAB5A/SLC39A14/HSPG2/ELAVL1/ILF2/TOP1/HMGB1/FN1/DNAJA2/SPTBN1/RBM39/PTMA/PCBP2/SEC24C/NFIX/FBN2/TNPO1/DPYSL2/RCN1	0.00697518	0.422912			GO NUCLEOSIDE MONOPHOSPHATE METABOLIC PROCESS	RAD50/PAICS/PNKP/DLG1/DTYMK/AK1/AK2/GART/APRT/IMPDH2/ATIC/AK3/SHMT1/TK2/UMPS/GMPS/TJP2	0.0176725	0.497377		GO PLASMA MEMBRANE PROTEIN COMPLEX	FLOT1/SORBS1/KHDRBS1/GNA13/TMED10/EMILIN1/AP2M1/CLTA/CLTB/CLTC/CTNNA1/CTNNB1/CTNND1/AP2A1/DAG1/AP2B1/DLG1/DMD/CTTN/FKBP1A/SCRIB/CORO1C/GNAI2/GNAI3/GNAS/GNB1/GRB2/STOML2/HLA-E/HMGB1/HSPG2/INSR/ITGA6/ITGA1/ITGB1/ITGB2/ITGB4/JUP/KRT8/KRT19/LRP1/ATP1A1/ATP1B1/TOLLIP/SYNJ2BP/GNG12/B2M/SNTB1/SNTB2/VAMP2/TF/TRAF2/C6/C7/C9/UTRN/VTN/CALM3/PICALM/CAV1/CDH1	0.0402626	-0.515769		GO PHOSPHORIC DIESTER HYDROLASE ACTIVITY	CNP/SMPDL3B/GNB1/PDIA3/APEX1/ENPP1/SMPD4/PRKAR1A/PRKAR2A/PRKAR2B	0.047817	-0.670307		TCF1P Q6	RANGAP1/PLEC/HNRNPL/APP/STAG2/PABPC4/ARF6/MTIF2/COL18A1/DDX5/ATM/SEPHS1/GPX1/POLR2A/COL15A1/DPM3/BCAM/PACSIN3/ACIN1/HNRNPUL1/PTGFRN/EDC4/MEIS2/EEF1A2/PRDX2/DLG1/NCOA5/SIDT2	0.00706394	-0.417944
GO DNA GEOMETRIC CHANGE	RAD50/G3BP1/RUVBL2/PARP1/DDB1/DDB2/DDX1/DDX3X/DHX9/DHX36/XRCC6/ANXA1/HMGB1/HMGB2/HMGB3/HMGA1/HNRNPA2B1/PURA/RAD23B/RECQL/RFC5/RPA1/RPS27A/SSBP1/UBA52/XRCC5/RUVBL1	0.0065946	0.586237		GO PLATELET ALPHA GRANULE LUMEN	VTI1B/CLU/SERPINA3/APOOL/ALB/F13A1/FGA/FGB/ALDOA/FGG/FN1/APP/ORM1/SCCPDH/SERPINA1/PLG/THBS1/SERPING1/VWF/ACTN4/ACTN1/ACTN2	0.0236548	-0.514922		GO LITRANSPORTER ACTIVITY	NPC2/ANO6/PITPNB/APOA1/APOA4/APOE/OSBP/TMEM30A/SLCO2A1/SCARB2	0.0127176	-0.710142		CGGAARNGGCNG UNKNOWN	UBE2F/CLTC/TMED2/TPT1/TXNDC12/UMPS/CFL1/GANAB/LMAN2/GLYR1/TMEM30A/HNRNPH1/ATP2A2/PTGES3	0.00697518	0.491278			GO REGULATION OF MICROTUBULE POLYMERIZATION OR DEPOLYMERIZATION	TUBB4A/DCTN1/FKBP4/MAPRE1/HSPA1B/MECP2/DRG1/NUMA1/RAC1/RPS3/TBCD	0.0176725	-0.562792							GO EXOPEPTIDASE ACTIVITY	ZMPSTE24/METAP2/TPP1/CPA1/CPA2/CPA3/CPB1/DPEP1/GGT1/ANPEP/DPP7/APEH/LTA4H/LAP3/ERAP1/CTSA/CNDP2/RNPEP/XPNPEP1/NPEPL1/NPEPPS/SCRN1	0.047817	0.450434		HEB Q6	HMGN2/S100A8/RAB1B/MYO18A/MACF1/SRP54/COL16A1/CHID1/RTN3/SORBS1/UBTF/TUBA4A/RPL4/HID1/MYLK/MEN1/UFM1/TNS1/ACTB/XPNPEP1	0.00706394	-0.394527
GO VITAMIN METABOLIC PROCESS	AKR1A1/CTRC/CYB5A/ALDH1L2/CYB5R3/GC/GCLC/PSAT1/AOX1/MMAB/CTRB2/MTHFD1/NFKB1/PC/PCCA/PCCB/ENPP1/PRSS1/PRSS3/MCCC1/RBP1/MCCC2/SHMT1/SHMT2/VKORC1/AKR1C3/CBR1/ALDH1A2/GSTO1	0.0065946	-0.661669		GO INCLUSION BODY	ABI1/CLU/EEF2/XRN2/GPX1/HSPA1B/HSP90AB1/NUP98/PSMC4/PSMC5/RANBP2/RANGAP1/TPR/PICALM/SQSTM1/BAG3/HERPUD1	0.0249152	-0.371725		GO PROTEIN KINASE ACTIVITY	TRIM28/BCKDK/PAK4/CSNK1A1/CSNK2A1/CSNK2B/IGF2R/ILK/INSR/MYLK/ATM/NME2/TAOK3/CAB39/PRKACA/PRKACB/PRKCD/PRKDC/MAPK1/MAPK3/MAP2K2/EIF2AK2/CAMK1D/RPS6KA3/TOP1/PPP1R9B/SQSTM1/CPNE3/NEK9/ROCK2/SLK	0.0130302	0.425365		MAF Q6	HMGN2/SAMM50/SYNCRIP/DDX17/TMEM97/ALDOA/ZNF512/SUPT16H/GPX1/ACTR2/WDR82/RPS6KA3/PGRMC2/RRAS/ERLIN2/ACTN1/COL1A1/HMGB3/LMAN2/MEIS2/AP2M1/VAV2/CORO1C/DDX50/KPNB1/CDC5L/HMGA1/PRDX6/RBM26/RSF1/UTP18/MPO	0.00697518	0.415349			GO MICROTUBULE POLYMERIZATION	TUBB4A/DCTN1/FKBP4/MAPRE1/GOLGA2/HSPA1B/MECP2/DRG1/NUMA1/RAC1/RPS3/TBCD	0.0176725	-0.506518												GTTRYCATRR UNKNOWN	STOML2/DHX30/RPL35A/CHCHD3/TNKS1BP1/PCSK1N/PBXIP1/TUBB4A/GAPDH/YWHAZ/MPC2/HSD17B8/DTNA/YWHAE/DUSP3/YWHAQ	0.00706394	-0.361346
GO GERM CELL DEVELOPMENT	CFTR/CTNNB1/DLD/FNDC3A/HMGB2/TUBB8/ATM/PAFAH1B1/UBE2J1/PPP2R1A/PRKACA/RPS6/SPINK1/SLIRP	0.00683697	0.487398		GO PIGMENT GRANULE	PDCD6IP/PDIA6/FLOT1/CCT4/GNA13/ERP29/TMED10/RAB35/TPP1/CLTC/CNP/CTSB/CTSD/AHCY/FASN/GANAB/SND1/PDIA3/ANXA2/ANXA6/ANXA11/HSPA5/HSPA8/HSP90AA1/HSP90AB1/ITGB1/LAMP1/MYH11/ATP1A1/P4HB/PRDX1/ATP6V1B2/PPIB/TMEM33/RAB1A/RAB2A/RAB5A/RAB5B/RAB27A/RAB27B/RAB5C/RAC1/RAN/RPN1/BSG/HSP90B1/YWHAB/YWHAE/YWHAZ/RAB7A/CALU/CANX/SEC22B/PDIA4/CD63	0.0255474	0.429085		GO CATALYTIC ACTIVITY ACTING ON DNA	RAD50/G3BP1/PTGES3/RUVBL2/DDX1/DDX3X/DHX9/DHX36/DKC1/XRCC6/HMGA1/APEX1/LIG3/MGMT/NME1/EXD2/RECQL/RFC5/RPS3/TERF2/TOP1/TOP2B/XRCC5/RUVBL1/MGME1	0.0130302	0.49396		CREB Q2 01	LDHA/SYNCRIP/IRF2BPL/DHX36/DCTN1/CHGB/PDXDC1/GLYR1/TRA2B/SRP54/ATG5/XRCC6/MCAM/SLC25A3/MLF2/ILVBL/SDHB/RPS6KA3/ABHD16A/TPT1/GNL1/SARNP/CDC42/MBNL2/PPP2R2A/CALD1/TPM4/PAFAH1B1/SIDT2	0.00697518	0.423201			GO REGULATION OF POSTSYNAPTIC MEMBRANE NEUROTRANSMITTER RECEPTOR LEVELS	ADAM10/CTNND1/DAG1/AP2B1/DLG1/DNM2/SCRIB/RAB8A/VPS35/GRIPAP1/YWHAE	0.0176725	-0.542135												COREBINDINGFACTOR Q6	S100A9/LEMD2/SRSF4/PICALM/TACSTD2/ADD1/COA3/ENPP1/CALR/ATP2A2/ARF3/SUPT16H/GPX1/TUBB4A/MIA2/ETF1/LUC7L/EIF5A/ANK3/ACIN1/TMEM109/PSMA1/EDC4/MEIS2/DYNLL1/SEPTIN9/SNTB2/VIM/NFIX/PAFAH1B1/COL4A2/COL4A1/NDUFA9/SCRN1/SDF2L1/MPO	0.00723107	-0.456891
GO EMBRYONIC ORGAN MORPHOGENESIS	SEC24B/TMED2/TRIOBP/COL2A1/COL11A1/CTNNB1/DLG1/ENG/FBN1/FBN2/SCRIB/GNAS/MFAP2/MTHFD1/MAPK1/MAPK3/RPL38/SOD1/PRKRA/EIF4A3	0.00721011	0.462439		GO CHROMOSOMAL REGION	RAD50/ALYREF/DCTN2/CTCF/PTGES3/STAG2/CBX3/PARP1/CSNK1A1/DCTN1/DDB1/DHX36/DYNC1LI2/CENPV/PDS5B/NUP160/CBX5/XRCC6/SUN2/HNRNPA2B1/HNRNPU/APEX1/NUP43/MEN1/ATM/SEPTIN2/NUP98/PAFAH1B1/DYNC1LI1/DCTN4/SIRT7/PML/GAR1/PPP1CA/PPP1CB/PPP2CB/PPP2R1A/NAT10/NHP2/NUP133/PRKDC/RCC2/NUP107/PURA/RAD21/RANGAP1/UPF1/RPA1/SEC13/SUMO3/SSB/TERF2/TPR/XPO1/XRCC5/WDR82/SEH1L/SMC1A/DYNLL1/SMC3/BUB3/SEPTIN7	0.0262648	0.414996		GO LIGASE ACTIVITY	FARSB/PAICS/ACSF3/ACSL1/ACSL3/FARSA/GART/GCLC/LIG3/ASNS/MTHFD1/PC/PCCA/PCCB/YARS2/RTCB/SARS2/DARS2/IARS2/MCCC1/LRRC47/AARS2/MCCC2/UBA1/TRIM25/NARS2/UBA5/ACSF2/GHDC/ACSS1/SUCLG2/SUCLG1/SUCLA2/GMPS	0.0132372	-0.487599		E2F1 Q3 01	HMGN2/PUF60/HNRNPD/SYNCRIP/NONO/SRSF7/APOE/EIF1AY/STAG2/PPP1CA/RAD23A/DMD/LGALS1/RAB2A/MARCKS/DNAJC11/GNB2/YWHAQ/SSR4/EIF5/EIF5A/IDH3G/ALDH6A1/HNRNPUL1/MEIS2/AK2/SLC25A11/DDX50/PSMD2/RANBP1/KPNB1/IMPDH2/EIF4G1/ARPC5L/FKBP2/RSF1/MEPCE/GSPT1/PTGES3	0.00697518	0.439854			GO ANTEROGRADE AXONAL TRANSPORT	AP3S1/ARL8A/RAB21/HSPB1/KIF5B/ARL8B/RAB27B/SOD1/TERF2/AP3B1/AP3D1	0.0176725	0.613518												FREAC4 01	PLS3/TMOD3/RBM39/CTCF/MBNL2/PURA/CAMK1D/CALD1/ALDH1A2/HSPG2	0.00779629	-0.667205
GO ACTIN CYTOSKELETON REORGANIZATION	CTTN/FLNA/PHPT1/GSN/ANXA1/RHOA/ARHGDIA/MYH9/F11R/PARVA/RALA/EZR/CDC42	0.00760846	0.687669		GO CHROMATIN	RAD50/TRIM28/HMGN4/STAG2/RUVBL2/RCC1/CPSF6/KAT7/PSIP1/PARK7/CBX3/CSNK2A1/CSNK2B/CTNNB1/NFXL1/DHX9/BHLHA15/LEMD2/PDS5B/WDR43/TARDBP/CBX5/RBMX/HMGB1/HMGB2/HMGB3/HMGN1/HMGN2/HMGA1/HNRNPC/HNRNPK/EIF3E/ARRB1/SMAD1/MECP2/MEIS2/MEN1/NFIC/NFIX/NFKB1/HP1BP3/SIRT7/RSF1/PML/DMAP1/RNF20/EXOSC5/CCAR2/RAD21/RAN/RBBP4/UPF1/ACTB/SFPQ/SMARCA4/SMARCC1/SMARCC2/SMARCD2/SSRP1/STAT1/STAT3/TCP1/TMPO/TOP2B/UBA1/USF2/YY1…	0.030667	0.445011		GO CARBOHYDRATE BINDING	OS9/LMAN2/GALM/ENG/ALDOA/ALDOB/GANAB/MAN2B2/G6PD/GAA/GALK1/GALNT2/GPI/NOMO2/GUSB/HK1/IGF2R/KRT1/LGALS1/LGALS2/LGALS3/LGALS4/LGALS8/LMAN1/MAN2C1/MAN2A1/MGAT2/REG3A/ENPP1/PFKL/PFKP/REG1A/REG1B/TINAGL1/GNPNAT1/CHID1/SORD/BSG/TALDO1/UGP2/VTN/CALR/CANX/MLEC	0.0140781	-0.459961		RTTTNNNYTGGM UNKNOWN	ATP1B1/F13A1/TMEM97/SLCO2A1/DDX46/DMD/IMPDH2/PTMS/USP7/CALD1/ALDH1A2/LRP1	0.00697518	-0.415533			GO VIRAL RNA GENOME REPLICATION	TRIM28/APOBEC3C/PCBP1/PCBP2/RAB5A/TOP2B/EEA1/ATG5/ROCK2/CDC42	0.0199053	0.4918												ACTWSNACTNY UNKNOWN	XPO1/STAU1/DHX30/MRPL50/COPG2/GNAI2/AP2M1/ATL3/TMOD3/BCKDK/NFXL1/MPP6/TMEM245/ADO/SEC11C/PSMD11	0.0080943	-0.48676
GO REGULATION OF DENDRITE DEVELOPMENT	ACTR2/ADAM10/PDLIM5/CFL1/CRKL/DHX36/CTTN/RAB21/CYFIP1/DBNL/APOE/ILK/ARF6/RHOA/OPA1/PAFAH1B1/CAMK1D/YWHAH/IQGAP1	0.00762018	0.472425		GO NUCLEAR INNER MEMBRANE	LRPPRC/ZMPSTE24/CBX3/EMD/LEMD2/LEMD3/SUN2/TOR1AIP1/LBR/LMNB1/SMAD1/TMX4/TRA2B/TMEM43/LMNB2/MATR3	0.0326616	0.460426		GO DOUBLE STRANDED RNA BINDING	ADAR/TUBA1B/TUBB4B/CLTC/DDX1/DDX3X/DHX9/DHX15/DHX36/EIF4A1/EIF4B/ELAVL1/DHX30/LSM14A/HNRNPU/HSP90AB1/HSPD1/ILF2/ILF3/MSN/SIDT2/EIF2AK2/MRPL44/STAU1/VIM/PRKRA/ACTN1/MTDH	0.0149932	0.452693		TGGNNNNNNKCCAR UNKNOWN	CRYAB/LRRC59/MAPK3/PELO/COA3/FGL1/EIF2A/FHL1/GNG12/PCOLCE/COL6A3/CS/DUSP3/VCL/PRKAR2A/HDLBP/TINAGL1/SLCO2A1/PRKRA/RPL23A/RBMX/VWA1/VIM/EHD4/ANXA3/ATP1B1/MRPL50/FARP1/KRT17/ADD3/ALDOA/MOV10/RALYL/ATP2A2/LAMA5/MLF2/SEC11C/SLC25A24/LYPLA2/MACROD1/MTCH2/TBCB/ITGA1/GLS/EIF4G2	0.00697518	-0.312182			GO NEGATIVE REGULATION OF MULTI ORGANISM PROCESS	TRIM28/ADAR/PRDX4/TARDBP/SCRIB/SAMHD1/APOBEC3C/GSN/ANXA2/HLA-E/IFI16/ILF3/LTF/PCBP2/PML/PPM1B/NPLOC4/EIF2AK2/ZC3HAV1/RPS19/STAT1/PRDX2/C1QBP/SERPING1/TRIM25/CALR/SNX3/BANF1/VAPA	0.0201798	-0.441083												AP2GAMMA 01	HNRNPL/ZNRF2/CRYAB/LIG3/JUP/EIF2S1/PABPC4/PABPC1/MAP2K2/NUP62/EIF3A/CTSA/HNRNPDL/MPC2/TRIM28/STAT3/UBTF/CNP/GNL1/ARPC4/IGFBP7/CTCF/PTMA/ATP6V1D/PTGES3	0.0080943	0.477663
GO REGULATION OF SIGNALING RECEPTOR ACTIVITY	ADRA2A/DLG1/HMGB1/APP/ITGB1/PRKCD/SNX6/CAPN1/NCK2/ACTN2	0.00762018	0.69976		GO CHROMOSOME CENTROMERIC REGION	DCTN2/CTCF/STAG2/CBX3/CSNK1A1/DCTN1/DYNC1LI2/CENPV/PDS5B/NUP160/CBX5/HNRNPU/NUP43/SEPTIN2/NUP98/PAFAH1B1/DYNC1LI1/DCTN4/PPP2CB/PPP2R1A/NUP133/RCC2/NUP107/RAD21/RANGAP1/SEC13/SUMO3/TPR/XPO1/SEH1L/SMC1A/DYNLL1/SMC3/BUB3/SEPTIN7	0.0346372	0.44018		GO SEQUENCE SPECIFIC DNA BINDING	RAD50/TRIM28/MYBBP1A/CTCF/RUVBL2/SUB1/KAT7/PARP1/NFXL1/DHX9/BHLHA15/DHX36/ENO1/XRN2/SIRT3/TARDBP/XRCC6/CHTOP/RBMX/GOLGB1/GTF3C1/HCFC1/HMGB2/HMGA1/HNRNPA1/HNRNPA2B1/HNRNPAB/HNRNPC/HNRNPD/HNRNPK/HNRNPU/PRMT1/APEX1/HSPD1/IFI16/IRF2BP2/LMNB1/SMAD1/MECP2/MEIS2/NCL/NFIC/NFKB1/NME1/NONO/YBX1/PCBP1/NKRF/PURA/PURB/RAD23B/RBBP4/UPF1/ACTB/RPA1/RPS3/SAFB/IRF2BPL/SFPQ/HLTF/SMARCA4/SMARCC1/SMARCC2/SMARCD2/STAT…	0.0149932	0.470041		YGCGYRCGC UNKNOWN	PDS5B/PUF60/U2AF2/HNRNPD/SYNCRIP/HNRNPR/HIBADH/HNRNPL/SRSF6/MAGI1/MECP2/ATP13A1/DCTN4/SERBP1/RAB10/FUS/NDUFA13/NAGK/HNRNPA3/HNRNPH1/ATP2A2/AP3S1/EIF2A/ANP32A/RAB6A/GOLGA2/ABCE1/RBBP4/SF1/HNRNPDL/GNAS/STARD10/ERP29/IMMT/YWHAE/UBTF/CALM3/HNRNPAB/PRKAR2A/PGRMC2/EIF3D/RRAS/MEIS2/DNAJA1/SLC25A11/PCBP2/GOPC/PSMD2/RHOA/TPR/RPS4X/CFL1/BCLAF1/ADO/ODR4/MEPCE/PTGES3/SPTAN1	0.00697518	0.414098			GO REGULATION OF RESPONSE TO CYTOKINE STIMULUS	ADAR/DHX9/SCRIB/SAMHD1/LSM14A/GSTP1/HPX/HSPA1B/HSP90AB1/APOA1/PAFAH1B1/ABCE1/STAT1/TRAF2/CAV1	0.0201798	-0.497349												LEF1 Q2	HNRNPR/INA/CGN/MYOF/TACSTD2/ADD3/SFXN2/MOV10/CAP1/COL11A1/SORBS1/SDHC/ANK3/AHNAK/GLUD1/UBAP2L/AHCYL1/ACTR1A/NDUFS3/EIF4G2/TIMM10/CTNND1/RSF1/NARS2/RCN1	0.0102534	-0.576336
GO NEGATIVE REGULATION OF ORGANELLE ORGANIZATION	PPIF/RAD50/WASF2/TUBB4A/RBM14/ACAA2/VAT1/TRIOBP/CORO1A/ADD1/CLU/ADD3/PARP1/DNM2/FKBP4/MAPRE1/SCFD1/GCLC/GMFB/GPX1/SLC25A5/GSN/TMOD3/HMGA1/HNRNPA1/HNRNPC/HNRNPU/LMAN1/LMNA/TACSTD2/ATM/NPM1/OPA1/DYNC1LI1/LIMA1/PFN1/PFN2/NAT10/OTUB1/PRKAR1A/PRKCD/PSMD10/RAD21/RDX/SPTAN1/SPTBN1/SPTBN2/TBCD/TERF2/TPR/VIL1/XRCC5/RAB7A/CAPZA1/CAPZA2/CAPZB/HIP1R/BUB3/ATG5/BAG3/SEC22B	0.00784121	0.487214		GO PRESYNAPSE	ADAM10/FLOT1/HNRNPR/VTI1B/CEL/GIPC1/RAB10/RAB35/PARK7/PHB2/KCTD12/CLTA/CLTB/CTBP2/CTNNB1/CTNND1/DNM2/ZNRF2/SEPTIN8/CYFIP1/SCRIB/HSPA8/APP/ILK/ARF6/LAMP1/RAB8A/COPS4/RAB6B/PFN2/TMED9/PPP1CA/PPT1/VPS35/MFF/VPS18/RAB5A/RAB5B/RAB13/RAB27B/ACTB/RPL22/BLVRB/SPTBN2/STXBP3/VAMP2/C1QBP/VDAC1/VDAC2/YWHAG/CALM3/CANX/PICALM/AP3D1/RAB11B/RAB3D/SEC22B/RNF40	0.0346687	0.336375		GO SEQUENCE SPECIFIC DOUBLE STRANDED DNA BINDING	MYBBP1A/CTCF/RUVBL2/SUB1/KAT7/PARP1/NFXL1/DHX9/BHLHA15/DHX36/ENO1/XRN2/TARDBP/RBMX/GTF3C1/HCFC1/HMGB2/HMGA1/HNRNPAB/HNRNPC/HNRNPD/HNRNPK/HNRNPU/HSPD1/IFI16/IRF2BP2/LMNB1/SMAD1/MEIS2/NFIC/NFKB1/NME1/NONO/YBX1/NKRF/PURA/PURB/RAD23B/RBBP4/ACTB/RPS3/SAFB/IRF2BPL/SFPQ/HLTF/SMARCA4/SMARCC1/SMARCC2/SMARCD2/STAT1/STAT3/TOP1/UBTF/YY1/CNBP/VEZF1/ACTN4/SARNP/YBX3/ACTL6A/FUBP3/GTF3C5/CDC5L/THRAP3/HNRNPDL	0.0149932	0.49659		HDGF TARGET GENES	CUL3/EIF4B/U2AF2/IPO5/PFKP/PKM/RHOA/NUP133/PABPC1/DAZAP1/PRKACA/ACADVL/DLG1/MCAM/ARHGEF1/CAPZB/HSP90AA1/TXLNA/RAB10/TRIP6/GNAS/BLVRB/DNAJB11/TMED1/CRKL/AP1B1/MYH9/PHF5A/EIF5/YY1/CORO1A/PDCD5/EIF3A/PITRM1/CDK5RAP3/PRKAR1A/CRYAB/NUP98/RAB5B/TMEM30A/NUP155/GNAI2/ABHD14B/ACTR3/MOGS/SDHB/CLTA/DDX54/CSE1L/STAU1/HNRNPR/RALY/RRAS/COX7C/COLGALT1/RBM39/DHX30/SCLY/RAN/DAP3/CNDP2/RPS15A/TMED7/TAOK3/SYNCRIP/R…	0.00697518	0.329912			GO NEUROMUSCULAR PROCESS	ZMPSTE24/TPP1/DCTN1/GAA/GIGYF2/APP/MECP2/MYH10/PAFAH1B1/PSAP/UBA5	0.0201798	-0.473991												SREBP1 02	EIF5A/PTMA/PACSIN3/SEH1L/KTN1/GNB2/GNAS/NDRG2/DPYSL2/XRCC6/YWHAE/CORO1A	0.0124031	0.499636
GO POSITIVE REGULATION OF NEURON DEATH	CLU/PARP1/CTNNB1/EIF2S1/ITGA1/ITGB2/RHOA/ATM/CAPN2/PICALM/AIFM1/CDC42	0.00791561	0.534805							GO POLY PYRIMIDINE TRACT BINDING	KHDRBS1/U2AF2/DAZAP1/PABPC1/HNRNPC/HNRNPH1/HNRNPU/PTBP1/SSB/PABPC4	0.0225256	0.6939		KAT2A TARGET GENES	CTNNA1/GNAS/RPL6/SARS2/RPL34/NDUFS7/SNRPB/MRPS12/FLOT1/ESYT1/RPL7A/COPS2/STAT3/RPS7/RPL38/HNRNPA0/RCC1/RPL35A/SF3A3/DDX39B/RNPS1/RPL17	0.00697518	0.505407			GO NEURON MIGRATION	COL3A1/CRKL/CTNNB1/FLNA/PLXNB2/MYH10/PAFAH1B1/RAC1/STAT3/TOP2B/YWHAE/USP9X	0.0218914	-0.4888												FOXD3 01	UTRN/STOML2/STAG2/TACSTD2/DMD/SMAD1/ATP2A2/MARCKS/FLOT1/DTNA/YWHAG/CAST/PPP1CB/CKAP4/CALD1/NFIX	0.0128967	-0.549665
GO SPINDLE ASSEMBLY	STAG2/RCC1/DYNC1H1/TUBB/MAPRE1/FLNA/GOLGA2/HNRNPU/HSPA1B/TUBB8/KPNB1/RHOA/DRG1/NUMA1/RPS3/TPR/SMC1A/SMC3/VPS4B	0.00817136	0.496585							GO RIBOSOME BINDING	EEF2/EIF2S1/EIF5A/ETF1/GEMIN5/EIF3K/SEC61A1/HSPA5/EIF6/RPSA/LETM1/SBDS/PELO/RPN2/SRP19/SRP68/SRP72/C1QBP/NAA16/NAA15/EIF2A/ZNF598	0.0225256	-0.50408		NR1H4 TARGET GENES	PDIA5/TRAM1/ACTN1/ALDH3A2/TNS1/MLF2/ICAM1/CRKL/ACIN1/ECH1/HSPB1/ALDOC/TNS2/ALDH2/LPCAT3/SNX3/EIF2B4/TCP1/TGFBI/PLG/SARDH/C3/POR/TPST2/MPST/SUMF2/MPRIP/COL4A2/FLNB/HINT2/GIT2/NFIC/SELENBP1/IQGAP2/CAST/CPT2/TAGLN2/PTMS/CAPN2/U2SURP/NDRG2/CLMN/CYB5A/VKORC1/FASN/SAA1/JUP/NDUFAF3/PLEC/CRIP2/TMED9/MYO18A/ADH1B/FLNA/SERPINA1/TXNDC5	0.00697518	-0.415433			GO POSITIVE REGULATION OF PLASMA MEMBRANE BOUNDED CELL PROJECTION ASSEMBLY	ARPC2/WASF2/NCKAP1/SEPTIN9/DNM2/DPYSL3/CYFIP1/AGRN/PFN1/RAC1/RALA/WASL/CROCC/SEPTIN7/CDC42	0.0227149	-0.461358												LYF1 01	S100A9/PLEC/DDX17/STAG2/TMED10/DYNC1H1/HNRNPA3/GIGYF2/SYNE2/RTN3/GNB2/EPB41L4B/TES/GDI1/EIF5A/HNRNPA0/VAMP8/AHNAK/ITGB4/UGGT1/GLS/RBM39/MPRIP/IMPA2/PCBP2/NDUFS2/MPP6/HSD17B11/CALD1/ENO2/TERF2/RSF1	0.0128967	-0.382522
GO CHROMOSOME SEGREGATION	ACTR3/ACTR2/CTCF/STAG2/RCC1/PHB2/ARL8A/CSNK2A1/CTNNB1/DDX3X/DYNC1H1/PDS5B/NUP62/VPS4A/SLC25A5/HNRNPU/NUP43/KPNB1/ATM/NUMA1/DYNC1LI1/PPP2R1A/ARL8B/RCC2/RAD21/RAN/RPS3/SFPQ/TOP1/TOP2B/TPR/SEH1L/USP9X/SMC1A/CUL3/BANF1/SMC3/BUB3/VPS4B/CDC42	0.00858043	0.486067							GO EXONUCLEASE ACTIVITY	RAD50/DDX1/XRN2/CNOT1/DCPS/APEX1/ENPP1/EXD2/EXOSC5/MGME1	0.033662	-0.450341		AAGWWRNYGGC UNKNOWN	STAU1/RBM3/EIF5/RAB1B/DNAJC7/RALA/MRPL38/PRMT1/YY1/VAMP2/GNAI2/RAD23A/RPS27/SUPT16H/ZNF326/RHOB/ARCN1/RBM26/POLR2A/SFPQ	0.00759062	0.392366			GO POSITIVE REGULATION OF HEMOPOIESIS	NUDT21/DHX36/ACIN1/GNAS/ANXA1/HMGB1/HMGB2/PRMT1/HSPA1B/RHOA/PNP/STAT1/STAT3/CA2/AP3B1/AP3D1	0.0239311	0.508156												OCT1 07	STOML2/CD36/ADD3/HNRNPH1/ATM/SLC25A13/TUBB4A/NFIX/DTNA/GDI1/SCRN1	0.0128967	-0.476851
GO POSITIVE REGULATION OF DNA REPAIR	ACTR2/TRIM28/PARP1/DHX9/FUS/HMGB1/MGMT/PRKDC/RPS3/UBE2N/BRCC3	0.0095048	0.616594							GO SERINE TYPE ENDOPEPTIDASE INHIBITOR ACTIVITY	SERPINA3/COL6A3/SERPINB1/PCSK1N/APP/ITIH4/PEBP1/SERPINA1/SERPINB6/SERPINI2/SPINK1/SERPING1/ITIH5/SERPINH1	0.0341861	-0.469695		RRCCGTTA UNKNOWN	SNRPD1/HNRNPR/TRIM2/LUC7L2/TUBA1B/SF1/SRSF1/SMARCA5/ADD3/VIM/TAGLN2/BANF1/FNDC3A/EWSR1/HNRNPC/ILF3/MEPCE/GART/NMT1/SON/UTP18/VCP/MYH10	0.00759062	0.498453			GO REGULATION OF DNA TEMPLATED TRANSCRIPTION INITIATION	SUB1/CTNNB1/DHX36/HMGB1/CAND1/PSMC2/PSMC4/PSMC5/PSMC6/BCLAF1	0.0284124	0.57396												WCAANNNYCAG UNKNOWN	SYNCRIP/HNRNPM/STAG2/JUP/SERBP1/ARF6/DMD/BCKDK/NCLN/NFXL1/EPB41L2/NUMA1/YWHAG/LRP1/DYNC1LI1/PA2G4/MACROD1/LMAN2/RPL7/DNAJA2/NMT1/OTUB1/ACTR1A/PSMD4/PURA/NFIX/CHTOP/RDH14	0.0131018	-0.494911
GO PIGMENTATION	ATP6AP2/DCTN2/AP1G1/ARCN1/ENPP1/RAB1A/RAB27A/RAB27B/AP3B1/AP3D1/RAB11B/CD63	0.00953932	-0.735885							GO GDP BINDING	RAB10/RAB35/RAB18/RAB21/GNAI3/RHOA/RHOB/RAB8A/NME2/DYNC1LI1/RAB14/ARL8B/RAB2A/RAB5A/RAB5B/RAB27A/RAB27B/RAB5C/RALA/RALB/RAN/RAP1B/RRAS/SRP54/RAB7A/SUCLG2/RAB11B	0.044034	0.439762		ASH1L TARGET GENES	AK2/RECQL/HSPB6/DNAJC11/PRSS3/LYPLA2/UTP18/PTBP1/ERP44/HSPA5/PHPT1/SNRNP40/HAGH/YBX1/COASY/GRIPAP1/NUCB2/NCK2/LMCD1/HLTF/PRKACA/ACTN1/TOP2B/DNM2/BZW1/XPO1/PSMC5/ADD1/KHSRP/NSFL1C/DYNLL1/RPL6/FUS/GOLGA3/HNRNPC/CBX5/TRIOBP/PACSIN2/PHF5A/ACO2/EIF5/PNN/TPD52L2/PGK1/RBM3/GSPT1/EHD4/EEF1D/ASAH1/HNRNPL/SARS2/TBCB/HNRNPUL1/RPS19/RAB3D/TMEM205/RPL18A/COPE/FKBP8/EDF1/DDX50/SMC3/RPL19/KPNB1/SLC25A11/DDX5/RA…	0.00759062	0.276673			GO PROTEIN LOCALIZATION TO LYSOSOME	CLU/VPS4A/HSPA8/M6PR/RTN4/RAB7A/AP3B1/AP3D1/HGS/ROCK2/SCARB2/CD81	0.0290627	0.560655												E47 01	RANGAP1/PLEC/GIT2/PELO/SERBP1/MACF1/LGALS1/RAB5B/FLNC/GNAS/EPB41L4B/SORBS1/TRIP10/CALM3/PSIP1/GRB2/EPB41/ITGA1/CORO1C/CORO1A/ITGA6/SORBS3/NCOA5/CFL1/CAMK1D/PPP1R9B/SPTAN1	0.0132571	-0.50534
GO SIGNAL TRANSDUCTION INVOLVED IN CELL CYCLE CHECKPOINT	CNOT1/PRPF19/PRMT1/ATM/PML/PRKDC/RPL26/BRCC3/TNKS1BP1/CDC5L	0.00953932	0.590381							GO TRANSCRIPTION FACTOR BINDING	SORBS3/SLC30A9/MYBBP1A/RUVBL2/TCERG1/PARK7/PHB2/ADD1/PARP1/CSNK2B/CTBP2/CTNNB1/DDX3X/DDX5/DHX9/EIF4E/FBL/FKBP4/SNW1/PDCD11/CNOT1/FLNA/CBX5/NUP62/PRPF6/FUS/HCFC1/HDGF/ANXA4/HMGB1/HMGB2/HMGB3/HMGA1/HNRNPD/HNRNPF/HNRNPU/APEX1/DNAJA1/IFI16/JUP/ARRB1/MECP2/MEIS2/DRG1/NFKB1/NPM1/NOP58/CAND1/PRKDC/DMAP1/MAPK1/PSMA6/PSMC1/PSMC2/PSMC5/PSMD10/PTMA/PURA/PURB/RAN/ACTB/RPS3/SMARCA4/DDRGK1/STAT1/STAT3/TFAM/C1Q…	0.044034	0.336679		RNGTGGGC UNKNOWN	SYNCRIP/HNRNPL/PDIA3/APP/SUN2/GIGYF2/RAB2A/GAPDH/PCOLCE/LRP1/GNA13/RALY/MAGI1/SMARCA5/MEIS2/SDF2/PRRC1/PTMA/VPS29/FKBP5/XPNPEP1/UTP18/HMGN2/PICALM/DCTN1/KRT17/KRT14/ALDOA/SFXN2/CALU/DMD/IDH2/IDH1/SUPT16H/RAB5C/RCC2/YWHAG/VTN/KAT7/AHNAK/DIP2B/NPM1/DYNLL1/AK3/AK2/CORO1C/RANBP1/SAFB/MEPCE/ST13/RPS19/AP3S1/GNAS/RPS6KA3/RPL22/PGRMC2/RRAS/HSP90AB1/XPO7/TNS2/VAT1/ARPC5L/NCOA5/RBM26/PAFAH1B3/DPYSL2/NONO/…	0.00824421	0.37171			GO EAR DEVELOPMENT	ADAM10/SEC24B/ANP32B/TRIOBP/COL2A1/COL11A1/ECE1/SCRIB/OPA1/PAFAH1B1/MAPK1/MAPK3/PSAP/RPL38/SOD1/C1QB/PRKRA/TRIP11/ATG5	0.0290627	-0.577142												MAZ Q6	HMGN2/HNRNPF/HNRNPR/PRELP/F2/MOV10/TCEA3/MPC2/LMNA/ATP1A1/PACSIN3/TMEM109/AHNAK/RPL5/OTUB1/DDX50/EIF4G2/FKBP2/GALNT2/CNN3/CTNND1/TPM3/THRAP3	0.0155769	-0.4148
GO CHROMATIN ORGANIZATION	HUWE1/TRIM28/ZMPSTE24/RBM14/ANP32B/CTCF/RUVBL2/KAT7/SUPT16H/CBX3/CTNNB1/DDB1/DDB2/CENPV/FBL/SNW1/SIRT3/CHTOP/GCG/GPX4/HCFC1/HMGB1/HMGB2/HMGN1/HMGA1/HNRNPC/HNRNPU/PRMT1/LMNA/ARRB1/MECP2/MEN1/ATM/NPM1/HP1BP3/SIRT7/RSF1/PHB/PPP5C/OTUB1/PRKCD/DMAP1/MAPK3/RNF20/ENY2/PTMA/RBBP4/RBBP5/ACTB/SAFB/SFPQ/SETSIP/SKP1/HLTF/SMARCA4/SMARCC1/SMARCC2/SMARCD2/TOP1/TPR/UBE2N/USP7/DEK/BRCC3/WDR82/WDR61/GLYR1/SMARCA5/…	0.0096753	0.559172							GO KINASE REGULATOR ACTIVITY	ABI1/CSNK2B/DDX3X/GMFB/GSTP1/HSPB1/HSP90AB1/LTF/NPM1/TAOK3/CAB39/PRKAR1A/PRKAR2A/PRKAR2B/MAP2K2/DNAJC3/RPLP1/YWHAG/CALM3/LAMTOR3/IQGAP1	0.0458276	0.35251		SRSF7 TARGET GENES	ACTB/FUS/EIF5/DHX15/SUB1/GLS/PCYOX1/TXNDC12/GNA13/KHDRBS1/MANF/ENAH/EIF4A1/NDRG2/OTUB1/FTH1/CHID1/IDH2/EWSR1/TUBB4B/MYO6/HNRNPAB/SPTAN1	0.00824421	0.471052			GO CELLULAR CARBOHYDRATE BIOSYNTHETIC PROCESS	SORBS1/AKR1B1/IMPA1/IMPA2/INSR/PCK2/ENPP1/PGM1/IMPAD1/PPP1CA/PPP1CB/UGP2	0.0290627	0.596384												AP4 01	HMGN2/PLEC/PDIA3/DMD/COL11A1/CLIC1/STARD10/NDUFAF3/SORBS1/VEZF1/STAT3/LRP1/TUBA1C/ERLIN2/CLPS/LLGL2/EIF4E/PCBP2/PSMD3/NDUFB8/FKBP3/NDUFA4/COL4A3/ADO/PPP1R9B	0.0170371	-0.36892
GO VIRAL RNA GENOME REPLICATION	TRIM28/APOBEC3C/PCBP1/PCBP2/RAB5A/TOP2B/EEA1/ATG5/ROCK2/CDC42	0.0096753	0.555737												USF Q6	HMGN1/HMGN2/HNRNPD/HNRNPM/PICALM/TMED10/NOP56/DCTN4/ARF6/SFXN2/GLYR1/GIGYF2/HNRNPH2/XRCC6/SUPT16H/CANX/GPX1/ADAM10/CTBP2/GAPDH/GNAS/FKBP11/PDIA2/CPT1A/SEC11C/STT3B/GNA13/PRKACA/ALDH6A1/DIP2B/EEF1B2/SNX2/TCERG1/DDX3X/NPM1/HSPE1/EWSR1/PRDX4/RANBP1/NDUFS1/PURA/EIF4G1/IGF2R/ANXA6/ATIC/PPP1R9B/VPS26A	0.00951644	0.362758			GO NEGATIVE REGULATION OF CELL CYCLE G1 S PHASE TRANSITION	FHL1/CNOT1/GIGYF2/PRMT1/MEN1/ATM/RPS27L/PML/PRKDC/RPL26/TNKS1BP1/SEPTIN7	0.029783	-0.523426												OCT1 Q6	COL12A1/SRSF1/RPS19/MT-CO2/SYVN1/DMD/ATP2A2/DTNA/MANF/ADH1B/ANK3/HSP90B1/UBAP2L/ALDH1A1/DPYSL3/ANXA2/SH3BGRL	0.0170371	-0.348488
GO REGULATION OF DNA BINDING	TRIM28/ZMPSTE24/PARK7/PARP1/CSNK2B/CTNNB1/HMGB1/HMGB2/IFI16/NME1/RSF1/DDRGK1/SUMO3/TXN/CALM3/EDF1	0.010062	0.633195												CEBP Q3	HMGN2/LEMD2/HNRNPR/SYNCRIP/SSR1/CALR/DMD/MAOA/SYNE2/PBXIP1/ANP32A/PALLD/EIF4A2/RUVBL2/MIA2/RRBP1/CAPZA2/KAT7/MEIS2/ALB/CLTC/SEPTIN9/RHOB/ALDH5A1/MPP6/PURA/TSPAN7/SNX12/CALD1/USP9X/ALDH1A2/FAM91A1/NUP155	0.00951644	0.371613			GO NEGATIVE REGULATION OF VIRAL LIFE CYCLE	TRIM28/APOBEC3C/GSN/IFI16/ILF3/LTF/PML/EIF2AK2/ZC3HAV1/TRIM25/SNX3/BANF1/VAPA	0.029783	-0.683845												RREB1 01	HNRNPR/HIBADH/PICALM/STAG2/LUC7L3/DCTN1/KRT16/MCTS1/RAD23B/RAD23A/GLYR1/S100A16/SUPT16H/AP3S1/FLNC/GNB2/RAB11B/HSD17B8/LRP1/CALM3/PPP1CB/HNRNPA0/NDRG2/AHCYL1/RBM39/CLTC/KPNB1/PURA/EIF4G1/TSPAN7/VIM/VWF	0.0170371	-0.396521
GO ONE CARBON METABOLIC PROCESS	AHCYL1/ALDH1L2/AHCY/GNMT/MAT2A/MTHFD1/SHMT1/SHMT2/SFXN3/SFXN1	0.010062	-0.697512												ZID 01	IRF2BPL/FAU/DHX30/CAPNS1/MECP2/PRELP/ENPP1/DMD/XRCC6/DDX5/TNKS1BP1/ATP2A2/RAB2A/SUPT16H/MARCKS/THBS1/BCAM/HNRNPUL1/PA2G4/HMGB1/MEIS2/SDF2/AP2M1/EPB41/TLN1/CTCF/UBE2N/RBM26/SNX12/PAFAH1B1/DRG1	0.00963626	0.351589			GO POSITIVE REGULATION OF ORGANELLE ASSEMBLY	PDCD6IP/G3BP1/SEPTIN9/DYNC1H1/CNOT1/NUP62/RHOA/LCP1/MSN/NUMA1/SH3GLB1/KIAA1324/RALB/VPS4B/CROCC/SEPTIN7	0.0315547	-0.533973												HOXA7 TARGET GENES	TPR/COASY/ACADVL/ZMPSTE24/SAMM50/EIF3B/LTA4H/CSNK1A1/STXBP3/RBBP5/RAD23B/YARS2/HDGF/EIF4A2/ODR4/RBBP4/COPS2/SPATS2L	0.0190606	0.378305
GO EPITHELIAL CELL APOPTOTIC PROCESS	PAK4/COL4A3/EIF2S1/ANO6/FGA/FGB/FGG/PDCD4/GSN/ICAM1/ARF6/KRT8/KRT18/SRSF6/THBS1/COL18A1/CAST/AKR1C3	0.010062	-0.591212												FOXM1 01	ATP1B1/SYNCRIP/FAU/LUC7L3/DMD/PABPC1/RALYL/TNKS1BP1/RTN4/COL3A1/STAT3/LRP1/PSMD11/RALY/ACIN1/MACROD1/HNRNPA0/MEIS2/SARNP/SDF2/PCSK1N/PRDX5/CTCF/VGF/RHOA/KHDRBS1/UQCRH/ALDH1A2/EHD4/DPYSL3	0.00963626	0.41649			GO NEURAL TUBE DEVELOPMENT	ATP6AP2/SEC24B/CFL1/TMED2/SCRIB/PLXNB2/FKBP8/PHGDH/MTHFD1/PFN1/PRKACA/PRKACB/NUP133/RALA/RPS7/VASP/ALDH1A2	0.0339903	-0.489388												ZNF165 TARGET GENES	MYLK/ZMPSTE24/RAB10/SEPHS1/CST3/SEC24D/ITGB2/RPS14/ECI1/NPEPL1	0.0205636	0.498011
GO RIBONUCLEOSIDE MONOPHOSPHATE METABOLIC PROCESS	PAICS/DLG1/AK1/AK2/GART/APRT/IMPDH2/ATIC/AK3/UMPS/GMPS/TJP2	0.010062	-0.616994												ZNF784 TARGET GENES	AGK/MDH1/MATR3/EDC4/DNAJC25/THUMPD1/COASY/DNAJC10/PAFAH1B3/MTIF2/NSFL1C/SNRPD3/SSBP1/BUD31/SMARCD2/MLEC/NUP107/NUP155/ACTR3/NDUFS7/STAT1/RBBP5/NDUFB3/NUP43/CBX3/HNRNPA2B1/TUBA1B/MCEE/AARS2/PRDX5/RPL36/MRPL44/MAN2C1/PML/RPS2/PSMB6/HDGF/TOR1AIP1/TPM3/SRP9/SURF6/GTF3C5/SAR1B/MRPL39/AIFM1/PAFAH2/CCAR2/RPL8/BPNT1/ABCE1/COPS2/RPL13/CTNNB1/STAT3/SLC33A1/DCXR/FAM98B/RPS7/GNB2/RPL38/NMNAT1/BANF1/EIF3F/DMA…	0.00963626	0.332048			GO PROSTANOID METABOLIC PROCESS	PTGES3/FABP5/PTGR1/GSTA1/ANXA1/MIF/ABHD16A/PTGES2/AKR1C3/CBR1	0.0339903	0.476728												PR Q2	HMGN2/RAB1B/SEPTIN7/ZNRF2/PICALM/LAMTOR3/CCAR2/LUC7L3/NEK9/PON2/FAM120A/AMY2A/PALLD/DTNA/SND1/STIM1/COPB1/VGF/PRDX6/RBM47/PPP2R2A/UTP18/RCN1	0.0208386	0.420788
GO DIGESTION	CEL/SERPINA3/CLPS/COPA/ADRA2A/EPB41/AMY2A/APOA1/APOA4/AQP1/CTRB2/ACO1/F11R/LIMA1/PNLIP/PNLIPRP2/PRSS1/PRSS2/PRSS3/PBLD/VIL1/EZR/HIP1R/TJP2/CD36	0.0105421	-0.543431												ZSCAN21 TARGET GENES	AGK/CTNNA1/ZMPSTE24/FUS/MYL6/IDH3B/PSMD10/VWA8/ECH1/SSBP1/SOD2/ERGIC1/NCL/NDUFS7/SRSF7/PRDX1/DARS2/NUP43/DDX54/AHNAK/HP1BP3/ALDH1A2/RBM39/RPL27/DYSF/LAMC1/RPLP1/IDH1/FRAS1/ETFA/SOD1/TOR1AIP1/GALNT2/PARP1/PURB/GTF3C5/ADD3/ENAH/SORBS2/MRPL39/RHOC/ADAR/ZNF326/RBM15/AHCYL1/PDCD6IP/ANO6/DMAP1/ANXA2/SF3A3/NDUFB1/LAMP1/HMGB1/NACA/TTC37/CAPZA2/RBM8A	0.00963626	0.304826			GO REGIONALIZATION	ABI1/ATP6AP2/TMED2/CRKL/CTNNB1/POFUT1/FKBP8/ATM/PRKACA/PRKACB/PRKDC/TRA2B/C3/YY1/WLS/ALDH1A2	0.0339903	-0.382616												SRF C	SYNCRIP/ROCK2/SUN2/PNKP/TAGLN/PDLIM5/PFN1/DMD/MCAM/ACTR3/CAP1/SLC25A4/FLNA/YWHAZ/THBS1/VCL/TOP1/ACTN1/COL1A2/MYL6/ARPC4/MYO1B/LMCD1/MYH11/MYLK/DSTN/ARHGAP1/RSU1/EML4/CFL1/MATR3/LCP1/AOC3/CALD1/CTNND1/TPM3/ANXA6/ACTB/RSF1	0.0215915	0.402018
GO NEGATIVE REGULATION OF CHROMOSOME ORGANIZATION	RAD50/PARP1/HMGA1/HNRNPA1/HNRNPC/HNRNPU/ATM/DYNC1LI1/NAT10/OTUB1/RAD21/TERF2/TPR/XRCC5/BUB3/ATG5	0.0119457	0.567315												EGR2 01	HMGN2/SYNCRIP/SUN2/FUS/GNAI2/PABPC4/SYVN1/SMAD1/RALYL/ATP2A2/HNRNPDL/NUP107/PCOLCE/RRBP1/VTN/EIF3B/GNL1/CMAS/SMARCA5/PDCD6IP/AHNAK/PRRC1/DYNLL1/AK2/VGF/CLTC/DES/CFL1	0.0098011	0.40263			GO POSITIVE REGULATION OF CELL PROJECTION ORGANIZATION	ACTR2/ARPC2/WASF2/NCKAP1/SEPTIN9/AP2A1/DHX36/DNM2/DPYSL3/CTTN/RAB21/CYFIP1/FN1/MACF1/CORO1C/PLXNB2/GDI1/GOLGA4/DBNL/HSPA5/APOE/ILK/ITGA6/AGRN/RHOA/ARHGDIA/LRP1/NME1/NME2/OPA1/PAFAH1B1/PFN1/TMEM30A/MAP2K2/CAMK1D/RAC1/RALA/REG1A/S100A9/VIL1/SF3A2/SNX3/IQGAP1/WASL/SCARB2/CROCC/SEPTIN7/CDC42	0.0339903	-0.427081												ZBTB1 TARGET GENES	AK2/VWA8/DLST/TM9SF2/RPA1/TPM3/PARP1/PSMC2/PCYT1A/RBBP4/SLC25A6/CLIC4/CYC1	0.0215915	0.470202
GO NEGATIVE REGULATION OF CELLULAR COMPONENT ORGANIZATION	PPIF/RAD50/WASF2/TUBB4A/RBM14/ACAA2/VAT1/POSTN/TRIOBP/EMILIN1/CORO1A/PACSIN2/PARK7/ADD1/CLU/ADD3/CRYAB/PARP1/CST3/DDX3X/DNM2/DPYSL3/ALB/FBLN1/FKBP4/MAPRE1/SCFD1/RPL13A/CORO1C/GDI1/GCLC/GMFB/GPX1/SLC25A5/GSN/PACSIN3/TMOD3/HMGB1/HMGA1/HNRNPA1/HNRNPC/HNRNPU/HSPA1B/HSPA8/APOA1/APOA4/APOE/ARF6/RHOA/LGALS1/LGALS3/ARHGDIA/LMAN1/LMNA/LRP1/TACSTD2/ATM/NPM1/OPA1/PAFAH1B1/DYNC1LI1/LIMA1/PFN1/PFN2/NAT10/OTUB…	0.0119457	0.389769												SREBP1 02	EIF5A/PTMA/PACSIN3/SEH1L/KTN1/GNB2/GNAS/NDRG2/DPYSL2/XRCC6/YWHAE/CORO1A	0.0102606	0.521074			GO NEURON PROJECTION ORGANIZATION	ACTR2/ADAM10/PDLIM5/CFL1/DCTN1/DHX36/CTTN/DBNL/APOE/APP/INSR/OPA1/PAFAH1B1/VPS35/WASL/CDC42	0.0339903	-0.556911												ARNT 01	HMGN2/SYNCRIP/PICALM/DCTN4/SERBP1/ARF6/NUDC/RALYL/MAP7/RTN4/EIF3A/GAPDH/PDIA2/EPB41L4B/SHMT1/ILF3/UBA1/PAICS/XPO1/MANF/CBX5/ALDH6A1/HNRNPA1/MGME1/DIP2B/SNX5/SNX2/TCERG1/MTCH2/DDX3X/NPM1/EIF4B/LAMP1/EIF4E/HSPD1/VGF/PTMA/ATP6V1A/RPA1/NDUFA7/UTP18/RPL13A	0.0253003	0.346599
GO POSITIVE REGULATION OF VIRAL GENOME REPLICATION	ADAR/DDB1/DDX3X/LARP1/PABPC1/HACD3/PPIA/PPIB/RAD23A/STAU1/TOP2B/VAPA	0.0129672	0.556852												GCGSCMNTTT UNKNOWN	PDS5B/RAB1A/TARDBP/DNAJC7/KAT7/STAG2/TMED10/SRSF1/SRSF2/PCYT2/PPP2R2A/BCLAF1/CNOT1/CSE1L/SAFB/RAC1/CHTOP/RBMX/ATM/LUC7L3/SUPT16H/PAICS	0.0102606	0.449627			GO GLIAL CELL MIGRATION	CRKL/CTNNB1/SYNE2/SCRIB/SUN2/IDH2/LAMB1/LRP1/PAFAH1B1/AZU1/RTN4	0.0351677	-0.582909												CTGCAGY UNKNOWN	APP/VPS4A/PFN2/UBE2L3/ARF3/EIF4A2/EPB41L4B/DUSP3/GNA13/CSNK2A1/TUBA1B/ARPC5/SLCO2A1/CCDC47/HACD3/TSPAN7/HMGN2/DDX17/PICALM/DCTN4/FARP1/DMD/CRIP2/RAB5B/ANPEP/CAP1/YWHAE/AP2A1/TUBA1A/TUBA4A/HNRNPUL1/DSTN/ACTR1B/CFL1/CAMK1D/SH3BGRL/THEM6/IRF2BPL/GIT2/MYO18A/COA3/RTN4/RUVBL2/GANAB/SORD/FHL1/RPL28/RPS6KA3/XPO1/DYNC1LI2/ANK3/ERLIN2/DDX42/EPB41/PCSK1N/PRDX2/RHOA/RHOB/MBNL2/PURA/BSPRY/ANXA6/PAFAH1B1/DPYS…	0.0266369	-0.268599
GO ORGANELLE FISSION	ACTR3/ACTR2/RAD50/STAG2/RCC1/PHB2/DCN/DNM2/PDS5B/FLNA/NUP62/VPS4A/GOLGA2/HNRNPU/HSPA1B/TUBB8/INSR/KPNB1/RHOA/ATM/DRG1/NUMA1/OPA1/DYNC1LI1/SIRT7/PPP2R1A/PRKAR1A/VPS35/NSFL1C/MFF/PSMD13/RAD21/RAN/RANBP1/RPL24/TOP2B/TPR/CALR/SEH1L/SMC1A/CUL3/PPP1R9B/SMC3/BUB3/VPS4B/CDC42	0.0145271	0.416632												LXR DR4 Q3	CTCF/BZW1/NDUFS2/STAG2/GNB2/FKBP2/YWHAZ/ACSL3/COL16A1/BLVRB	0.0102606	0.430266			GO CELLULAR EXTRAVASATION	CRKL/ICAM1/ITGA1/ITGB1/ITGB2/CD99/F11R/PECAM1/PRTN3/AZU1/GOLPH3/PLVAP	0.036088	-0.490783												E2F1 Q3 01	HMGN2/PUF60/HNRNPD/SYNCRIP/NONO/SRSF7/APOE/EIF1AY/STAG2/PPP1CA/RAD23A/DMD/LGALS1/RAB2A/MARCKS/DNAJC11/GNB2/YWHAQ/SSR4/EIF5/EIF5A/IDH3G/ALDH6A1/HNRNPUL1/MEIS2/AK2/SLC25A11/DDX50/PSMD2/RANBP1/KPNB1/IMPDH2/EIF4G1/ARPC5L/FKBP2/RSF1/MEPCE/GSPT1/PTGES3	0.0266369	0.398851
GO CELLULAR PROCESS INVOLVED IN REPRODUCTION IN MULTICELLULAR ORGANISM	CFTR/CTNNB1/DLD/FNDC3A/HMGB2/TUBB8/ITGB1/ARRB1/ATM/PAFAH1B1/UBE2J1/PPP2R1A/PRKACA/PRKAR1A/RPS6/SPINK1/SLIRP/CD9	0.0146396	0.446083												RYTGCNWTGGNR UNKNOWN	KIAA1324/STOML2/EIF2B2/TMED10/TNKS1BP1/ARF3/PCSK1N/PBXIP1/STXBP3/GNB2/YWHAZ/ILF3/DUSP3/YWHAQ	0.0102606	0.443189			GO TETRAPYRROLE METABOLIC PROCESS	CTRC/ALAD/FECH/HPX/MMAB/CTRB2/PRSS1/PRSS3/BDH2/BLVRB/SUCLA2	0.036088	0.595056												SOX5 01	CTNNB1/STAG2/TACSTD2/MAPK3/KRT14/RALYL/TUBB4A/RBBP4/LYZ/DTNA/RPL23/ANK3/OTUB1/MYLK/RHOB/PURA/EML4/ATP6V1A/RBM47/WASL/PPM1B/ALDH1A2/RCN1/SPTAN1	0.0272091	-0.322397
GO NEGATIVE REGULATION OF MYELOID CELL DIFFERENTIATION	CTNNB1/FBN1/HMGB3/PRMT1/HSPA9/LTF/MEIS2/NME1/NME2/RBM15/WDR61	0.0155361	0.5777												CEBPZ TARGET GENES	AK2/HSPB6/HCCS/DNAJC11/RPS20/PTBP1/ALG1/PNKP/HSPA5/WDR37/PHPT1/GDI2/SNRNP40/CS/EIF4B/HAGH/CTSA/AP3D1/YBX1/IDI1/VPS35/SEL1L/HLTF/PRKACA/ENO1/SLC25A3/TOP2B/DNM2/XPO1/ZMPSTE24/MTIF2/KHSRP/RPLP0/GANAB/DDX24/NUDC/GOLGA3/FH/HNRNPC/COMT/CBX5/FKBP5/TRIOBP/SUN2/PACSIN2/MYH9/PHF5A/ACO2/EIF5/ARFGAP1/MANBAL/IDH3B/APMAP/HNRNPL/SARS2/TIMM44/TBCB/HNRNPUL1/MRPL4/RAB3D/TMEM205/PPP2R1A/RPL18A/COPE/SSBP1/HIBADH/PDA…	0.0102606	0.261336			GO NEGATIVE REGULATION OF ION TRANSMEMBRANE TRANSPORT	PPIF/ARL6IP5/YWHAQ/ADRA2A/ANK3/GSTM2/CAB39/GOPC/THBS1/YWHAE/CALM3/DYSF/CAV1/ACTN2/GSTO1	0.0367317	0.400012												YY1 02	RAB1B/SEPTIN7/RAB1A/PRPF38B/SRSF3/SERBP1/RAB10/GLG1/GIGYF2/TRA2B/LSM14A/ABCE1/GAPDH/NACA/RPL30/DHX15/AP3D1/VEZF1/YWHAE/UBTF/LUC7L3/TUBA1A/AP1G1/PRKCSH/AIP/RAD21/RALA/RPL35A/LYPLA2/EEF2/UBA52/BTF3/RBM39/DAP3/CTCF/VASP/EIF4G1/ARCN1/RBM26/WASL/SPCS2/CHTOP/HSPA8/ADO/SCRN1	0.0279255	-0.293329
GO REGULATION OF RESPONSE TO DNA DAMAGE STIMULUS	ACTR2/TRIM28/ZMPSTE24/CLU/PARP1/DDX5/DHX9/FUS/HMGB1/HNRNPK/MGMT/MIF/ATM/NPM1/PML/OTUB1/PRKCD/PRKDC/PSMD10/CCAR2/RPL26/RPS3/TERF2/TPT1/UBE2N/UBE2V1/DEK/BRCC3/DDX39B/CD44/BCLAF1	0.0155361	0.470737												FOXG1 TARGET GENES	UTP18/MDH1/MATR3/SERPINB1/TPR/LIMA1/CS/HAGH/COASY/ENO1/ACTB/BZW1/SEH1L/TMED2/CBX5/HNRNPM/DDX17/TOMM22/RPL3/RBM3/EHD4/HIBADH/KPNB1/COPZ1/GAPDH/LPCAT3/SOD2/FAF2/RPL24/EIF2B4/RTN4/SRSF4/TXNDC12/RAB14/VPS4B/EPCAM/ACAT2/COPA/SEPTIN7/CBX3/HNRNPA2B1/TUBA1B/AHNAK/NCLN/RALY/TRAP1/RPL36/SMPDL3B/DAP3/MACROD1/BTF3L4/TMED7/HNRNPA1/BZW2/NDUFB5/TLN1/NARS2/COPS4/SEC31A/YARS2/MMAB/GIT2/ESYT1/RBM26/MAN2C1/CLTC/PSM…	0.0102606	0.316112			GO REGULATION OF ORGANELLE ASSEMBLY	PDCD6IP/G3BP1/RBM14/STAG2/SEPTIN9/DYNC1H1/DNM2/CNOT1/SYNE2/SCFD1/NUP62/GSN/HNRNPU/HSPA1B/RHOA/LCP1/MSN/DRG1/NPM1/NUMA1/SH3GLB1/KIAA1324/RAB5A/RALB/RDX/TPR/VDAC3/EZR/RABEP2/RAB1B/SMC1A/SMC3/ATG5/VPS4B/SEC22B/CROCC/SEPTIN7	0.039251	-0.392346												AP4 Q6	HMGN2/STOML2/PICALM/RAB27A/SYVN1/CHID1/TMOD3/TXNDC12/SORBS1/UBTF/PRKACA/FRAS1/CELA3A/HID1/SPTBN1/MYLK/VGF/VAT1/TPM3/NES/XPNPEP1	0.0279255	-0.394528
GO POSITIVE REGULATION OF DENDRITE DEVELOPMENT	ACTR2/DHX36/CTTN/RAB21/CYFIP1/DBNL/APOE/ILK/OPA1/PAFAH1B1/IQGAP1	0.0158317	0.552687												MCM3 TARGET GENES	PTBP1/LTF/DAZAP1/RAB7A/ARHGEF1/PSMC5/GNAS/CRAT/PSMB5/ECH1/HNRNPUL1/ATP13A1/YWHAE/EIF4G2/DARS2/PRKCSH/HSPBP1/KAT7/PSMB6/RPS11/RPL13A/LEMD2/SLMAP/GHITM/TUBA1A/TUBA1C/TMED10/DPAGT1/HCFC1/UQCRH/FARSA/TGM2/HACD2	0.0102606	0.344399			GO STEM CELL PROLIFERATION	NES/RAB10/CTNNA1/CTNNB1/FBLN1/PLXNB2/HMGB2/HNRNPU/EPCAM/PAFAH1B1/EIF2AK2	0.0403785	-0.601227												HSF Q6	CCT3/STAG2/CRYAB/ST13/HSPA1B/SERPINH1/HSPA1L/LGALS8/CSRP2/TNKS1BP1/ACO2/EIF4A2/RPL28/YWHAG/HNRNPA2B1/PHF5A/LUC7L/CBX3/OLFML3/ANK3/HSPE1/HSP90AB1/HSPBP1/CORO1A/MYH14/HSPD1/GSN/PURA/ATP6V1A/KRT85/PPP2R2A/FKBP4/TNXB/PPP1R9B	0.0279255	-0.417375
GO NUCLEAR CHROMOSOME SEGREGATION	ACTR3/ACTR2/CTCF/STAG2/PHB2/CTNNB1/DYNC1H1/PDS5B/NUP62/VPS4A/HNRNPU/KPNB1/ATM/NUMA1/DYNC1LI1/PPP2R1A/RCC2/RAD21/RAN/SFPQ/TOP2B/TPR/SEH1L/SMC1A/CUL3/SMC3/BUB3/VPS4B/CDC42	0.0158317	0.558835												TERT TARGET GENES	LASP1/ACTB/PGK1/LTA4H/NDUFS7/SMARCC2/ILF2/TAGLN2/KRT8/CFL1/HSPA6/HMGN4/SACM1L/PSMB3	0.0102606	0.464628			GO EAR MORPHOGENESIS	SEC24B/TRIOBP/COL2A1/COL11A1/SCRIB/MAPK1/MAPK3/RPL38/SOD1/PRKRA	0.0403785	-0.608771												CIZ 01	HNRNPD/HNRNPR/LUC7L3/TXNDC5/COA3/COL16A1/TNKS1BP1/GPX1/COL3A1/POLR2A/PAK1IP1/YWHAG/PSMD11/CAST/VCL/STIM1/MEIS2/CKAP4/GLS/TMPO/MYLK/ARHGAP1/PURA/NFIX	0.0279255	-0.316158
GO VESICLE CYTOSKELETAL TRAFFICKING	AP3S1/DYNC1H1/KIF5B/MYO1C/PAFAH1B1/RAB1A/ACTN4/AP3B1/AP3D1/WASL	0.0159053	-0.554534												ZNF175 TARGET GENES	LASP1/LUC7L/NFIX/PTBP1/UFL1/MDH1/ERP44/SLK/WDR1/ACTB/RAB7A/UBA5/CTTN/ADD1/KHSRP/EZR/TMED1/GGT1/DDX17/MYH9/RANGAP1/ACIN1/HM13/GSPT1/FKBP8/EIF3B/TMEM245/KPNB1/VPS29/CAND1/HSPA9/TCERG1/NDUFS7/MYL12B/ANXA11/STAU1/USP9X/AHNAK/COX7C/SMARCA4/VGF/RPL27/NUP210/TERF2/NTPCR/SRSF1/NUMA1/RAB1A/PPA2/ANP32A/RANBP10/NPEPPS/CLTC/ARHGDIA/APP/GALM/SNX12/NADK2/SRP19/PAFAH2/NDUFS2/CALM3/ANO10/LEMD2/RBBP4/ARPC5/ARPC2/…	0.0102606	0.344141			GO CELLULAR RESPONSE TO ALCOHOL	CFTR/CTNNA1/CTNNB1/DAG1/LARP1/GNB1/ITPR2/JUP/LANCL2/AKR1C3/AIFM1/CDH1	0.0403785	-0.576242												HMGA1 TARGET GENES	CFTR/AP2B1/AGK/SEC63/TPR/HERPUD1/YBX3/CS/DIP2B/VPS35/NUCB2/DAZAP1/GTF3C1/XPO1/GSTP1/LYZ/NDUFB7/SNW1/ACIN1/SEC23A/SAMHD1/STAG2/PLS3/PPP2CB/ASAH1/ETFB/BUD31/GLRX3/DDX5/LDHB/LAMA4/CLINT1/RTN4/STAT1/GLS/PCYOX1/CAPZA1/CNN3/CTSD/ITIH5/PLA2G12A/ACSL3/MCEE/CNOT1/MACF1/LANCL2/IMPA1/MEIS2/ROCK2/CD36/AOX1/GIT2/AFG3L2/SDHC/LBR/SRPRB/DDX46/ADD3/HSD17B12/ATM/MIA2/ANK3/CPB1/SORBS2/RPL30/EPB41/SON/ANO10/BPNT1/PD…	0.0279255	-0.230923
GO ESTABLISHMENT OR MAINTENANCE OF BIPOLAR CELL POLARITY	PDCD6IP/DLG1/SCRIB/CLIC4/ILK/ARF4/RHOA/MSN/SYNJ2BP/WDR1/CDC42	0.0159053	0.526669												ZNF257 TARGET GENES	RSF1/LIMA1/SEC61A1/VPS35/PABPC1/EPB41L2/MLF2/CRAT/TMED1/GNPNAT1/SAMHD1/ILVBL/TBCB/KPNB1/ENO3/SLC25A11/CCDC47/MTCH2/CORO1C/PTGES3/KRT18/GNAI2/RBBP5/PRDX1/CNN3/DARS2/CYP20A1/SNRPD2/HP1BP3/YWHAH/SUMF2/PRKCSH/RPL36/SRRM1/HSPBP1/HSD17B4/RPS15A/HINT2/FLOT1/FRAS1/EML4/SLC25A4/RANBP2/MIA3/MRPL39/DBI/TAGLN2/F11R/EPB41/PTMS/PSMB4/ANO10/ECI1/HINT1/PDCD6IP/RPS7/BSG/HSPA6/RPL15/DMAP1/TXNRD2/RBM33/S100A13/S100…	0.0102606	0.264648			GO RECEPTOR CLUSTERING	CRKL/DLG1/FLNA/SCRIB/GSN/APOE/ITGB2/AGRN/SYNJ2BP/CD81	0.041339	-0.630906												ZNF581 TARGET GENES	NDUFS1/HSPA5/ATG5/THUMPD1/ERLEC1/RPL31/ZMPSTE24/HNRNPH3/ATP6V1D/EIF3E/SF3A2/TBCB/RAB3D/TMEM205/SEC23IP/HSPA8/KRT18/RPS12/SKP1/EEF1B2/PSMD14/CCT4/PNO1/BCAS2/VAMP8/HSDL2/ENY2/RPL5/PRDX5/SMARCA4/AP3B1/HSD17B4/MEN1/EIF2S1/NMT1/ABI1/IDH1/SEC31A/ABHD10/MEPCE/RSU1/ATM/SAP18/SAR1B/WDR4/CHTOP/SQSTM1/CCT2/RPL27A/KRT8/RPL4/RPL15/ACAD9/CYC1/PTMA/SRSF10/HMGB1/PCBP2/GSTK1/DDX39B/SARNP	0.0279255	0.295884
GO CHROMOSOME ORGANIZATION	HUWE1/RAD50/G3BP1/TRIM28/ZMPSTE24/RBM14/ANP32B/CCT7/CCT4/CCT2/CTCF/CCT8/PTGES3/STAG2/RUVBL2/KAT7/SUPT16H/PNKP/PHB2/CBX3/PARP1/CTNNB1/DDB1/DDB2/DDX1/DDX3X/DHX9/DHX36/DKC1/CENPV/FBL/SNW1/CCT5/ACIN1/PDS5B/SIRT3/NUP62/XRCC6/CHTOP/GCG/VPS4A/GPX4/ANXA1/HCFC1/HMGB1/HMGB2/HMGB3/HMGN1/HMGA1/HNRNPA1/HNRNPA2B1/HNRNPC/HNRNPD/HNRNPU/PRMT1/APEX1/HSP90AA1/HSP90AB1/ITPA/KPNB1/LMNA/ARRB1/MECP2/MEN1/ATM/NPM1/NUMA1…	0.0160775	0.47675												ZNF423 TARGET GENES	CD99/RALA/TSPAN9/CAPN1/RNASET2/HSPA5/GOPC/HERPUD1/CROCC/CS/ACTN1/ALDH3A2/LLGL2/PICALM/HACD3/ACTB/DNM2/SEPHS1/TRIP6/DYNLL1/MLF2/LAMB1/DPYSL2/SH3GLB1/TRIOBP/ACIN1/EEF1D/TUBB4A/TBCB/USF2/CAV1/UBTF/YWHAE/CTSC/VPS29/SRSF9/ALDH5A1/SNX3/DAP/HSPA9/LMNB1/RBP1/SPTBN1/SPR/LGALS8/DLST/EPCAM/GNA13/ETF1/SORBS3/ANXA11/CBX3/HNRNPA2B1/ITPR2/USP9X/REEP5/TPT1/YWHAQ/LAMC1/TLN1/IDH1/LARP1B/FBN2/MMAB/ANP32A/MAN2C1/TPM…	0.0102606	0.279266			GO TRNA PROCESSING	WDR4/DDX1/SEPHS1/FAM98B/HSD17B10/RTCB/POLR3K/TRMT10C/NAT10/THUMPD1/AARS2/SSB	0.0438823	0.464338												ZNF133 TARGET GENES	ASNS/TNPO1/SNX5/SRP54/LMF1/FGL1/ASAH1/LRRC59/KRT18/RBBP5/VPS4B/ALG5/TRIM25/MACF1/PRKCSH/EEFSEC/MYH11/BPHL/LARP1/PSMD4/NUP35/SFXN1/KRT8/KRT2/SPATS2L	0.033257	-0.380319
GO CELL DIVISION	PDCD6IP/ACTR3/ACTR2/TUBA1B/CFL1/NUDC/STAG2/GIPC1/SEPTIN9/RAB10/RAB35/RCC1/TRIOBP/SNX18/CLTA/CLTC/ARL8A/CSNK1A1/SEPTIN10/DCTN1/DYNC1H1/CENPV/TUBB/EPB41/EPB41L2/MAPRE1/PDS5B/SEPTIN8/NUP62/VPS4A/GNAI2/GNAI3/GOLGA2/ANK3/ANXA11/HNRNPU/NUP43/ARF6/RHOA/RHOB/RHOC/LIG3/LLGL2/MYH9/MYH10/SEPTIN2/YBX1/NUMA1/PAFAH1B1/CUZD1/SH3GLB1/DYNC1LI1/SNX9/PELO/PPP1CA/PPP1CB/ARL8B/PRPF40A/SEPTIN11/RCC2/RAD21/RALA/RALB/RA…	0.0160775	0.429652												NPAT TARGET GENES	VDAC3/TOLLIP/XRCC5/GLG1/TXNL1/CBX5/NANS/RAB18/RANBP1/NUP93/EIF3E/HNRNPL/GPI/MTCH2/RAB35/CSNK1A1/SSR3/KHDRBS1/CISD1/NAGK/CANX/HP1BP3/SMARCA4/RPL36/RPL27/NAPG/HNRNPA1/PREB/RRP1/ARPC2/WDR43/TK2/HINT1/TMEM43/NDUFA11/PITPNB/UBE2F/SRSF10/LONP1/CCDC7/UBE2V1	0.0111572	0.345955			GO POSITIVE REGULATION OF PROTEIN LOCALIZATION TO MEMBRANE	SORBS1/YWHAQ/AP2B1/DLG1/ACSL3/ANK3/ITGB1/ITGB2/KIF5B/ARF6/LGALS3/LRP1/MYO1C/NMT1/MFF/SPTBN1/VIL1/EZR/YWHAB/YWHAE/YWHAG/YWHAH/YWHAZ/PPP1R9B/SQSTM1/PDCD5/CD81	0.0438823	-0.427298												IRF1 Q6	DDX17/LUC7L3/RPS19/LAMC1/CALU/RAC1/ZMPSTE24/VDAC2/SYNE2/WASF2/EZR/EIF4A2/SORBS1/RPL23/HNRNPA2B1/CBX3/TAPBP/HLA-C/VAMP8/DDX39B/EDC4/SKP1/UGGT1/FGB/PSMB3/RBM39/PTMA/SNTB2/PSME2/CALD1/RSF1	0.0368602	-0.316227
GO LOW DENSITY LIPOPROTEIN PARTICLE CLEARANCE	CNPY2/NPC2/AP2M1/CLTA/CLTC/AP2A1/AP2B1/ANXA2/HNRNPK/KHSRP/CD36	0.0160775	0.519105												GATA2 01	CAPZA1/SYNCRIP/ZNRF2/HNRNPL/SRRM1/TUBA1B/ACTN1/SRSF2/PCYT2/MCTS1/TRIOBP/RPL8/MFF/KPNB1/VASP/EIF4G1/GNAS/PPP2R2A/FKBP2/PAFAH1B1/DPYSL2/VEZF1/YWHAE/LRP1/UBTF	0.0116219	0.435955			GO NEGATIVE REGULATION OF RESPONSE TO BIOTIC STIMULUS	ADAR/SCRIB/SAMHD1/HLA-E/IFI16/LTF/PCBP2/PPM1B/NPLOC4/RPS19/PRDX2/C1QBP/SERPING1	0.0439529	-0.460434												GCCATNTTG YY1 Q6	PDS5B/GIT2/RPL10/TMED10/PTBP1/FAM162A/PCYT2/SERBP1/DYNC1H1/GNAI2/CNOT1/PFN2/GIGYF2/TRA2B/RPS8/SYNE2/LSM14A/GAPDH/TAF15/EIF4A1/NACA/MAT2A/SF3A1/RPS6KA3/SFPQ/UBA1/SSR4/AP1G1/RBM3/EIF5/MANF/PRKCSH/IDH3G/RPN1/RALA/RPL35A/UBA52/UGGT1/DDX3X/ARPC2/PRRC1/RBMX/RBM39/CTCF/PTMA/NDUFS8/NDUFS1/SEC23A/UQCRH/WASL/PPP2R2A/PHB2/PAFAH1B1/HSPA8/HNRNPC/ADO/SCRN1/U2AF2/RAB1A/SRSF7/DDX17/EIF2B4/PRPF38B/SRSF1/SRSF3/SRS…	0.0389477	-0.238586
GO PROTEIN ACETYLATION	ZMPSTE24/CTCF/RUVBL2/KAT7/PARK7/HCFC1/ARRB1/MDH2/MECP2/RSF1/POR/DMAP1/MAPK3/NAA16/NAA15/GLYR1/HINT2/ACTL6A/RUVBL1/ATG5	0.0160775	0.570629												USF Q6 01	RPL19/HMGN2/HNRNPD/SSR1/PICALM/TMED10/PRPF38B/DCTN4/JUP/CGN/SERBP1/SFXN2/YBX1/GLYR1/HNRNPH3/HNRNPH2/ADAM10/HNRNPDL/GNB2/GNAS/EPB41L4B/ILF3/STT3B/GNA13/EIF5A/IQGAP2/EIF3B/HSPA9/EEF1B2/NPM1/EWSR1/LAMP1/EIF4E/WDR1/VGF/RPS2/PTMA/SNTB2/RANBP1/NDUFS1/EFTUD2/EIF4G1/IGF2R/CDH1/APEX1	0.0116219	0.348261			GO SMAD PROTEIN SIGNAL TRANSDUCTION	RBM14/SUB1/PARP1/SMAD1/PBLD/SPTBN1/TF/VIM/SLC33A1/NUP93	0.0473554	-0.618409												PIT1 Q6	ATP1B1/SRSF7/MARCKS/GPX1/EIF4A1/GDI1/ASPN/CAST/MANF/MEIS2/MBNL2/PURA/USP9X/TPM1/DRG1	0.0407625	0.415276
GO PEPTIDYL THREONINE MODIFICATION	CSNK2A1/CSNK2B/EIF4G1/GALNT2/GCG/APP/CAB39/PRKACA/PRKCD/MAPK1/AZU1/CALM3/TNKS1BP1/ROCK2	0.0160775	0.588061												GCCATNTTG YY1 Q6	PDS5B/GIT2/RPL10/TMED10/PTBP1/FAM162A/PCYT2/SERBP1/DYNC1H1/GNAI2/CNOT1/PFN2/GIGYF2/TRA2B/RPS8/SYNE2/LSM14A/GAPDH/TAF15/EIF4A1/NACA/MAT2A/SF3A1/RPS6KA3/SFPQ/UBA1/SSR4/AP1G1/RBM3/EIF5/MANF/PRKCSH/IDH3G/RPN1/RALA/RPL35A/UBA52/UGGT1/DDX3X/ARPC2/PRRC1/RBMX/RBM39/CTCF/PTMA/NDUFS8/NDUFS1/SEC23A/UQCRH/WASL/PPP2R2A/PHB2/PAFAH1B1/HSPA8/HNRNPC/ADO/SCRN1/U2AF2/RAB1A/SRSF7/DDX17/EIF2B4/PRPF38B/SRSF1/SRSF3/SRS…	0.0116219	0.346974			GO CILIUM ORGANIZATION	ACTR3/ACTR2/ACTR1A/TUBB4A/TUBB4B/DCTN2/SEPTIN9/DYNLL2/DCTN1/DYNC1H1/DNM2/TUBB/MAPRE1/FLNA/SYNE2/GSN/HSP90AA1/TNPO1/LAMA5/RAB8A/SEPTIN2/PAFAH1B1/ATP6V1D/PPP2R1A/PRKACA/PARVA/SEPTIN11/PRKAR2B/TUBA4A/VDAC3/YWHAE/YWHAG/TUBA1A/RABEP2/DYNLL1/TRIP11/ATG5/CROCC/SEPTIN7	0.0474505	-0.405674												SP1 Q6 01	TMED10/PRMT1/SRSF2/PCYT2/TAGLN/FLII/TAGLN2/RABEP2/ATP2A2/LASP1/ACSF2/ANP32A/GOLGA3/SHMT1/TRIM28/RAB35/CALM3/IQGAP1/VAMP2/GRB2/LLGL2/ECE1/HID1/TBCB/MYO1C/LIMA1/IDH3A/CORO1C/PSMC6/PAK4/SEC24C/DDB1/KTN1/VASP/UGP2/FKBP8	0.0410694	-0.331502
GO NEGATIVE REGULATION OF HEMOPOIESIS	CTNNB1/FBN1/ANXA1/HMGB1/HMGB3/PRMT1/HSPA9/LTF/MEIS2/NME1/NME2/RBM15/PRDX2/WDR61	0.0160775	0.622049												NFMUE1 Q6	HNRNPD/SEPTIN7/RAB1A/PICALM/MRPL38/PRMT1/YY1/ATP13A1/PRPF38B/SERBP1/DYNC1H1/RAD23A/RPS27/RAC1/GIGYF2/TRA2B/HNRNPH3/VDAC2/EIF3A/SF1/NACA/RPL30/DHX15/AP3D1/SFPQ/LUC7L3/RBM3/EIF5/SMC3/PRKCSH/CBX5/OLFML3/DNAJC7/RALA/SRRM1/RPL35A/HNRNPA1/VAMP2/HMGB3/PSMB5/EEF1A1/COX20/DAP3/EIF4G2/UQCRH/ARCN1/WASL/BCLAF1/NDUFB1/CHTOP	0.0116828	0.394676			GO RESPONSE TO INTERFERON GAMMA	ACTR3/ACTR2/IFI30/SYNCRIP/FLNB/RPL13A/GAPDH/GSN/SEC61A1/HLA-E/HPX/HSP90AB1/ICAM1/KIF5B/MYO1C/PML/PRKCD/B2M/STAT1/STXBP3/VIM/TRIM25/CD44/CDC42	0.0474505	-0.417479												TTCYNRGAA STAT5B 01	HNRNPR/PLEC/DDX17/MECP2/SERPING1/MYO18A/LAMA2/ARF3/TMOD3/PALLD/ICAM1/MIA2/C7/PCOLCE/RAB11B/TRIM25/VTN/PRKAR2B/OLFML3/ANK3/RRAS/ASPH/CLU/FGA/AP2M1/FN1/EIF4E/VGF/TNS2/SEPTIN9/PSMD3/SEC24C/NDUFS2/STEAP4/MPP6/BCLAF1/CDH1/PPP1R9B	0.04516	-0.388906
GO RECEPTOR INTERNALIZATION	FLOT1/AP2M1/CLTC/AP2B1/DNM2/SCRIB/GRB2/ITGB1/ITGB2/LRP1/ARRB1/RAB5A/EZR/PICALM/CAV1/CD9/CD36/CD63/CD81	0.0160775	0.562645												SP1 Q6	PRMT1/CRYAB/FLII/XRCC6/ATP2A2/ACSF2/ANP32A/GOLGA3/ARHGEF1/SNX18/TRIM28/IQGAP1/SMARCA5/VAMP2/GRB2/SNX2/RPL7/PRKRA/NDRG1/TBCB/DYNLL1/CORO1C/PSMC6/PAK4/DDB1/UGP2/FKBP8/UTP18	0.0118232	0.365355			GO CELLULAR RESPONSE TO AMMONIUM ION	CRKL/DNM2/FLNA/GNAI2/GNAI3/GNAS/GNB1/HNRNPD/AGRN/VPS35/MAPK1/MAPK3/PPP1R9B/ROCK2	0.0483987	-0.445543												AP2 Q6	HMGN2/STAG2/RAB10/SFXN2/PABPC1/DDX5/CYB5R1/RRBP1/TRIM28/UBTF/RAB35/CNP/SMARCD2/KAT7/ARPC1A/HDLBP/MEIS2/TLN1/IGFBP7/ALG5/CTCF/ACTR1A/MAPRE1/SPCS2/VPS35/TERF2/ACTB/POFUT1	0.0453151	-0.338143
GO INTERFERON GAMMA MEDIATED SIGNALING PATHWAY	IFI30/HLA-E/HPX/HSP90AB1/ICAM1/PML/PRKCD/B2M/STAT1/TRIM25/CD44	0.0160775	-0.597199												LMO2COM 02	STAU1/HNRNPL/PLA2G1B/MCTS1/MYO18A/MFF/AP1B1/PNLIPRP1/CAPN1/CAST/CMAS/CLU/MTCH2/NDRG2/RAP1B/MYH10/HINT1/CTCF/CAMK1D/FKBP2/VPS18	0.0118232	0.439802			GO LOCALIZATION WITHIN MEMBRANE	SEC24B/SEC23B/SEC23A/CRKL/DLG1/SEC31A/FLNA/SCRIB/GSN/APOE/ITGB2/MIA3/AGRN/ATP1B1/SYNJ2BP/NUP133/SAR1A/RAB1A/RAC1/RALA/SEC13/SEC24C/CD81/SEC24D	0.0484572	-0.465646												ZNF22 TARGET GENES	SLC25A13/DNAJC11/UTP18/MVP/MDH1/BCLAF1/ALG1/CTNNA1/HAGH/DHX29/NUCB2/LLGL2/LMAN1/MYDGF/SLC25A3/DLG1/GTF3C1/SAR1A/HSP90AA1/RPS5/GNAS/RPL3/ACIN1/PSMA6/PNN/STAG2/TIMM44/PDCD5/PON2/SSBP1/PTGR1/CCDC47/LGALS3BP/NFKB1/COQ5/ARPC3/LDHB/COX6A1/COL12A1/CLINT1/DPYSL3/NDUFS7/LGALS8/HMGCL/DARS2/YLPM1/RBM25/CALD1/ITPR2/USP9X/GLO1/DEK/CAPNS1/COX6B1/CANX/MACF1/SAFB2/RBM39/SH3BGRL/ACLY/AP3B1/SRRM1/ARGLU1/KRT7/BPHL/…	0.0456121	-0.239196
GO MEIOTIC CELL CYCLE	ACTR3/ACTR2/RAD50/STAG2/SUN2/GOLGA2/TUBB8/INSR/MYH9/ATM/NUMA1/PPP2R1A/PRKACB/PRKAR1A/PSMD13/RAD21/RPA1/TOP2B/CALR/SMC1A/SMC3/BUB3	0.0160775	0.466875												ZC3H11A TARGET GENES	CFTR/AGK/RPS20/VCL/EDC4/GDI2/DNAJC25/CDC42/DDX1/EXD2/GEMIN5/ZMPSTE24/SRRT/GOLGA3/GLG1/COMT/CBX5/RAB18/CRKL/ST13/SSBP1/UBTF/KPNB1/CDK5RAP3/DDX5/PSMD11/YWHAE/EIF4G2/MLEC/ARPC3/NUP107/ACOT13/CSNK1A1/GNAI2/SPCS1/SF3B6/EIF2B4/NDUFS7/RBBP5/SLC35A3/NDUFB3/MCEE/PRDX5/EMC4/ILF3/PRKCSH/SAFB2/RPL36/ADRM1/EEFSEC/ITGB4/CD63/HNRNPA1/EIF4E2/TRA2B/HMGA1/CCDC90B/COPS4/HNRNPD/NUP54/GIT2/MBNL2/MAN2C1/NDUFB10/TOR1AI…	0.0118453	0.242052			GO REGULATION OF CELLULAR PROTEIN LOCALIZATION	HUWE1/BCAP31/TRIM28/ADAM10/VTI1B/ANP32B/CCT7/CCT4/CCT2/SORBS1/CCT8/OS9/YWHAQ/KAT7/PARK7/AP2M1/CLTC/CRKL/PARP1/CTNNB1/DAG1/AP2B1/DKC1/DLG1/EMD/EPB41/EPB41L2/F2/ACSL3/CCT5/FLNA/TARDBP/SCRIB/NUP62/GDI1/VPS4A/ERLEC1/ANK3/GSN/DNAJA1/HSPA1L/HSP90AA1/HSP90AB1/ITGB1/ITGB2/JUP/KIF5B/ARF6/IPO5/LCP1/LGALS3/LMAN1/LMNA/LRP1/MSN/MYO1C/NMT1/NPM1/NUMA1/SH3GLB1/SAR1B/UBE2J1/NUP54/PARL/PRKACA/VPS35/TMEM30A/PRKCD/D…	0.0484572	-0.377613
GO ISOPRENOID METABOLIC PROCESS	NPC2/CLPS/ADH1B/ADH5/DPAGT1/ALDH1A1/ALDH3A2/AKR1B1/HMGCS2/HSPG2/APOA1/APOA4/IDI1/APOE/AGRN/LRP1/LSS/RDH11/PNLIP/RDH14/RARRES2/RBP1/AKR1C3/DPM1/ALDH1A2	0.0160775	-0.469566												PITX2 Q2	HNRNPD/DDX17/APP/EIF2B4/LUC7L3/DCTN4/RALYL/SEPTIN10/TNKS1BP1/SORBS2/PBXIP1/COL2A1/VEZF1/TAPBP/HMGB1/SNX6/MEIS2/NDRG2/MYLK/TLN1/CTCF/NDUFS2/TMED7/PDP1/PURA/UBE2N/PTMS/NFIX/COL4A3	0.011999	0.346364
GO SPINDLE ORGANIZATION	DCTN2/STAG2/RCC1/CLTC/DCTN1/DLG1/DYNC1H1/TUBB/MAPRE1/FLNA/NUP62/SUN2/GOLGA2/HNRNPU/HSPA1B/TUBB8/KPNB1/RHOA/MECP2/MYH9/DRG1/NUMA1/SBDS/PPP2R1A/RAN/RPS3/TPR/VCP/EZR/SMC1A/SMC3/VPS4B	0.0160775	0.443205												E2F1 Q6	HNRNPD/HNRNPR/SYNCRIP/SRSF7/STAG2/SRSF1/SERBP1/DMD/TRA2B/RPS20/NUP62/NOLC1/SLC25A3/RBBP4/ACO2/GAPDH/POLR2A/ILF3/LUC7L3/PHF5A/HNRNPA2B1/STT3B/SMC1A/SNRPD1/CBX3/PRPF38A/SMC3/CAND1/ALDH6A1/HNRNPUL1/UGGT1/TMEM143/AK2/TMPO/MYH10/CTCF/RANBP1/KPNB1/CDC5L/HMGA1/NCL/FKBP5/PRKDC/MEPCE/GSPT1	0.0121195	0.386171
GO PEPTIDYL LYSINE ACETYLATION	ZMPSTE24/CTCF/RUVBL2/KAT7/HCFC1/ARRB1/MECP2/RSF1/POR/DMAP1/MAPK3/GLYR1/HINT2/ACTL6A/RUVBL1/ATG5	0.0160775	0.563339												EMX1 TARGET GENES	DPM1/GOPC/GRIPAP1/DLG1/EPB41L2/FUS/SCFD1/CSNK2A1/RPS19/EIF3B/SMC3/RPL19/UFSP2/PRPF19/COQ5/NNT/RTN4/PRMT1/MCCC2/ROCK2/COL4A2/TES/BZW2/DBNL/LRPPRC/NDUFA9/UQCRC2/ARL6IP5/CCT5/ANK3/EIF4A2/WASF2/CALM3/PSMC2/SRSF2/SYVN1/PRRC1/ERAP1/NFXL1/UQCRH/NPM1/NDUFB1/NDUFA4/SPATS2L/HIBCH/CAPZA2/ARPC4/TAF15	0.0121195	0.35239
GO TERPENOID METABOLIC PROCESS	CLPS/ADH1B/ADH5/ALDH1A1/ALDH3A2/AKR1B1/HMGCS2/HSPG2/APOA1/APOA4/APOE/AGRN/LRP1/LSS/RDH11/PNLIP/RDH14/RARRES2/RBP1/AKR1C3/ALDH1A2	0.0160775	-0.455253												ZNF331 TARGET GENES	ATG5/KHSRP/CDC5L/CRKL/NUP93/SSBP1/SMC3/UBTF/KPNB1/SMARCD2/RPL34/ACOT13/SRSF7/AKR1A1/TUBA1B/NUP210/DCTN4/ABI1/SSB/ESYT1/CLTC/PFKL/NDUFS2/PGRMC2/PRRC1/CTNNB1/STIP1/INSR/RPL15/CHID1/DMAP1/TUBAL3/HMGN4/SLC25A10/SF3A3/USP7/NME1/SEC22B	0.0121195	0.313222
GO DNA REPAIR	HUWE1/ACTR2/RAD50/TRIM28/PSMD14/ZMPSTE24/SLC30A9/RUVBL2/SUPT16H/PNKP/PARK7/PARP1/DDB1/DDB2/DDX1/DHX9/FH/PDS5B/FUS/XRCC6/SAMHD1/PRPF19/HMGB1/HMGB2/HMGN1/HMGA1/APEX1/LIG3/MEN1/MGMT/ATM/NONO/NPM1/COPS4/TAOK3/PML/POLR2A/POLR2H/EXD2/PPP5C/OTUB1/NPLOC4/PRKDC/DMAP1/RAD21/RAD23A/RAD23B/RECQL/UPF1/RFC5/RPA1/RPS3/RPS27A/SFPQ/SSRP1/TCEA1/TERF2/UBA52/UBE2N/UBE2V1/VCP/XRCC5/YY1/TRIM25/USP7/DEK/BRCC3/SMC1A/TNK…	0.0161806	0.478213												RREB1 01	HNRNPR/HIBADH/PICALM/STAG2/LUC7L3/DCTN1/KRT16/MCTS1/RAD23B/RAD23A/GLYR1/S100A16/SUPT16H/AP3S1/FLNC/GNB2/RAB11B/HSD17B8/LRP1/CALM3/PPP1CB/HNRNPA0/NDRG2/AHCYL1/RBM39/CLTC/KPNB1/PURA/EIF4G1/TSPAN7/VIM/VWF	0.0123428	0.426996
GO ANDROGEN RECEPTOR SIGNALING PATHWAY	DDX17/PARK7/CTNNB1/DDX5/FKBP4/DNAJA1/RHOA/PHB/RAN/SMARCA4/SAFB2	0.0161806	0.534809												SP1 Q4 01	PRMT1/FLII/FUS/RABEP2/ATP2A2/LASP1/ANP32A/GOLGA3/MRPL2/ARHGEF1/HNRNPDL/SNX18/CS/TRIM28/IQGAP1/GNL1/SMARCA5/VAMP2/AHNAK/GRB2/SNX2/PRKRA/NDRG1/EPB41/CORO1C/PSMC6/PAK4/DDB1/UGP2/FKBP8/UTP18	0.0124967	0.380191
GO POSITIVE REGULATION OF VIRAL PROCESS	ADAR/CFL1/DDB1/DDX3X/DHX9/SNW1/LARP1/PABPC1/VPS4A/APOE/IGF2R/LGALS1/P4HB/PC/HACD3/RSF1/POLR2A/POLR2H/PPIA/PPIB/RAD23A/SMARCA4/STAU1/SUPT5H/TOP2B/RAB7A/VAPA/VPS4B	0.0167503	0.424365												E2F1 Q6 01	RPL18/HMGN2/HNRNPD/HNRNPR/SYNCRIP/DDX17/STAG2/SRSF1/SRSF2/MGAT2/RPS19/PCYT2/SERBP1/ENPP1/ATM/NOLC1/DNAJC11/SLC25A1/ACO2/NUMA1/RAB11B/ILF3/LRP1/PHF5A/STT3B/SMC1A/PRPF38A/CBX5/HNRNPUL1/HNRNPA1/MEIS2/EIF3K/TMEM143/AK2/TMPO/MYH10/CTCF/PTMA/RANBP1/CDC5L/NCL/DDB2/FKBP5/PRKDC/MEPCE/GSPT1	0.0124967	0.399211
GO DENDRITE DEVELOPMENT	ABI1/ACTR2/FARP1/ADAM10/PAK4/PDLIM5/CFL1/CRKL/DHX36/CTTN/RAB21/CYFIP1/DBNL/APOE/APP/ILK/ITGB1/AGRN/ARF4/ARF6/RHOA/MECP2/OPA1/PAFAH1B1/CAMK1D/YWHAH/PICALM/NCK2/PPP1R9B/IQGAP1/WASL/CDC42	0.0169169	0.37629												ZNF843 TARGET GENES	PTBP1/FHL1/ALG1/EDC4/WDR37/RCN1/LIMA1/ATG5/DNAJC25/YBX3/CTSA/IDI1/PKM/NUP133/FERMT2/ARHGEF1/PAFAH1B3/HSP90AA1/BZW1/GOLGA3/MYL6/VWA8/LMF1/BCKDK/RAB2A/ASAH1/ECH1/RPS19/OGDH/CAV1/SSBP1/SMARCD2/LRRC59/LUC7L3/EFTUD2/PRKAR1A/OCIAD1/RPS13/MLEC/METAP2/MAGOHB/GAPDH/SOD2/LAMA4/LMNB1/PCCB/SF3B6/RPS15/PARK7/RBBP5/PRDX1/ACAT2/TGFBI/CAPNS1/RRAS/HNRNPH2/HP1BP3/ALDH1A2/ILF3/RPL27/DTNA/SYNCRIP/EIF4E2/ANP32B/MMAB/…	0.0124967	0.281076
GO GOLGI TO PLASMA MEMBRANE PROTEIN TRANSPORT	RAB10/ACSL3/MACF1/GOLGA4/ANK3/KRT18/NSF/GOPC/GOLPH3/SPTBN1/VAMP2/SEC16A	0.0175543	-0.705403												NAB2 TARGET GENES	GCLC/CD99/LASP1/ARF5/MPO/AP2B1/RALA/PTBP1/RNH1/RNASET2/FAM136A/CUL3/FAM120A/THRAP3/YBX3/AP3D1/ZC3H15/TRAM1/PKM/PABPC1/WDR1/DAZAP1/ACTN1/ALDH3A2/ACADVL/PICALM/LMAN1/TOP2B/GNB1/HSP90AA1/BZW1/XPO1/TXLNA/HADHA/SEH1L/L2HGDH/RPL6/GANAB/MLF2/MAPK1/TRIOBP/SUN2/SAMM50/GNPNAT1/YY1/POFUT1/NOP56/VAPA/PGK1/EEA1/FNDC3A/LMF1/GSPT1/HNRNPL/HIBADH/ERLIN1/SFXN3/TFAM/SMARCD2/LUC7L3/HSPA8/CORO1C/PTGES3/CAND1/CPSF6/GA…	0.0126231	0.241347
GO KERATINIZATION	PKP3/DSC2/DSG2/DSP/KRT23/KRT79/JUP/KRT1/KRT2/KRT7/KRT8/KRT10/KRT13/KRT14/KRT15/KRT16/KRT17/KRT18/KRT19/KRT81/KRT82/KRT85/PKP2/PPL/CELA2A/CAPN1/CAPNS1	0.0176763	-0.625356												PRDM4 TARGET GENES	AK2/FHL1/VIM/LIMA1/FERMT2/ACTB/FBLN1/PGM1/EXD2/TRIP6/LAMB1/SUPT16H/HSP90AB1/FNDC3A/SSBP1/HSPB1/TMEM245/MTCH2/NUP98/SRSF3/SUB1/NDUFS7/STAT1/HSPE1/ECE1/TXNDC12/RPN2/ALDH1A2/SUMF2/SAFB2/RBM39/AP3B1/DTNA/SYNCRIP/RDX/SEC31A/NDUFB10/CLTC/COL6A1/EFHD2/HSPD1/FARP1/HNRNPU/TAGLN2/EPB41/SRSF2/S100A11/ERAP1/YWHAZ/NOLC1/RPL27A/SLFN5/RPSA/HNRNPH1/SMAD1/ETFDH/SPRYD4/ACSF3/UBE2N/RCC1/LAMP1/ATAD3A/CAPZA2/DDX3X/EP…	0.0126231	0.261451
GO CORNIFICATION	PKP3/DSC2/DSG2/DSP/KRT23/KRT79/JUP/KRT1/KRT2/KRT7/KRT8/KRT10/KRT13/KRT14/KRT15/KRT16/KRT17/KRT18/KRT19/KRT81/KRT82/KRT85/PKP2/PPL/CELA2A/CAPN1/CAPNS1	0.0176763	-0.625356												NF1 Q6	HMGN2/SAMM50/B2M/IRF2BPL/LRRC59/JUP/PNKP/ALDOC/YBX1/MOV10/LAMB2/MCAM/CD63/AP3S1/RBBP4/STAT3/ASPN/PRKAR2A/RRAS/CYB5R3/SLCO2A1/RANBP1/MBNL2/MAN2A1/ARCN1/ENO3/TNXB/MGST1	0.0130403	-0.380399
GO REGULATION OF HUMORAL IMMUNE RESPONSE	CLU/F2/HPX/IGHG2/IGHG3/IGKC/IGLC2/PHB/C1QBP/SERPING1/C1QB/C3/C4A/C6/C7/C9/VTN/CD81	0.0177735	-0.714441												ZNF274 TARGET GENES	DPM1/M6PR/PRKAR2B/HEBP1/FHL1/SEC63/CD44/DSG2/TPR/LAMC3/CROCC/HAGH/PKM/RAB27A/LMAN1/DLG1/TPD52/MCCC1/DNM2/UBA5/SEH1L/NID2/GANAB/MLF2/PABPC4/ITGA6/SCFD1/HNRNPC/HNRNPH3/MAPK1/PSMC6/PSMA3/PSMB5/SRP54/SEC23A/HM13/VPS18/GPI/RPL18A/NAMPT/DDX5/UGDH/TNS2/LDHB/SRSF3/RAD50/RPL22/CRYZ/PRDX1/YLPM1/GNA13/CALD1/TRIP10/VASP/NCLN/EMC4/ILF3/GSTM3/HMGCS2/DDB2/DTNA/NAT10/CCT7/BZW2/DBNL/SRSF1/NARS2/RPLP1/UACA/ADAM10/…	0.0130403	-0.314546
GO REGULATION OF CHROMOSOME SEGREGATION	CTCF/CSNK2A1/CTNNB1/DYNC1H1/HNRNPU/ATM/NUMA1/DYNC1LI1/RCC2/RAD21/SFPQ/TPR/CUL3/BUB3/CDC42	0.0181398	0.612241												TFCP2 TARGET GENES	TPR/XPO1/YWHAE/EIF4G2/KRT18/RPS12/AHNAK/NADK2/ODR4/PTMS	0.0131425	-0.456669
GO POSITIVE REGULATION OF MEMBRANE PERMEABILITY	PPIF/ACAA2/YWHAQ/GCLC/SLC25A5/NMT1/YWHAB/YWHAE/YWHAG/YWHAH/YWHAZ/HIP1R	0.0185484	0.542302												HMEF2 Q6	SLCO2A1/DMD/DNAJA2/LMCD1/MBNL2/NFIX/TPM2/ENO3/MPC2/CAPN1	0.0135392	-0.577857
GO PROTEIN ACYLATION	ZMPSTE24/CTCF/RUVBL2/KAT7/PARK7/DLD/DLST/HCFC1/ARRB1/MDH2/MECP2/NMT1/OGDH/RSF1/POR/PPM1B/DMAP1/MAPK3/NAA16/NAA15/GLYR1/HINT2/ACTL6A/RUVBL1/ATG5	0.0186784	0.578482												KLF7 TARGET GENES	RECQL/HSPB6/RPS20/CD9/ERP44/VIM/EDC4/CTNNA1/PKP2/DNAJC25/CTSA/GNAI3/RHOA/COASY/CDC42/PICALM/MCAM/VDAC3/DDX1/EXD2/GEMIN5/ZMPSTE24/GOLGA3/SCFD1/MYL6/DPYSL2/TMED1/NDUFB7/RANBP1/LGALS1/ST13/PHF5A/ACO2/MTHFD1/HM13/PCSK1N/RBM3/LMF1/GSPT1/PPP2CB/HNRNPL/HNRNPUL1/BCAT2/PPP2R1A/CAV1/SSBP1/PDAP1/BUD31/KPNB1/ENO3/PFN1/SMARCD2/COL1A1/LRRC59/VTN/PTGES3/LTA4H/PAK1IP1/SOD2/LMNB1/NUP155/NDUFS7/RTN4/HSPE1/RPL22/PR…	0.0137165	0.257461
GO POSITIVE REGULATION OF PROTEIN KINASE B SIGNALING	PARK7/ENG/GPX1/GRB2/HSP90AA1/HSP90AB1/ILK/INSR/ITGB1/MYDGF/RTN4/RAC1/THBS1/C1QBP/TXN/AKR1C3/MTDH	0.0186995	0.520846												HOXD1 TARGET GENES	LIG3/CD44/PSMA4/UBA5/OXCT1/DLD/NUP93/NDRG1/LAMA4/EMC4/LANCL2/TLN1/TBCD/SPTBN2/MROH1	0.0141351	-0.37011
GO COMPLEMENT ACTIVATION	CLU/F2/IGHA1/IGHG2/IGHG3/IGKC/IGLC2/KRT1/PHB/C1QBP/SERPING1/C1QB/C3/C4A/C6/C7/C9/VTN/CD81	0.0211171	-0.669654												EGR1 01	HMGN1/HMGN2/IRF2BPL/APP/FUS/SYVN1/TRA2B/DDX5/ARF3/AP3S1/SF1/HNRNPDL/GNB2/PCOLCE/YWHAE/RPS6KA3/UBTF/DYNC1LI1/AP1G1/EIF5A/VTN/CAND1/PACSIN2/PRKACA/KAT7/CMAS/LYPLA2/SMARCA5/VAMP2/GRB2/DYNLL1/CORO1C/AIFM1/CTCF/CLTC/VGF/RHOA/RHOB/HMGA1/PTMS/MATR3/TPM4/PAFAH1B1	0.01441	0.397262
GO POSITIVE REGULATION OF CELL DEATH	PPIF/BCAP31/ADAM10/SAP18/MYBBP1A/ANP32B/ARL6IP5/GNA13/CTSC/RNPS1/YWHAQ/PARK7/CLU/COL4A3/PARP1/CTNNA1/CTNNB1/CTSD/DAP/DDX3X/DNM2/EEF1A2/EIF2S1/ANO6/EIF4G1/SCRIB/MTCH2/GAPDH/FAM162A/PDCD4/PDIA3/GSN/ANXA1/HBA1/HBB/ANXA5/HMGB1/HP/DNAJA1/HSPD1/HSPE1/IGF2R/ITGA6/ITGA1/ITGB1/ITGB2/RHOA/RHOB/LDHA/LRP1/ARRB1/MT-CO2/ATM/NMT1/RPS27L/NDUFA13/PHB/PML/CYCS/PPP1CA/PPP2R1A/PRKCD/PRKDC/MFF/TOMM22/CAMK1D/CCAR2/RPL…	0.0211171	0.363417												FOXO4 01	LUC7L3/PELO/DMD/RANBP10/TXNDC12/MPC2/TJP1/TJP2/TOP1/SLC4A4/MEIS2/NDRG1/ITGA1/PDCD4/IMPDH2/PURA/EIF4G1/KRT85/ALDH1A2/TM9SF3	0.01441	-0.420151
GO NEGATIVE REGULATION OF ACTIN FILAMENT POLYMERIZATION	TRIOBP/ADD1/ADD3/GSN/TMOD3/PFN1/PFN2/PRKCD/RDX/SPTAN1/SPTBN1/SPTBN2/VIL1/CAPZA1/CAPZA2/CAPZB/HIP1R	0.0211171	0.527918												MYB Q3	VAPA/HNRNPF/GCAT/COL12A1/C4A/TMEM97/PRPF38B/LUC7L3/ALDOA/TOR1AIP1/DMD/RAB2A/HEBP1/CANX/GNAS/USP5/PDAP1/SF3B1/SHMT1/LMNA/YWHAE/PREB/YWHAQ/STT3B/XPO1/GNL1/HSPA9/AHNAK/FRAS1/RPL4/EPB41/RBM39/PCSK1N/TRIM2/BUD31/ERGIC1/NCOA5/PTMS/RDH11	0.01441	0.281248
GO PIGMENT METABOLIC PROCESS	PAICS/GIPC1/ALAD/FECH/GART/HPX/APRT/MTHFD1/BDH2/BLVRB/SHMT1/GMPS	0.0211171	-0.614984												RCGCANGCGY NRF1 Q6	HNRNPL/STAG2/KIF5B/MECP2/LIG3/PCYT2/ABHD14B/RAD23B/ARF6/TMEM43/SMPD4/PABPC1/DHX9/ATM/USF2/GART/ARF4/EIF2A/ANP32A/ACOT13/NUP107/ABI1/TRIM28/CSNK2B/SDHA/LRP1/SNRPD2/SND1/TUBA1B/SMARCA5/PDCD6IP/ARFGAP3/ARPC5/ARPC2/DNAJA1/TMEM30A/CCDC47/HINT1/PTMA/RTCB/SEH1L/HACD3/FKBP2/GTF3C1/UTP18/TECR/RAB1B/CCT3/HIBADH/TXNL1/DCTN4/RAB18/RAB10/FUS/PDXDC1/SNW1/CCT5/TOLLIP/CISD1/GOLGA4/BCKDHA/PREB/AP2A1/RAB35/EIF5B/E…	0.01441	0.256652
GO POSITIVE REGULATION OF APOPTOTIC SIGNALING PATHWAY	PPIF/BCAP31/CTSC/YWHAQ/PARK7/CTNNA1/FAM162A/PDIA3/GSN/NMT1/PML/PPP1CA/PPP2R1A/PRKCD/MFF/RPL11/RPL26/RPS3/RPS7/S100A8/S100A9/SFPQ/SOD1/THBS1/TRAF2/YWHAB/YWHAE/YWHAG/YWHAH/YWHAZ/NCK2/CAV1/PRKRA/HIP1R/PDCD5/BCLAF1	0.021415	0.488991												PRKDC TARGET GENES	AK2/HSPB6/HSPA5/HERPUD1/GDI2/YBX1/VPS35/HLTF/PRKACA/ACTN1/ENO1/ARHGEF1/TOP2B/GTF3C1/EXOSC5/DNM2/XPO1/KHSRP/RPL6/RPLP0/HNRNPC/CBX5/SUN2/PACSIN2/MYH9/FKBP3/EIF5/MTHFD1/AHCY/PLS3/HNRNPL/TIMM44/HNRNPUL1/RPL18A/COPE/HIBADH/SFXN3/RAB5C/OSBP/NUP98/COPZ1/CAND1/RAB5B/USP5/TCERG1/GNAI2/RTN4/PPP1R7/SFPQ/RPN2/TCP1/DDX39A/CNOT1/TRIP10/RRBP1/HNRNPR/COX6B1/PRMT1/CANX/TRAF2/IVD/TMEM160/RBM39/DCTN4/MYH10/STT3A/HN…	0.01441	0.254464
GO DENDRITE MORPHOGENESIS	ABI1/ACTR2/FARP1/ADAM10/PDLIM5/CFL1/DHX36/CTTN/RAB21/DBNL/ILK/ITGB1/OPA1/PAFAH1B1/YWHAH/PICALM/WASL/CDC42	0.0230621	0.43694												SATB1 TARGET GENES	HSPA5/GDI2/DHX29/PHF5A/ACO2/TIMM50/WASL/UBTF/LTA4H/RPS12/UMPS/HDLBP/GORASP2/RPN2/CLU/SEPTIN7/CBX3/TMX4/DHX30/PRPF38B/DYNC1LI2/RPLP1/RPS2/RPL32/SLC35B2/COPS2/TK2/MFF/DCXR/PCBP2/HNRNPAB/UBE2J1	0.01441	0.289882
GO POSITIVE REGULATION OF PROTEIN LOCALIZATION TO MEMBRANE	SORBS1/YWHAQ/AP2B1/DLG1/ACSL3/ANK3/ITGB1/ITGB2/KIF5B/ARF6/LGALS3/LRP1/MYO1C/NMT1/MFF/SPTBN1/VIL1/EZR/YWHAB/YWHAE/YWHAG/YWHAH/YWHAZ/PPP1R9B/SQSTM1/PDCD5/CD81	0.0232404	0.436163												WRNIP1 TARGET GENES	UTP18/MDH1/EDC4/ATG5/DNAJC25/U2AF2/HAGH/ZC3H15/ELAVL1/PKM/RDH11/SLC25A3/DLG1/ARHGEF1/PGM1/DNM2/EXD2/GEMIN5/SEPHS1/HUWE1/NSFL1C/SNX5/FUS/ICAM1/GOLGA3/DLD/HSP90AB1/RAB18/HNRNPM/PES1/SAMM50/PHF5A/ACO2/EIF5/POFUT1/NOP56/VAPA/RBM3/HNRNPL/SARS2/SF3A2/ETFB/RAB3D/RPL18A/COPE/ATP13A1/SSBP1/XPNPEP1/SMC3/PSMD3/SMARCD2/RAB5C/PRKAR1A/YWHAE/DHX15/HSPA8/MLEC/TNS2/LTA4H/NUP107/GAPDH/ALDH5A1/SUB1/BRIX1/NUP155/ERG…	0.01441	0.247477
GO DNA INTEGRITY CHECKPOINT	CNOT1/GIGYF2/PRPF19/PRMT1/ATM/RPS27L/TAOK3/PML/PRKDC/CCAR2/RPL26/TOP2B/BRCC3/DDX39B/CDK5RAP3/TNKS1BP1/CDC5L	0.0232779	0.515323												ZFP36L1 TARGET GENES	LASP1/LTA4H/NDUFS7/SMARCC2/VPS53/ILF2/SRP68/HCFC1/HSPA6/HMGN4/SACM1L/PSMB3	0.01441	0.429959
GO LEUKOCYTE DIFFERENTIATION	PARP1/CTNNB1/FASN/FBN1/ACIN1/GLO1/GNAS/ANXA1/ANXA2/HMGB1/HMGB3/IFI16/APP/IRF2BP2/ITGB1/RHOA/LBR/LGALS1/LTF/MT1G/MYH9/ATM/NME1/NME2/PNP/PAFAH1B1/PRKDC/PRTN3/RPL22/RPS6/RRAS/SOD1/STAT3/PRDX2/TF/TPD52/CA2/AP3B1/AP3D1/ATG5/CD81/CDC42	0.0232876	0.42004												ZF5 01	PICALM/ILK/DDAH1/PTBP1/ATP13A1/PABPC4/EIF3A/CAP1/RBBP4/GNB1/EIF4A1/ELAVL1/UBTF/RAB35/DNM2/HNRNPUL1/PA2G4/CORO1C/LAMP1/KCTD12/CTCF/KPNB1/NSF/UBE2N/UQCRH/RBM26/FKBP2/TPM1/DLST/ADO/TM9SF3/UTP18/VPS26A	0.0146264	0.390857
GO MYELOID LEUKOCYTE DIFFERENTIATION	PARP1/CTNNB1/FASN/FBN1/ACIN1/GLO1/GNAS/ANXA2/IFI16/APP/LBR/LTF/MT1G/MYH9/NME1/NME2/PAFAH1B1/PRTN3/TF/CA2/CD81/CDC42	0.0239873	0.429833												AEBP2 TARGET GENES	DPM1/RECQL/HSPB6/UTP18/MVP/LIMA1/PHPT1/RPL18/GRIPAP1/VPS35/PFN2/ASNS/SEL1L/PRKACA/SMC1A/TPD52/TOP2B/PAFAH1B3/DNM2/HSP90AA1/BZW1/XPO1/KHSRP/RPLP0/FUS/HNRNPC/HSP90AB1/FKBP3/PSMA3/EIF5/PNN/PYGB/CSNK2A1/GSPT1/DECR1/EEF1D/ASAH1/HNRNPL/SARS2/TIMM44/TBCB/HNRNPUL1/RPS19/RPL18A/COPE/OGDH/SSBP1/ABHD11/EIF3B/SMC3/RPL19/KPNB1/ENO3/UFSP2/HSPA8/OSBP/COQ5/MLEC/PTGES3/ALDH2/COPZ1/CAND1/RAB5B/USP5/RPS12/SNX3/GMDS…	0.0146264	0.248937
GO POSITIVE REGULATION OF VIRAL LIFE CYCLE	ADAR/DDB1/DDX3X/LARP1/PABPC1/VPS4A/LGALS1/P4HB/PC/HACD3/PPIA/PPIB/RAD23A/STAU1/TOP2B/VAPA/VPS4B	0.0239873	0.440341												ARNT 01	HMGN2/SYNCRIP/PICALM/DCTN4/SERBP1/ARF6/NUDC/RALYL/MAP7/RTN4/EIF3A/GAPDH/PDIA2/EPB41L4B/SHMT1/ILF3/UBA1/PAICS/XPO1/MANF/CBX5/ALDH6A1/HNRNPA1/MGME1/DIP2B/SNX5/SNX2/TCERG1/MTCH2/DDX3X/NPM1/EIF4B/LAMP1/EIF4E/HSPD1/VGF/PTMA/ATP6V1A/RPA1/NDUFA7/UTP18/RPL13A	0.015728	0.301183
GO COVALENT CHROMATIN MODIFICATION	HUWE1/TRIM28/ZMPSTE24/RBM14/CTCF/RUVBL2/KAT7/CTNNB1/DDB1/DDB2/FBL/SNW1/SIRT3/CHTOP/GCG/HCFC1/PRMT1/LMNA/ARRB1/MECP2/MEN1/ATM/SIRT7/RSF1/PHB/PPP5C/OTUB1/PRKCD/DMAP1/MAPK3/RNF20/ENY2/RBBP5/SFPQ/SKP1/UBE2N/USP7/BRCC3/WDR82/WDR61/GLYR1/ACTL6A/RUVBL1/ATG5/RNF40	0.0248299	0.436781												E2F1 Q3	HMGN2/PDS5B/HNRNPD/HNRNPR/SRSF7/STAG2/SRSF1/SERBP1/DMD/NOLC1/NUP62/LASP1/SLC25A3/ABCE1/RBBP4/NDUFA11/GAPDH/POLR2A/SHMT1/ILF3/LUC7L3/STT3B/SNRPD1/SMC3/PRPF38A/CAND1/ALDH6A1/HNRNPUL1/UGGT1/TMEM143/AK2/EIF4B/TMPO/MYH10/NCL/DLST/TCP1/GSPT1	0.0160829	0.324834
GO MITOTIC NUCLEAR DIVISION	STAG2/RCC1/PHB2/PDS5B/FLNA/NUP62/VPS4A/GOLGA2/HNRNPU/HSPA1B/INSR/KPNB1/RHOA/ATM/DRG1/NUMA1/DYNC1LI1/SIRT7/PPP2R1A/NSFL1C/RAD21/RAN/RANBP1/RPL24/TPR/SEH1L/SMC1A/CUL3/PPP1R9B/SMC3/BUB3/VPS4B/CDC42	0.0248299	0.392411												ZFHX3 TARGET GENES	RECQL/HSPB6/SLC25A5/LUC7L/UTP18/PTBP1/MATR3/SERPINB1/VIM/CTNNA1/HERPUD1/THRAP3/PHPT1/GDI2/ALDH18A1/RPL18/GNAI3/DHX29/RHOA/GRIPAP1/VPS35/PABPC1/ACTB/TPD52/GTF3C1/EXOSC5/DNM2/XPO1/TNPO1/PDS5B/RPS5/MGST2/SRRT/KHSRP/RPLP0/ERP29/FUS/GLG1/HNRNPC/MYL6/CRAT/TMED1/TOMM22/SUN2/PACSIN2/RPL3/EIF3D/RANGAP1/PHF5A/ACO2/FKBP3/ATP6V1D/SRP54/PSMA6/PNN/PSMD7/VPS18/EIF3E/ECH1/HNRNPUL1/RAB3D/TMEM205/PPP2R1A/COPE/SSBP…	0.0160829	0.255934
GO EPHRIN RECEPTOR SIGNALING PATHWAY	ARPC5/ARPC4/ARPC3/ARPC1B/ACTR3/ACTR2/ARPC2/ARPC1A/AP2M1/AP2A1/AP2B1/RHOA/RAC1/ACTB/VAV2/NCK2/WASL/ROCK2/CDC42	0.0248299	0.492297												CTTTGT LEF1 Q2	SYNCRIP/B2M/APP/RPLP0/DHX30/SUN2/PFN2/DHX9/LASP1/ANP32A/NUP107/SF3B1/AGK/LRP1/SDHC/GNA13/PACSIN3/MAGI1/SMARCA4/HSP90B1/GLUD1/SKP1/SMARCC1/SMARCC2/CCDC47/COX20/PTMA/HACD3/PTMS/CCT2/DDX17/LUC7L3/FUS/LMNB1/KRT23/CRIP2/DDX5/AP2B1/TMED2/COL3A1/TES/FBLN1/UBTF/SLC25A22/FECH/TMEM109/EEF1A1/SLC25A10/PDCD4/PCBP1/EML4/CTNNB1/DYNC1H1/ACO2/GANAB/FHL1/RPL34/MAT2A/PAK1IP1/DYNC1LI1/MFAP2/HMGB1/VAV2/XPO7/RHOB/HMG…	0.0160829	0.282459
GO REGULATION OF DNA REPLICATION	ZMPSTE24/DHX9/GTPBP4/STOML2/LIG3/PPP2R1A/RAC1/RFC5/S100A11/TERF2/SMC3/CDC42	0.0248299	0.523971												SUPT20H TARGET GENES	DPM1/AK2/HSPB6/AP2B1/DNAJC11/PSMC4/MDH1/ERP44/NUP160/ALG1/CTNNA1/HSPA5/ATG5/RPL18/HAGH/COASY/RPL31/PRKACA/EXOSC5/XRCC5/DNM2/UBA5/ZMPSTE24/MTIF2/TMED2/KHSRP/DNAJB11/GOLGA3/TXNL1/HNRNPC/PSMD5/CDC5L/HNRNPH3/RAB18/RANBP1/TOMM22/PHF5A/ACO2/PRPF6/SAMHD1/IDH3B/EIF3E/EEF1D/HNRNPL/GPI/HNRNPUL1/MRPL4/RAB3D/TMEM205/PPP2R1A/COPE/SSBP1/CHCHD3/TMEM245/GTPBP4/SMC3/SLC25A11/CCDC47/LGALS3BP/EFTUD2/PRKAR1A/GAR1/RP…	0.0162822	0.231523
GO DNA METABOLIC PROCESS	HUWE1/ACTR2/RAD50/TRIM28/ALYREF/PSMD14/ZMPSTE24/SLC30A9/CCT7/CCT4/CCT2/CTCF/CCT8/PTGES3/RUVBL2/SUPT16H/PNKP/PARK7/EXOSC6/PARP1/CTNNB1/DDB1/DDB2/DDX1/DHX9/DHX36/DKC1/FH/XRN2/CCT5/PDS5B/FUS/XRCC6/SAMHD1/PRPF19/APOBEC3C/GNAS/ANXA3/HMGB1/HMGB2/HMGB3/HMGN1/HMGA1/HNRNPA1/HNRNPA2B1/HNRNPC/HNRNPD/HNRNPU/APEX1/HSP90AA1/HSP90AB1/HSPD1/KPNB1/LIG3/MYO18A/MECP2/MEN1/MGMT/ATM/NME1/NONO/NPM1/COPS4/TAOK3/PHB/PML…	0.0248299	0.401601												VDR Q6	HNRNPR/SYNCRIP/SRSF6/DDX17/ROCK2/PABPC1/PKP3/DNAJC11/ACO2/SLC25A5/GNB2/C6/VEZF1/XPO1/BCAM/PDHB/SLC4A4/RPL3/EIF4E/SLC25A10/TMPO/PCSK1N/CLTA/KPNB1/NDUFS2	0.0179563	0.33359
GO ENDOTHELIUM DEVELOPMENT	ADD1/CSNK2B/CTNNB1/ENG/FASN/CLIC4/GPX1/GSTM3/ANXA2/ICAM1/RHOA/RHOB/LAMA5/MSN/F11R/PECAM1/RAP1B/RDX/SETSIP/TJP1/EZR/VEZF1/COL18A1/EDF1/TJP2/ROCK2	0.0252555	0.423727												ATF5 TARGET GENES	AK2/LIMA1/SRBD1/SEL1L/ALDH3A2/BCAP29/HSP90AA1/TNPO1/DNAJA1/MYH9/ST13/RANGAP1/ATP6V1D/VWA8/NUP93/OGDH/SSBP1/EIF3B/NFKB1/COQ5/RPS12/NUP155/ACTR3/RTN4/STAT1/HSPE1/PARK7/SFPQ/MYL12B/EPCAM/TCP1/RPL21/HNRNPA2B1/RPL23/LSM8/PRKCSH/LANCL2/EIF2S1/MEIS2/RPS15A/BZW2/NMT1/TRA2B/MYOF/RPS24/NDUFA9/ESYT1/MAN2C1/ILF2/RPS27A/HSPD1/RPL32/BTF3/NHP2/ADD3/ALDOA/CCT5/PDIA4/EIF4A2/PRRC1/NDUFS4/YWHAZ/UGP2/TMED10/UQCRH/ND…	0.0180006	0.223469
GO VIRAL GENOME REPLICATION	TRIM28/ADAR/CTBP2/DDB1/DDX3X/DDX5/LARP1/PABPC1/APOBEC3C/IFI16/ILF3/LTF/PCBP1/PCBP2/HACD3/PPIA/PPIB/EIF2AK2/ZC3HAV1/RAB5A/RAD23A/STAU1/TOP2B/VCP/DEK/EEA1/BANF1/VAPA/ATG5/ROCK2/CDC42	0.0252555	0.424818												FOXD2 TARGET GENES	ARF5/AP2B1/CD9/CAPN1/RNH1/CD44/HSPA5/WDR37/RCN1/RRP12/CS/HAGH/THUMPD1/IDI1/VPS35/NUCB2/ALDH3A2/HACD3/ACTB/DNAJC10/CAPZB/TOLLIP/TNPO1/SEH1L/TRIP6/RPLP0/ITGA6/SCFD1/SUPT16H/CRAT/FKBP5/HSP90AB1/TMED1/SNRPD3/PHF5A/APEX1/HM13/HNRNPL/SF3A2/PDCD5/HNRNPUL1/BCAT2/WASL/DDX50/GOSR2/TMEM109/NUP98/TPI1/LPCAT3/HSPA9/FAF2/PSMD14/RTN4/CCT4/DARS2/RPN2/NEK9/GNA13/ALG5/CLTA/DDX39A/AHNAK/SNRPD2/PRDX5/TRAP1/KTN1/SMAR…	0.0184583	0.242045
GO NUCLEOTIDE EXCISION REPAIR	SLC30A9/PNKP/PARP1/DDB1/DDB2/PRPF19/HMGN1/LIG3/COPS4/POLR2A/POLR2H/RAD23A/RAD23B/RFC5/RPA1/RPS27A/TCEA1/UBA52/USP7/COPS2	0.0252555	0.483514												NFKB C	DDX17/LUC7L3/SUN2/RAB10/PFN1/S100A10/LASP1/RANBP10/BCKDK/ANP32A/ICAM1/G3BP1/VEZF1/GNA13/EIF5A/TOP1/LYPLA2/HSP90B1/ITGB4/TINAGL1/ARPC5/DNAJA1/NDRG2/UACA/DAP3/RHOA/PRKCD/PTMS/HCFC1/ENO3/RSF1/CYB5A/AKR1B1	0.0200587	0.330601
GO REGULATION OF CELL SHAPE	ZMPSTE24/MYL12B/GNA13/FERMT2/CORO1A/DAG1/DLG1/EPB41/F2/ALDOA/CYFIP1/FN1/PLXNB2/ANXA1/ANXA7/ICAM1/ITGB2/RHOA/RHOB/RHOC/MSN/MYH9/MYH10/F11R/PRPF40A/PARVA/RAC1/RDX/S100A13/TPM1/VIL1/EZR/MYH14/SEPTIN7/WDR1/CDC42	0.0252555	0.434829												E2F1 Q4	HMGN2/HNRNPD/OGDH/DDX17/FAU/LUC7L2/STAG2/PRMT1/PRPF38B/SRSF1/SRSF2/PCYT2/PELO/HNRNPA3/LGALS1/WASF2/DNAJC11/RAB11B/TRIM28/RPS6KA3/UBA1/HNRNPA2B1/SMC1A/EIF5A/CBX3/SMC3/PRKCSH/CBX5/PRKACA/ACTN4/TAOK3/ARPC1A/HNRNPA1/HMGB1/NOP10/MEIS2/ECE1/DDX42/ITGA1/CCDC47/LYAR/CTCF/RANBP1/KPNB1/PPP2R1A/DDB2/CA2/PRKDC/TPM1/SYNPO/PPP1R9B	0.0200587	0.384796
GO LYMPHOCYTE DIFFERENTIATION	CTNNB1/ANXA1/HMGB1/HMGB3/IRF2BP2/ITGB1/RHOA/LGALS1/ATM/PNP/PRKDC/RPL22/RPS6/SOD1/STAT3/PRDX2/TPD52/AP3B1/AP3D1/ATG5	0.0252555	0.44942												NKX2 2 TARGET GENES	DPM1/RALA/MATR3/HSPA5/TPR/LIMA1/HERPUD1/RRP12/THRAP3/EIF2AK2/RAB27A/NCK2/RAB7A/EXD2/XPO1/OXCT1/EIF3I/MGST2/SNX5/HNRNPC/DPYSL2/CBX5/CRAT/SORBS1/HSP90AB1/HNRNPH3/RAB18/TECR/RANGAP1/FKBP3/EIF5/SRP54/CSNK2A1/IDH3B/VAPA/FNDC3A/GSPT1/EHD4/IMPAD1/EIF3E/TBCB/RPS19/RAB3D/TMEM205/ATP13A1/ZC3HAV1/OGDH/HIBADH/EIF3A/XPNPEP1/TFAM/RPL34/UFSP2/HSPA8/PRPF19/TMEM109/NDUFS8/COPZ1/NUP107/PAK1IP1/RPS12/HSPA9/SUB1/SKP…	0.0204826	0.22477
GO REGULATION OF MUSCLE ORGAN DEVELOPMENT	FLOT1/DDX17/CTNNB1/DDX5/G6PD/LUC7L/MAPK1/YY1/DDX39B/YBX3	0.0252555	0.465517												NFKAPPAB65 01	ATP1B1/HNRNPR/ILK/RPS19/KRT23/PFN1/COL16A1/RANBP10/ICAM1/FLOT1/EIF4A2/YWHAZ/G3BP1/VEZF1/YWHAQ/EIF5A/RRAS/KAT7/HSP90B1/UACA/DAP3/EIF4G1/NDUFB9/SEC63/ENO3/RSF1/DSC2	0.0208315	0.336197
GO HUMORAL IMMUNE RESPONSE MEDIATED BY CIRCULATING IMMUNOGLOBULIN	CLU/HPX/IGHA1/IGHG2/IGHG3/IGKC/IGLC2/C1QBP/SERPING1/C1QB/C3/C4A/C6/C7/C9/CD81	0.0260128	-0.726428												DR1 Q3	STOML2/PLEC/HIBADH/SRSF6/PRMT1/DCTN1/DCTN2/PFN1/DMD/HMGCS2/TMED4/RTN4/AP1B1/SLC25A1/GOLGA4/UQCR10/POLR2H/HSD17B8/PAK1IP1/SOD1/DUSP3/FBLN1/LRP1/SEC22B/BCAM/VCL/INSR/EEF1B2/HSPE1/DNAJA2/CKAP4/HSPD1/MYH10/PAK4/NDUFS1/EIF4G1/PHB2/FKBP5	0.0208315	0.256583
GO ENDOTHELIAL CELL APOPTOTIC PROCESS	PAK4/COL4A3/ANO6/FGA/FGB/FGG/PDCD4/ICAM1/THBS1/COL18A1/AKR1C3	0.026312	-0.540041												GLI1 TARGET GENES	XPO1/KRT18/UMPS/ALDH1A2/RBM39/HNRNPA1/UBAP2L/EIF4A2/EIF4A1/PA2G4/HIBCH	0.0208315	-0.383814
GO PROTEIN DNA COMPLEX SUBUNIT ORGANIZATION	ANP32B/CTCF/SUPT16H/PARP1/DDB1/DDB2/CENPV/HMGB1/HMGB2/HMGA1/NPM1/HP1BP3/RSF1/CAND1/DMAP1/PSMC2/PSMC4/PSMC5/PSMC6/PTMA/RAD23B/RBBP4/RPA1/RPS27A/SETSIP/SMARCA4/SMARCC1/SMARCC2/SMARCD2/UBA52/UBTF/SMARCA5/RUVBL1/GTF3C5/RPL23	0.0275733	0.485461												ZNF561 TARGET GENES	FKBP4/AGK/PAFAH1B1/LUC7L/PSMB1/TSPAN9/ALG1/DNAJC25/HAGH/CTSA/ELAVL1/PKM/LLGL2/PAFAH1B3/HSP90AA1/AKR1B1/CTTN/NSFL1C/DYNLL1/RPL6/GOLGA3/DPYSL2/RANBP1/CRKL/SEC23B/MANBAL/PDCD5/TIMM50/TBCB/NAMPT/CAV1/SSBP1/CHCHD3/UBTF/SMARCD2/SRSF9/PAK1IP1/SOD2/COX7A2/LMNB1/MRPL3/ACTR3/GORASP2/DLST/ALG5/DDX54/GIPC1/AARS2/CNOT1/VASP/VGF/GAMT/ADRM1/RPL27/DCTN4/COL4A2/EIF4E2/ACTL6A/TLN1/BPHL/SEC24B/SEC11A/HDGF/PYCR2/EIF…	0.0209619	0.205241
GO TRANSCRIPTION COUPLED NUCLEOTIDE EXCISION REPAIR	DDB1/PRPF19/HMGN1/LIG3/COPS4/POLR2A/POLR2H/RFC5/RPA1/RPS27A/TCEA1/UBA52/USP7/COPS2	0.027586	0.48314												ARNT 02	U2AF2/SYNCRIP/PICALM/LRRC59/DCTN4/RPS28/GLYR1/GIGYF2/SEC23IP/HNRNPH2/RALYL/CANX/RBBP4/GAPDH/GNB2/GNAS/EPB41L4B/LONP1/CPT1A/TUBA4A/PES1/MANF/CBX5/ALDH6A1/PA2G4/HNRNPA1/PDCD6IP/DIP2B/SNX2/ARPC5/MTCH2/EIF4B/LAMP1/ALG1/CLTC/VGF/RPS2/SNTB2/HMGA1/NCL/PURA/EIF4G1/ATP6V1A/IGF2R/APEX1/NDUFA7/GMFB/UTP18/VPS26A	0.0213832	0.266857
GO SPROUTING ANGIOGENESIS	ANXA1/ITGB1/MIA3/RHOA/SMAD1/PKM/SYNJ2BP/PARVA/THBS1/CDC42	0.027586	0.49489												WCAANNNYCAG UNKNOWN	SYNCRIP/HNRNPM/STAG2/JUP/SERBP1/ARF6/DMD/BCKDK/NCLN/NFXL1/EPB41L2/NUMA1/YWHAG/LRP1/DYNC1LI1/PA2G4/MACROD1/LMAN2/RPL7/DNAJA2/NMT1/OTUB1/ACTR1A/PSMD4/PURA/NFIX/CHTOP/RDH14	0.0234372	0.31691
GO REGULATION OF SPINDLE ASSEMBLY	STAG2/DYNC1H1/HNRNPU/HSPA1B/DRG1/NUMA1/TPR/SMC1A/SMC3/VPS4B	0.027586	0.448251												COMP1 01	SRSF6/COL1A1/HMGB1/SERPINH1/MEIS2/MBNL2/FKBP11/CALD1/PLEKHA7/ILF3/CPT1A	0.0237398	0.328171
GO REGULATION OF VIRAL GENOME REPLICATION	TRIM28/ADAR/DDB1/DDX3X/DDX5/LARP1/PABPC1/APOBEC3C/IFI16/ILF3/LTF/HACD3/PPIA/PPIB/EIF2AK2/ZC3HAV1/RAD23A/STAU1/TOP2B/BANF1/VAPA	0.027586	0.427579												E2F Q2	ATP1B1/HMGN2/CAPZA1/HNRNPR/PRPF38A/SRRM1/PRKACB/DDAH1/SNRNP40/SERBP1/PABPC4/TINAGL1/AK3/CSRP1/VDAC2/DDX50/DAP3/CDC42/CAP1/TPR/RBBP4/GNB1/UQCRH/RCC2/TPM3/MPC2/ADO/ODR4/SFPQ/VPS26A	0.0242487	0.25808
GO NUCLEOSIDE MONOPHOSPHATE METABOLIC PROCESS	RAD50/PAICS/PNKP/DLG1/DTYMK/AK1/AK2/GART/APRT/IMPDH2/ATIC/AK3/SHMT1/TK2/UMPS/GMPS/TJP2	0.0276278	-0.457305												MCRS1 TARGET GENES	RAB7A/NSFL1C/HNRNPC/PNN/EFTUD2/SNRPB/UQCRC2/ILF2/HSPA6/DMAP1/HMGB1	0.0242487	0.540407
GO RECEPTOR METABOLIC PROCESS	FLOT1/CNPY2/AP2M1/CLTA/CLTC/AP2A1/AP2B1/DNM2/ECE1/SCRIB/GRB2/ANXA2/HNRNPK/APOE/ITGB1/ITGB2/LRP1/ARRB1/NSF/SH3GLB1/RAB5A/EZR/CAPN1/PICALM/CAV1/RAB11B/CD9/CD36/CD63/CD81	0.0282102	0.452313												SRSF4 TARGET GENES	GCLC/UQCRC1/DERA/EDC4/CTNNA1/HSPA5/DNAJC25/PABPC1/SDHA/ARHGEF1/DNAJC10/VDAC3/DDX1/GEMIN5/DNAJA1/GNAS/NSFL1C/RPLP0/FUS/TF/SCFD1/HNRNPC/SUN2/RPL3/FKBP3/PCK2/NOP56/MANBAL/PPP2CB/RPL18A/OGDH/EDF1/RPL19/KPNB1/SMARCD2/LRRC59/UGDH/PRPF19/RAB35/RPS12/STAT1/SF3B1/HSPE1/SRSF7/SFPQ/ACADM/PRDX1/TMEM214/ACSL3/NAGK/MCEE/GLO1/DEK/C3/SMARCA4/POR/ACTN4/TRIM28/RBM39/AOC3/IMMT/LANCL2/LDHA/NAT10/HNRNPA1/TRA2B/FLOT1/…	0.0245107	0.236892
GO RNA PHOSPHODIESTER BOND HYDROLYSIS	NUDT21/CPSF6/EXOSC6/XRN2/CNOT1/BOP1/SAMHD1/SND1/DCPS/APEX1/MOV10/POLR3K/EXD2/NHP2/EXOSC5/RNASE1/RPS21/MRPL44/RNASET2	0.0283793	-0.492063												FOXO3 01	HIBADH/SRSF7/TXNDC12/TPP1/SQSTM1/BUB3/DTNA/PNLIPRP2/TJP1/PPP1CB/MEIS2/PDCD4/IMPDH2/MPP6/MBNL2/PURA/NFIX/RSF1/VPS26A	0.0247249	-0.326528
GO FIBROBLAST GROWTH FACTOR RECEPTOR SIGNALING PATHWAY	CRKL/CTNNB1/GRB2/HNRNPA1/HNRNPF/HNRNPH1/HNRNPM/RAB14/POLR2A/POLR2H/MAPK1/MAPK3/PTBP1/THBS1/IQGAP1	0.0283793	0.474445												ELF1 Q6	RPL17/HM13/ADD3/RAC1/PABPC1/ATP2A3/SUPT16H/MARCKS/GPX1/SF1/CTSA/CLIC1/LIMS1/ARL6IP5/RPL34/COL6A3/ITPR2/DERL1/IQGAP1/RALA/CMAS/STIM1/GRB2/SNX2/ARPC2/DNAJA2/MYO1C/TLN1/CTCF/PSME2/CAMK1D/VIM/CTNND1	0.0247249	0.404121
GO TYPE I INTERFERON PRODUCTION	G3BP1/FLOT1/CTNNB1/DDX3X/DHX9/DHX36/XRCC6/HMGB1/HMGB2/HSPD1/IFI16/NFKB1/PCBP2/POLR3K/POLR2H/PPM1B/NPLOC4/PRKDC/STAT1/XRCC5/YY1/TRIM25/CD14	0.0283793	0.448961												ZNF34 TARGET GENES	GDI2/FKBP1A/GLG1/SSBP1/SMARCD2/MLEC/SNRPB/RPL36/RPL27/GIT2/GC/DDX46/ALDOA/SORBS2/PAFAH2/CENPV/SLC33A1/EIF3F/DMAP1/DHTKD1/NPLOC4/HMGB1/SPATS2L/MCTS1/NME1/ARPC1A/SEC22B	0.0247394	0.338737
GO CELLULAR RESPONSE TO XENOBIOTIC STIMULUS	CES1/PTGES3/CBX3/CRYZ/CYB5R3/DPEP1/EIF4E/EPHX1/ACSL1/FECH/AKR7A3/PHGDH/GGT1/GSTA1/GSTA2/GSTM2/GSTM3/GSTP1/HSP90AB1/ICAM1/AQP1/MGST1/MGST2/MGST3/PCK2/POR/BPHL/PPP1R9B/AKR7A2/AOC3/AIP/GSTO1	0.0286728	-0.356036												CREBP1 Q2	IRF2BPL/DHX36/SRSF1/CHGB/GLYR1/DMD/ATG5/SMAD1/MCAM/ERLIN1/RAB6A/TRAP1/GNAS/MLF2/ELAVL1/STAT3/SDHB/HNRNPA2B1/ABHD16A/CBX3/GNL1/EEF2/HSPA9/DDX3X/VGF/RANBP2/PDP1/TSPAN7/PPP2R2A/TPM4/PAFAH1B1/DLST/THRAP3/PTGES3	0.0252111	0.327209
GO POSITIVE REGULATION OF TRANSMEMBRANE RECEPTOR PROTEIN SERINE THREONINE KINASE SIGNALING PATHWAY	GIPC1/PARP1/CSNK2B/ENG/SNW1/FKBP8/HSP90AB1/ILK/MEN1/NUMA1/PELO/THBS1/NUP93	0.0287307	0.497694												VDR Q3	PICALM/DHX30/STAG2/KRT13/CCT7/AP1B1/RAB6B/TXNDC12/MPC2/RRBP1/VEZF1/YWHAG/LRP1/XPO1/BCAM/EIF5A/TPT1/HNRNPUL1/SMARCA5/MEIS2/TMEM30A/EIF4E/XPO7/CTCF/PCBP2/EIF4G2/RBM26/PTMS/FKBP2/SEC63/NDUFA6	0.0258988	0.379984
GO CHROMOSOME SEPARATION	CSNK2A1/ATM/NUMA1/DYNC1LI1/PPP2R1A/RAD21/TOP2B/TPR/CUL3/BUB3	0.028946	0.576133												AP2 Q6 01	ZNRF2/PICALM/COL12A1/MGAT2/PABPC4/PABPC1/RALYL/ARF3/ANP32A/BCAT2/TRIM28/UBTF/RAB35/DYNC1LI1/CNP/RAD21/RPL36AL/HDLBP/MTCH2/MYH10/CTCF/PTMA/EIF4G2/TERF2/POFUT1/RNF40	0.0265103	0.352453
GO GOLGI TO PLASMA MEMBRANE TRANSPORT	RAB10/DNM2/ACSL3/MACF1/GOLGA4/ANK3/KRT18/NSF/GOPC/EXOC4/GOLPH3/SPTBN1/VAMP2/SEC16A	0.028946	-0.600439												E2A Q2	GCAT/CRYAB/TMED9/PRPF38B/JUP/SERBP1/MACF1/DMD/LAMA4/ATP2A2/ZNF326/GOLGA4/GNAS/RPL28/TUBA4A/CAST/PSIP1/MACROD1/COL1A1/CELA3A/CELA3B/GRB2/USO1/NADK2/CRAT/ITGA6/HMGA1/EIF4G2/CFL1/RBM26/CAMK1D/SPCS2/GHDC/ENO3/PPP1R9B	0.0267234	-0.29119
GO NEGATIVE REGULATION OF PROTEIN CONTAINING COMPLEX ASSEMBLY	TUBB4A/TRIOBP/PARK7/ADD1/CLU/ADD3/CRYAB/DDX3X/ALB/FKBP4/MAPRE1/RPL13A/GSN/TMOD3/HMGB1/PFN1/PFN2/VPS35/PRKCD/RDX/SPTAN1/SPTBN1/SPTBN2/TBCD/VDAC2/VIL1/CAPZA1/CAPZA2/CAPZB/HIP1R/CDC42	0.0290193	0.397558												TET1 Splice Variant VP DE456 TARGET GENES	RSF1/ATG5/HAGH/PFKP/DHX29/NUCB2/SAR1A/GEMIN5/TMED2/ERP29/HNRNPC/RPL3/RANGAP1/PSMB5/STAG2/GSPT1/EEF1D/ERLIN1/GCG/TMPO/COL5A1/PDHA1/DHX30/SDF2/MYH11/EIF4E2/MAN2C1/TBCD/PARP1/SFXN5/NBAS/UTRN/CTNNB1/DCXR/GUSB/RNPEP/NDUFV2/COX5A/FAHD1/RCC1/P4HB/ATAD3A/HIBCH/AQP1	0.0267234	0.351931
GO SISTER CHROMATID SEGREGATION	CTCF/STAG2/PHB2/CTNNB1/PDS5B/NUP62/VPS4A/HNRNPU/KPNB1/ATM/NUMA1/DYNC1LI1/PPP2R1A/RAD21/RAN/SFPQ/TOP2B/TPR/SEH1L/SMC1A/CUL3/SMC3/BUB3/VPS4B	0.0297704	0.512064												GCGNNANTTCC UNKNOWN	HCCS/SRP14/PUF60/SNRPD2/CBX3/SND1/DDX24/DHX30/SUN2/DCTN2/SNRPC/DNAJA1/HSPE1/PCYT1A/MOGS/HSPD1/SORBS3/BZW1/EIF4A1/SF3B1/HNRNPA2B1	0.0267554	0.394239
GO DOUBLE STRAND BREAK REPAIR	ACTR2/RAD50/PSMD14/PARP1/DDX1/FUS/XRCC6/SAMHD1/PRPF19/LIG3/MGMT/ATM/PML/EXD2/OTUB1/PRKDC/RAD21/RECQL/RPA1/SFPQ/UBE2N/VCP/XRCC5/YY1/DEK/BRCC3/TNKS1BP1	0.0297704	0.488257												E2F5 TARGET GENES	LASP1/UPF1/LUC7L/RPS20/PTBP1/MDH1/ERP44/HMGB3/NOP58/SEC61A1/SLK/RHOA/VPS35/SEL1L/DAZAP1/ATP2A3/RAB7A/GNB1/UBA5/PDS5B/CTTN/ADD1/SNX5/DPYSL2/SORBS1/TMED1/RANBP1/SNRPD3/RANGAP1/VTI1B/PSMB5/HM13/VAPA/CTCF/GSPT1/USF2/ATP13A1/UBTF/SLC25A11/VTN/TMEM33/RPS13/MAGOHB/ALDH5A1/HSPA9/CLINT1/LMNB1/STAT1/HSPE1/BCAS2/SPCS2/ENY2/SARDH/NCOA5/STAU1/MGME1/COX7C/SMARCA4/PSMA1/SPCS3/PRKCSH/ACTN4/TMEM160/MRPS25/COL4A2/…	0.0267554	0.275141
GO PROTEIN KINASE B SIGNALING	PARK7/DAG1/DLG1/ENG/LEMD2/GPX1/GRB2/HSP90AA1/HSP90AB1/ILK/INSR/ITGB1/MYDGF/RTN4/RAC1/RRAS/THBS1/C1QBP/TXN/AKR1C3/MTDH	0.0306456	0.429378												ZNF205 TARGET GENES	LAP3/FKBP4/SLC25A13/UPF1/LUC7L/PSMB1/SEC62/RPS20/UQCRC1/TSPAN9/PTBP1/MVP/EHD2/ALG1/EDC4/LIMA1/SYNE2/NOP58/DNAJC25/HAGH/GNAI3/PDIA5/ERLEC1/RAB27A/CDC42/SEL1L/LLGL2/ACTB/ARHGEF1/GTF3C1/RAB21/HSP90AA1/XPO1/ADD1/FKBP1A/RPL6/NUDC/LYZ/PDPR/SCFD1/MYL6/EPB41L4B/NDUFB7/GCAT/TOMM22/PACSIN2/AP1B1/RPL3/PSMA3/SNW1/TRIP11/PCK2/PSMA6/PYGB/CSNK2A1/HM13/IDH3B/APMAP/VWA8/PSMD7/BCKDK/EEF1D/PPP2CB/TBCB/ABHD11/GTPBP4…	0.0267554	0.20338
GO NEGATIVE REGULATION OF ACTIN FILAMENT DEPOLYMERIZATION	TRIOBP/ADD1/ADD3/GSN/TMOD3/LIMA1/RDX/SPTAN1/SPTBN1/SPTBN2/VIL1/CAPZA1/CAPZA2/CAPZB	0.0317548	0.532944												GTTRYCATRR UNKNOWN	STOML2/DHX30/RPL35A/CHCHD3/TNKS1BP1/PCSK1N/PBXIP1/TUBB4A/GAPDH/YWHAZ/MPC2/HSD17B8/DTNA/YWHAE/DUSP3/YWHAQ	0.0279924	0.40557
GO NEGATIVE REGULATION OF PROTEIN CONTAINING COMPLEX DISASSEMBLY	TRIOBP/ADD1/ADD3/GSN/TMOD3/LIMA1/RDX/SPTAN1/SPTBN1/SPTBN2/VIL1/CAPZA1/CAPZA2/CAPZB	0.0317548	0.532944												HMGB2 TARGET GENES	LIMA1/YBX3/CS/MYLK/RAB7A/TPD52/EXOSC5/HADHA/HNRNPC/TMED1/PES1/PACSIN2/ST13/PSMA3/VTI1B/COG4/HNRNPUL1/PDAP1/BUD31/SEC61B/GOSR2/EFTUD2/EIF4G2/VWF/PTGES3/PAK1IP1/SRSF3/RPS12/HSPA9/SKP1/SSR3/ACTR3/FN1/STAT1/CCT4/PNO1/FARSB/RBBP5/DARS2/SPCS2/NDUFB3/ALG2/UFM1/RPL21/CALD1/CSE1L/NCLN/MACF1/RBM39/ZRANB2/DTNA/ANXA1/HNRNPA1/DYNC1LI2/TXN/FLOT1/THBS1/UACA/HADHB/SEPTIN11/TPM1/HDGF/RPS27A/ENAH/NUP205/NUP35/SUCL…	0.0279924	0.237047
GO CELLULAR RESPONSE TO DNA DAMAGE STIMULUS	HUWE1/ACTR2/RAD50/TRIM28/PSMD14/ZMPSTE24/NDRG1/SLC30A9/WDR4/RUVBL2/SUPT16H/PNKP/PARK7/CBX3/CLU/PARP1/DDB1/DDB2/DDX1/DDX5/DHX9/FH/SNW1/CNOT1/PDS5B/CBX5/FUS/XRCC6/SAMHD1/GIGYF2/PRPF19/GNL1/GRB2/MCTS1/MACROD1/HMGB1/HMGB2/HMGN1/HMGA1/HNRNPK/PRMT1/APEX1/DNAJA1/IFI16/LIG3/MEN1/MGMT/MIF/MYO6/ATM/NONO/NPM1/RPS27L/COPS4/TAOK3/PML/POLR2A/POLR2H/EXD2/PPP5C/OTUB1/NPLOC4/PRKCD/PRKDC/DMAP1/MAPK1/MAPK3/PSMD10/C…	0.0317548	0.398512												ZNF33A TARGET GENES	SEC62/SAMM50/PBLD/PPP1R9B/ALDOC/LGALS8/ACADM/ECE1/USP9X/MACF1/PDHA1/VPS53/IQGAP2/GSTO1/CCT5/CPT2/EPB41/CALM3/WDR43/TK2/SRP68/IRF2BP2/KRT19/CTBP2/HMGB1/NUDT19/PHB2	0.0283981	-0.369294
GO POSITIVE REGULATION OF CELL PROJECTION ORGANIZATION	ACTR2/ARPC2/WASF2/NCKAP1/SEPTIN9/AP2A1/DHX36/DNM2/DPYSL3/CTTN/RAB21/CYFIP1/FN1/MACF1/CORO1C/PLXNB2/GDI1/GOLGA4/DBNL/HSPA5/APOE/ILK/ITGA6/AGRN/RHOA/ARHGDIA/LRP1/NME1/NME2/OPA1/PAFAH1B1/PFN1/TMEM30A/MAP2K2/CAMK1D/RAC1/RALA/REG1A/S100A9/VIL1/SF3A2/SNX3/IQGAP1/WASL/SCARB2/CROCC/SEPTIN7/CDC42	0.0317548	0.362703												BARX2 TARGET GENES	ENPP4/AK2/RECQL/HSPB6/UTP18/PTBP1/MDH1/SLC30A9/ALG1/CTNNA1/HSPA5/WDR37/TPR/LIMA1/PHPT1/SNRNP40/CS/HAGH/IDI1/VPS35/LMCD1/SEL1L/ACTN1/ENO1/RAB7A/TOP2B/MCCC1/DNM2/XPO1/HUWE1/NID2/KHSRP/DYNLL1/RPLP0/FH/HNRNPC/CBX5/TOMM22/PACSIN2/MYH9/SAMM50/FKBP3/PSMA3/EIF5/MTHFD1/TRIP11/TPD52L2/SEC23B/MAGT1/RBM3/GSPT1/RNF40/EHD4/IMPAD1/EIF3E/SARS2/TIMM44/ILVBL/TIMM50/TBCB/HNRNPUL1/MRPL4/RAB3D/TMEM205/PPP2R1A/RPL18A/…	0.028907	0.197732
GO REGULATION OF DENDRITE MORPHOGENESIS	ACTR2/ADAM10/PDLIM5/CFL1/DHX36/CTTN/RAB21/DBNL/ILK/OPA1/PAFAH1B1/YWHAH	0.0317654	0.406562												HOXB4 TARGET GENES	M6PR/PSMB1/RPS20/MDH1/MATR3/RNH1/SEC63/PNKP/RAB27B/WDR37/RCN1/SNRNP40/CS/DIP2B/IDI1/PKM/ASNS/HACD3/HSP90AA1/EXD2/XPO1/SEH1L/TRIP6/PSMC5/NUDC/GOLGA3/CRAT/HSP90AB1/ERMP1/CRKL/ATP6V1D/EIF5/TRIP11/TPD52L2/APMAP/FNDC3A/LMF1/GSPT1/EHD4/EMC2/SNRNP70/TIMM44/ILVBL/FBL/NAMPT/KPNB1/GOSR2/NUP88/SMARCD2/UFSP2/OSBP/ALDH2/LPCAT3/CMAS/RAB35/SOD2/TMEM30A/GOLPH3/PCCB/EIF4G1/SF3B6/RPS15/RTN4/STAT1/STXBP3/SLC35A3/MY…	0.0289293	-0.223843
GO REGULATION OF DNA REPAIR	ACTR2/TRIM28/PARP1/DHX9/FUS/HMGB1/MGMT/PML/OTUB1/PRKDC/RPS3/TERF2/UBE2N/UBE2V1/DEK/BRCC3	0.0317654	0.515466												ZNF708 TARGET GENES	PSMC4/DAZAP1/DDX24/TXNDC12/HSD17B4/BTF3L4/NAT10/SRP9/TNKS1BP1/CTNNB1/DMAP1/SND1	0.0294227	0.342805
GO RESPONSE TO XENOBIOTIC STIMULUS	CES1/PTGES3/CBX3/CRYZ/CYB5R3/DNM2/ABAT/DPEP1/EIF4E/EPHX1/ACSL1/FECH/AKR7A3/PHGDH/GGT1/GCLC/GOT2/GPX1/GSTA1/GSTA2/GSTM2/GSTM3/GSTP1/HSPA5/HSP90AB1/ICAM1/AQP1/MGST1/MGST2/MGST3/PCK2/POR/PPP2R2A/PPP5C/PRKACB/PRKAR2B/RANBP2/SOD1/BPHL/CALM3/PPP1R9B/AKR7A2/AOC3/AIP/EFTUD2/GSTO1	0.0317654	-0.359387												CRGAARNNNNCGA UNKNOWN	TLN1/EEF1B2/U2AF2/PRPF19/AIP/BZW1/RPS27/PICALM/TPT1/ACIN1/NDUFS1/ARGLU1/CCAR2/RABEP2/EIF1B/SPTAN1	0.0294954	0.468378
GO IMMUNOGLOBULIN PRODUCTION	EXOSC6/GALNT2/SAMHD1/GPI/HLA-E/HPX/HSPD1/IGKC/ATM/PRKDC/TRAF2	0.032192	-0.375622												AP2 Q6	HMGN2/STAG2/RAB10/SFXN2/PABPC1/DDX5/CYB5R1/RRBP1/TRIM28/UBTF/RAB35/CNP/SMARCD2/KAT7/ARPC1A/HDLBP/MEIS2/TLN1/IGFBP7/ALG5/CTCF/ACTR1A/MAPRE1/SPCS2/VPS35/TERF2/ACTB/POFUT1	0.0296545	0.409502
GO CELLULAR MODIFIED AMINO ACID BIOSYNTHETIC PROCESS	PARK7/CKB/ALDH9A1/GAMT/GART/GATM/GGT1/GCLC/HAGH/ACADM/MGST2/MTHFD1/ATIC/ALDH7A1/CKMT1A/CHDH/CNDP2/SHMT1	0.0322743	-0.463305												ZNF10 TARGET GENES	LASP1/MGST1/LYPLA2/MDH1/LIMA1/GDI2/SEC61A1/DNAJC25/CS/RPL18/GNAI3/ASNS/SMC1A/FERMT2/ACTB/BCAP29/MCCC1/WDFY1/GGT1/PSMB5/ACIN1/DNAJC3/CORO1A/NUP93/TBCB/SSBP1/CHCHD3/EDF1/PSMD3/GOSR2/ENO3/PFN1/TRIM2/EIF4G2/COQ5/PTGES3/RAB5B/CMAS/SUB1/C9/CSNK1A1/ERGIC1/NID1/CNN3/NUP43/CAT/RPL5/GOT2/DSTN/HNRNPR/MACF1/NDUFA5/ALDH1A2/ACTN4/PAK4/HIP1R/RPL27/MACROD1/PRPH/NMT1/TLN1/HINT2/RPS6/UACA/HNRNPD/NUP54/SEPTIN11/SEC…	0.0297686	0.187808
GO REGULATION OF CELL PROJECTION ORGANIZATION	ACTR2/ARPC2/WASF2/ADAM10/PDLIM5/CFL1/NCKAP1/SEPTIN9/CRKL/AP2A1/DHX36/DNM2/DPYSL2/DPYSL3/CTTN/FKBP4/RAB21/CYFIP1/SYNE2/FN1/MACF1/CORO1C/PLXNB2/GDI1/GOLGA4/DBNL/HSPA5/ICAM1/APOE/ILK/ITGA6/AGRN/ARF6/RHOA/LGALS1/ARHGDIA/LRP1/TACSTD2/MOV10/NME1/NME2/OPA1/PAFAH1B1/PFN1/PFN2/VPS35/TMEM30A/PRKCD/RCC2/MAP2K2/CAMK1D/RTN4/RAB5A/RAC1/RALA/RDX/REG1A/S100A9/VDAC3/VIL1/EZR/VIM/YWHAH/RABEP2/SF3A2/CAPZB/CAV1/SNX3…	0.0330759	0.345483												E2F Q4	HMGN2/HNRNPD/HNRNPR/SRSF7/DDX17/STAG2/SRSF1/SRSF2/PCYT2/DMD/TRA2B/NUP62/NOLC1/DNAJC11/ACO2/GAPDH/POLR2A/RAB11B/ILF3/LUC7L3/PHF5A/STT3B/SMC1A/SNRPD1/SMC3/CBX5/CAND1/ALDH6A1/HNRNPUL1/HNRNPA1/UGGT1/MEIS2/TMEM143/AK2/TMPO/MYH10/CTCF/RANBP1/KPNB1/NCL/DDB2/PRKDC/GSPT1	0.0299837	0.352868
GO MACROMOLECULE METHYLATION	TRIM28/ZMPSTE24/CTCF/WDR4/PARP1/CTNNB1/FBL/ETF1/SNW1/CHTOP/GCG/GNAS/FAM98B/GSPT1/HSD17B10/PRMT1/LMNA/MECP2/MEN1/MGMT/PCMT1/TRMT10C/DMAP1/RNF20/MEPCE/RAB6A/RBBP5/RBM15/SNRPB/SNRPD3/WDR82/WDR61/RAB3D	0.0330759	0.368248												E2F Q6	HMGN2/HNRNPD/HNRNPR/SRSF7/DDX17/STAG2/SRSF1/SRSF2/PCYT2/DMD/TRA2B/NUP62/NOLC1/DNAJC11/ACO2/GAPDH/POLR2A/RAB11B/ILF3/LUC7L3/PHF5A/STT3B/SMC1A/SNRPD1/SMC3/CBX5/CAND1/ALDH6A1/HNRNPUL1/HNRNPA1/UGGT1/MEIS2/TMEM143/AK2/TMPO/MYH10/CTCF/RANBP1/KPNB1/NCL/DDB2/PRKDC/GSPT1	0.0299837	0.352868
GO NEGATIVE REGULATION OF RNA CATABOLIC PROCESS	LRPPRC/SYNCRIP/HNRNPA0/PKP3/DHX9/DHX36/DKC1/ELAVL1/LARP1/TARDBP/FUS/PABPC1/HNRNPC/HNRNPD/HNRNPU/YBX1/NBAS/TAF15/SLIRP/RBM10/YBX3/THRAP3	0.0355997	0.551142												TGCGCANK UNKNOWN	XRCC5/RPL19/RPL14/LSM8/HNRNPL/MECP2/RPS16/PCYT2/EIF2S2/ABHD14B/PABPC1/SEC23IP/USF2/TXNDC12/ACOT13/EIF4A2/MPC2/SNRNP70/SDHA/LRP1/SNRPD2/EIF3E/CNBP/SMARCA5/UBA52/SMARCA4/DDX3X/RPL5/DNAJA2/PCSK1N/HINT1/PRDX3/PTMA/RHOA/CDC5L/VAT1/ATP6V1F/HACD3/NCOA5/FKBP2/NUDT9/DAD1/GTF3C1/TECR/PTGES3/U2AF2/RAB1B/CCT3/NONO/SRSF7/EIF2B5/SRSF1/ALG9/SRSF2/RAB18/DLD/RAB10/PDXDC1/SNW1/SFXN2/DMD/TRAM1/HNRNPH1/TMED4/TOLLIP/…	0.0299837	0.254936
GO REGULATION OF EPITHELIAL CELL APOPTOTIC PROCESS	PAK4/EIF2S1/ANO6/FGA/FGB/FGG/PDCD4/GSN/ICAM1/SRSF6/THBS1/COL18A1/CAST/AKR1C3	0.0367188	-0.531492												GTGACGY E4F1 Q6	RPL18/OGDH/IRF2BPL/FAU/DHX36/PDPR/LRRC59/DHX29/NDUFA13/RAB7A/GLYR1/GIGYF2/TRA2B/MAOA/NOLC1/RAB2A/ARF4/UFC1/NDUFA10/GNB2/GNB1/GNAS/COPS2/SSR4/ATP6AP2/PRKAR2A/IDH3G/GLOD4/SMARCA5/VAMP2/UBA52/SKP1/DDX3X/DNAJA1/DSG2/NDUFV1/DDX50/SEC24B/CTCF/PTMA/PPP2R1A/STXBP3/PDP1/PURB/ATP6V1A/TSPAN7/PPP2R2A/NUP98/ANXA7/PAFAH1B1/GTF3C1/TERF2/EHD4/XPNPEP1/RPL13A/PTGES3/HM13/SRSF1/RAB18/STT3A/CHGB/PDXDC1/TAGLN2/HNRNPH…	0.0309204	0.228645
GO REGULATION OF MICROTUBULE BASED PROCESS	PDCD6IP/TUBB4A/RBM14/STAG2/CLTC/CTNNB1/DCTN1/DYNC1H1/FKBP4/MAPRE1/MACF1/NUP62/HNRNPU/HSPA1B/RHOA/LAMP1/MECP2/DRG1/NPM1/NUMA1/PAFAH1B1/NSFL1C/RAC1/RANBP1/RPS3/TBCD/TPR/XPO1/SMC1A/SMC3/ROCK2/VPS4B	0.0367188	0.30259												ZNF524 TARGET GENES	M6PR/LUC7L/TSPAN9/LLGL2/HACD3/TNPO1/GNAS/NSFL1C/PSME2/NOP56/ASAH1/MRPL4/DDX50/PBLD/SMARCD2/LRRC59/OCIAD1/GAPDH/TPI1/SOD2/NDUFS7/ACAT2/LRP1/NDUFA10/MRPL44/MMAB/RPL11/GTF3C5/MRPL39/SEC13/RPL29/GLOD4/SRRM2/CTNNB1/PDHB/SLC25A6/SLC33A1/GNB2/HCFC1/DMAP1/PLEC/ZNRF2/NPM1/SF3A3/MYO1C/RNPS1/ALG11	0.031178	0.242522
GO REGULATION OF MITOCHONDRIAL MEMBRANE PERMEABILITY INVOLVED IN APOPTOTIC PROCESS	ACAA2/YWHAQ/GCLC/SLC25A5/NMT1/YWHAB/YWHAE/YWHAG/YWHAH/YWHAZ/HIP1R	0.0367188	0.501635												E2F Q6 01	HMGN2/PDS5B/PUF60/HNRNPD/DDX17/LUC7L2/STAG2/SRSF1/SRSF2/RPS19/PCYT2/SERBP1/DMD/DNAJC11/RBBP4/NDUFA11/GAPDH/SORBS1/RAB11B/MAT2A/CNPY2/YWHAQ/STT3B/RALY/SMC1A/EIF5A/SMC3/PRPF38A/PRKCSH/CBX5/ACIN1/CNBP/HNRNPA1/CTCF/PTMA/RANBP1/KPNB1/NCL/DDB2/PRKDC/DLST/DPYSL2/PPP1R9B	0.0317936	0.405466
GO POSITIVE REGULATION OF DNA BINDING	TRIM28/PARK7/PARP1/CTNNB1/HMGB1/HMGB2/NME1/DDRGK1/TXN/CALM3/EDF1	0.0367188	0.515851												E2F 03	HMGN2/PDS5B/PUF60/HNRNPD/DDX17/LUC7L2/STAG2/SRSF1/SRSF2/PCYT2/EIF2S1/SERBP1/FUS/DMD/RPS20/LGALS1/ARF3/DNAJC11/ANP32A/RBBP4/GAPDH/RAB11B/MAT2A/RPL28/STT3B/SMC1A/EIF5A/PRPF38A/SMC3/PRKCSH/CBX5/TOP1/CAND1/CNBP/HNRNPA1/HNRNPA0/AK2/SLC25A11/CTCF/PTMA/RANBP1/ATP6V1D/EIF4G2/DDB2/FKBP5/PRKDC/DLST/TCP1/DPYSL2/PPP1R9B	0.0323861	0.325333
GO MICROTUBULE CYTOSKELETON ORGANIZATION	PDCD6IP/ACTR1B/ACTR1A/TUBA1B/TUBB4A/TUBB4B/RBM14/DCTN2/STAG2/RCC1/CLTC/CNP/CRYAB/CTNNB1/DAG1/DCTN1/DLG1/DYNC1H1/DYNC1LI2/TUBB/FKBP4/MAPRE1/FLNA/SYNE2/NUP62/SUN2/GAPDH/EML4/GOLGA2/HNRNPU/HSPA1B/TUBB8/ITGB1/KPNB1/RHOA/LLGL2/LMNA/MECP2/MYH9/DRG1/NPM1/NUMA1/PAFAH1B1/SBDS/DYNC1LI1/PPP2R1A/NSFL1C/RAC1/RAN/RANBP1/RPS3/SON/TBCD/TPR/TUBA4A/VCP/EZR/XPO1/TUBA1A/TUBAL3/SMC1A/TUBA1C/MAP7/SMC3/ROCK2/VPS4B/CROC…	0.0367188	0.318145												NFKAPPAB 01	ATP1B1/SUN2/PFN1/COL16A1/BCKDK/ICAM1/GNB1/G3BP1/VEZF1/EIF5A/RRAS/ACTN1/HSP90B1/ITGB4/ARPC2/UACA/DAP3/MSN/PTMS/HCFC1/ENO3/RSF1/CYB5A	0.032552	0.342622
GO INTRA GOLGI VESICLE MEDIATED TRANSPORT	VTI1B/COPE/COPA/COPB1/COPZ1/COPG1/COPG2/GOLGA3/RAB6B/RAB6A/NAPG/COPB2/GOSR2	0.0367188	-0.705033												E2F2 TARGET GENES	RECQL/HSPB6/UTP18/PTBP1/MATR3/EHD2/CUL3/WDR37/LIMA1/PHPT1/PKP2/DNAJC25/U2AF2/IDI1/GRIPAP1/RAB27A/ACTN1/SLC25A3/ARHGEF1/XRCC5/DNM2/BZW1/XPO1/RAB10/HADHA/KHSRP/SNX5/RPLP0/ERP29/DNAJB11/MYL6/COMT/HSP90AB1/CRKL/PHF5A/ACO2/SRP54/TPD52L2/CSNK2A1/GSPT1/NDRG1/SF3A2/RPS16/SSBP1/EIF3B/CHCHD3/TMEM245/SEC61B/XPNPEP1/SMC3/RPL28/RPL19/KPNB1/GOSR2/CDK5RAP3/CCDC47/PRKAR1A/TMEM97/OCIAD1/NUP98/MLEC/PTGES3/PAK1IP1/…	0.0334687	0.178146
GO POSITIVE REGULATION OF CELL CYCLE PROCESS	MYBBP1A/GIPC1/PHB2/DDX3X/DYNC1H1/EIF4G1/CENPV/CNOT1/NUP62/TMOD3/ANXA1/HNRNPU/PRMT1/APEX1/APP/INSR/RHOA/MECP2/ATM/NPM1/NUMA1/DYNC1LI1/PLRG1/PML/PRKACA/RCC2/NSFL1C/MEPCE/RAD21/RANBP1/RDX/RPL26/SFPQ/DDRGK1/TPR/CUL3/TNKS1BP1/RPL23/ROCK2/VPS4B/CDC42	0.0367188	0.393227												ZNF597 TARGET GENES	CUL3/RSF1/PKM/ASNS/ENO1/EPB41L2/HUWE1/HSP90AB1/NDUFB7/TECR/LGALS1/TPD52L2/TBL2/ENO3/PFN1/SLC25A11/COL1A1/NFKB1/NUP107/SOD2/LMNB1/GPD2/NDUFS7/STAT1/HSPE1/SRSF7/ECE1/RAB14/RPS10/PSMA1/RBM39/MCCC2/CD36/HNRNPA1/CAB39/SMPD4/ANP32B/RPS6/RPS2/CLTC/RPL11/TOR1AIP1/ILF2/PARP1/HSPD1/ATM/ITGB1/SLC25A4/PELO/PAFAH2/CALM3/G6PD/ADAR/LMNA/SQSTM1/PRKCD/B2M/AP1G1/CTNNB1/SEPTIN2/GNB2/NMNAT1/MCFD2/ALYREF/SEPTIN9/HMGB…	0.0334712	0.268717
GO REGULATION OF MITOCHONDRIAL OUTER MEMBRANE PERMEABILIZATION INVOLVED IN APOPTOTIC SIGNALING PATHWAY	ACAA2/YWHAQ/GCLC/SLC25A5/NMT1/YWHAB/YWHAE/YWHAG/YWHAH/YWHAZ/HIP1R	0.0367188	0.501635												E2F 02	HNRNPD/HNRNPR/SYNCRIP/SRSF7/STAG2/SRSF1/DMD/TRA2B/RPS20/NUP62/NOLC1/ACO2/GAPDH/EIF4A1/POLR2A/ILF3/LUC7L3/HNRNPA2B1/PHF5A/STT3B/SMC1A/SNRPD1/CBX3/SMC3/CAND1/ALDH6A1/HNRNPUL1/UGGT1/TMEM143/AK2/TMPO/MYH10/PTMA/RANBP1/CDC5L/NCL/HMGA1/FKBP5/PRKDC/MEPCE/GSPT1	0.0336471	0.311921
GO REGULATION OF MEMBRANE PERMEABILITY	PDCD6IP/PPIF/ACAA2/YWHAQ/CNP/GCLC/SLC25A5/NMT1/F11R/STAT3/YWHAB/YWHAE/YWHAG/YWHAH/YWHAZ/HIP1R/TJP2	0.0367188	0.379971												GLI4 TARGET GENES	ARF5/AGK/EDC4/DNAJC25/HAGH/TRAM1/IDH3G/PFN2/HACD3/ARHGEF1/DDX1/EXD2/ZMPSTE24/MTIF2/NSFL1C/RPL6/FUS/GOLGA3/TF/HSP90AB1/HNRNPH3/TMED1/RAB18/SNRPD3/VWA8/MAPK3/EIF3E/SSBP1/PSMD3/SMARCD2/TRIM2/EIF4G2/COQ5/MLEC/PTGES3/METAP2/ARPC3/NUP107/SOD2/TMEM30A/FAM162A/MRPL3/NDUFS7/RBBP5/NEK9/ALG5/RPL5/MCEE/TM9SF2/SNRPB/ECHS1/REEP5/RPL36/DHX30/LANCL2/RPS15A/HNRNPA1/DHX9/MRPL44/FLNB/ARPC5L/MYOF/MAN2C1/CLTC/RPS8/HD…	0.0337318	0.251587
GO ZYMOGEN ACTIVATION	ENO1/FGA/FGB/FGG/GGT1/ANXA2/IFI16/ASPH/CUZD1/PGK1/PRSS3/THBS1	0.0367188	-0.58478												ATF4 Q2	OGDH/IRF2BPL/DHX36/SRSF1/DCTN1/SNRNP40/ALDOA/RAB7A/PABPC1/MAOA/ATG5/SMAD1/FLNC/NDUFA10/HP1BP3/GNAS/PDAP1/SORBS1/SDHB/HNRNPA2B1/HNRNPAB/XPO1/DERL1/CBX3/GNL1/CNBP/STIM1/DDX3X/NDRG2/AP2M1/CTCF/PSMD4/BUD31/PSMD7/MBNL2/CDC5L/PDP1/EIF4G1/NUP98/ABHD11/TPM4/PAFAH1B1/ENO1/TNXB/SIDT2/PTGES3	0.0340519	0.266629
GO XENOBIOTIC METABOLIC PROCESS	CES1/PTGES3/CRYZ/CYB5R3/DPEP1/EPHX1/ACSL1/AKR7A3/PHGDH/GGT1/GSTA1/GSTA2/GSTM2/GSTM3/GSTP1/HSP90AB1/MGST1/MGST2/MGST3/POR/BPHL/AKR7A2/AOC3/AIP/GSTO1	0.0367188	-0.354072												ZNF2 TARGET GENES	LASP1/HSPB6/TSPAN9/PSMC4/VIM/CTNNA1/YBX3/CS/THUMPD1/GEMIN5/TNPO1/ZMPSTE24/FKBP1A/NUDC/GOLGA3/MYL6/SORBS1/ERMP1/CRKL/SNRPD3/MYH9/GNPNAT1/FNDC3A/CORO1A/BCKDK/RAB2A/TBCB/MRPL4/OGDH/BUD31/UBTF/SMARCD2/LRRC59/PRKAR1A/YWHAE/MLEC/TNS2/LTA4H/MAGOHB/COPZ1/COX7A2/DPYSL3/UMPS/EIF4G1/EIF2B4/PSMD14/GORASP2/PARK7/FKBP15/GNA13/ACAT2/ANXA11/RPL5/GIPC1/HNRNPH2/CANX/EMC1/TUBA4A/ALDH1A2/REEP5/PRKCSH/RPL36/ADRM1/NDU…	0.0343599	0.212647
GO PURINE NUCLEOSIDE MONOPHOSPHATE METABOLIC PROCESS	PAICS/DLG1/AK1/AK2/GART/APRT/IMPDH2/ATIC/AK3/GMPS/TJP2	0.0367188	-0.536311												ZNF490 TARGET GENES	AP2B1/AGK/ALG1/AP3D1/THUMPD1/PKM/WDR1/SMC1A/TM9SF3/GNB1/EPB41L2/SF3B2/SORBS1/LGALS1/CYB5R3/FKBP3/C1QBP/SMARCD2/EFTUD2/PRPF19/CORO1C/NIT2/GORASP2/RPS25/VAMP8/CANX/TRAF2/RPL27/ACLY/EXOC4/MCCC2/SCRN1/TLN1/HNRNPD/SEPTIN11/FRAS1/ESYT1/GLYR1/MPC2/TPM3/LMNA/S100A11/SPINK1/CTSB/STOML2/GHITM/NDUFV1/RPL38/RUVBL1/TXNRD2/NDUFA12/SPATS2L/MYO18A/SPTAN1/MYO1C/HIBCH/RPL10A/DNAJC19/PPP2R2A	0.0344018	0.21418
GO NEGATIVE REGULATION OF NUCLEOBASE CONTAINING COMPOUND METABOLIC PROCESS	RAD50/LRPPRC/TRIM28/SORBS3/ZMPSTE24/SAP18/SYNCRIP/MYBBP1A/KHDRBS1/CTCF/SRSF10/RUVBL2/TCERG1/RNPS1/HNRNPA0/YWHAQ/KAT7/PKP3/PHB2/CBX3/U2AF2/CRYAB/PARP1/CTBP2/CTNNB1/DAP/DDX5/DHX9/DHX36/DKC1/DLG1/EIF4A2/ELAVL1/ENO1/SNW1/CNOT1/FLNA/LARP1/TARDBP/CBX5/FUS/XRCC6/PRDX5/PABPC1/PDCD4/GCLC/RBMX/LMCD1/HCFC1/HDGF/HMGB1/HMGB2/HMGA1/HNRNPA1/HNRNPA2B1/HNRNPC/HNRNPD/HNRNPK/HNRNPL/HNRNPU/APEX1/HSPA8/IFI16/ILF3/LIM…	0.0367188	0.361261												CEBPDELTA Q6	S100A9/SRSF1/DCTN2/SFXN2/CNOT1/DMD/HNRNPH2/HNRNPH1/SMAD1/TNKS1BP1/MARCKS/PDAP1/COPS2/DTNA/HDGF/SARNP/DDX42/CCDC47/RBM39/TNS2/CDC42/PCBP1/BUD31/MBNL2/USP9X/ABHD11/FAM91A1/NDUFA4	0.0348872	0.254529
GO MITOCHONDRIAL OUTER MEMBRANE PERMEABILIZATION	ACAA2/YWHAQ/GCLC/SLC25A5/NMT1/YWHAB/YWHAE/YWHAG/YWHAH/YWHAZ/HIP1R	0.0367188	0.501635												E2F4DP1 01	HNRNPD/HNRNPR/SYNCRIP/SRSF7/STAG2/SRSF1/DMD/TRA2B/RPS20/NUP62/NOLC1/ACO2/GAPDH/EIF4A1/POLR2A/MAT2A/ILF3/LUC7L3/HNRNPA2B1/PHF5A/STT3B/SMC1A/SNRPD1/CBX3/SMC3/CAND1/OLFML3/ALDH6A1/HNRNPUL1/UGGT1/TMEM143/AK2/TMPO/MYH10/RANBP1/CDC5L/HMGA1/NCL/FKBP5/PRKDC/MEPCE/GSPT1	0.0348872	0.314765
GO NEURON MIGRATION	COL3A1/CRKL/CTNNB1/FLNA/PLXNB2/MYH10/PAFAH1B1/RAC1/STAT3/TOP2B/YWHAE/USP9X	0.0371384	0.391997												EWSR1 TARGET GENES	PAFAH1B1/SEC62/PSMC4/LIMA1/EIF2AK2/CTSA/PDIA5/SRBD1/ASNS/RDH11/ACTB/ARHGEF1/TM9SF3/SEH1L/FKBP1A/FUS/SCFD1/MYH9/ATP6V1D/GSPT1/RAB2A/TIMM44/SSBP1/PPIF/SMARCD2/DDX5/CTSC/CAND1/LAMA4/BRIX1/TFG/RPL24/MRPL3/NDUFS7/FN1/STAT1/HSPE1/SRSF7/RPL22/RBBP5/CNN3/SPCS2/VPS4B/RBM25/ANXA11/HNRNPA2B1/NT5C/HNRNPR/RRAS/ALDH1A2/PSMA1/TOMM40/UBA1/RBM39/IMMT/EIF2S1/DDB2/TIMM10/STT3A/NAT10/HNRNPA1/EIF4E2/KAT7/TLN1/BPHL/RM…	0.0348872	0.205037
GO APOPTOTIC MITOCHONDRIAL CHANGES	PPIF/ACAA2/YWHAQ/CLU/FAM162A/GCLC/GPX1/SLC25A4/SLC25A5/HSPD1/LMNA/NDUFS1/NMT1/OPA1/PPP2CB/VPS35/MFF/PSMD10/CCAR2/SOD2/YWHAB/YWHAE/YWHAG/YWHAH/YWHAZ/HIP1R/PDCD5/TIMM50	0.0371384	0.488511												ZNF30 TARGET GENES	LASP1/AK2/HSPB6/AGK/LUC7L/DNAJC11/LYPLA2/PSMC4/MATR3/FHL1/CUL3/WDR37/RRP12/THRAP3/SYNE2/NOP58/ATG5/DNAJC25/IDI1/COASY/NUP133/PABPC1/PRKACA/ARHGEF1/TOLLIP/MTIF2/TMED2/SRRT/NSFL1C/RPL6/GOLGA3/PHGDH/DSP/NDUFB7/CRKL/SNRPD3/TOMM22/MYH9/ST13/SNW1/PSMC1/CSNK2A1/MAPK3/GSPT1/PPP2CB/ECH1/TIMM44/TIMM50/GPI/TBCB/RPS19/SSBP1/ABHD11/ERLIN1/EIF3A/UBTF/PSMD3/CDK5RAP3/SMARCD2/LGALS3BP/RPS13/COQ5/MLEC/PTGES3/VPS29…	0.0348872	0.188709
GO REGULATION OF PROTEIN DEPHOSPHORYLATION	FKBP1A/GNAI2/HSP90AB1/ITGA1/LGALS3/PPP1R7/PPP2R1A/PPP2R2A/PRKCD/EIF2AK2/PTBP1/HSP90B1/YWHAB/YWHAE/CALM3/PPP1R9B/ROCK2	0.0371384	0.413731												ZSCAN4 TARGET GENES	LASP1/MPO/NFIX/DCN/LTF/HEBP1/BCLAF1/NUP160/ALG1/RCN1/HAGH/THUMPD1/GRIPAP1/DAZAP1/LLGL2/ARHGEF1/TOP2B/TNS1/PAFAH1B3/DDX1/EPB41L2/EXD2/XPO1/HADHA/MGST2/HUWE1/MYL6/HNRNPH3/GGT1/EIF3D/PSMB5/SRP54/PCSK1N/LMF1/GSPT1/NDRG1/SSBP1/KPNB1/NFKB1/TRIM2/PRPF19/NUP98/COPZ1/RAB5B/ALDH5A1/SKP1/DPYSL3/ABHD14B/EIF4G1/EIF2B4/NDUFS7/HSPE1/SRSF7/RBBP5/ECE1/SLC35A3/IRF2BPL/SORBS3/USP9X/ASL/MAP2K2/HP1BP3/HIP1R/UBA1/RBM3…	0.0348872	0.212178
GO B CELL MEDIATED IMMUNITY	EXOSC6/CLU/HLA-E/HPX/HSPD1/IGHA1/IGHG2/IGHG3/IGKC/IGLC2/PRKCD/C1QBP/SERPING1/C1QB/C3/C4A/C6/C7/C9/CD81	0.0376139	-0.590129												YATGNWAAT OCT C	NONO/CUL3/TUBB4A/RAB5A/SORBS1/YWHAB/TOP1/ANK3/RRAS/LLGL2/BZW2/SEPTIN9/RHOB/MBNL2/DCN/ALDH1A1/ALDH1A2/SCRN1/DPYSL3/SH3BGRL/UTP18	0.0349864	0.308575
GO REGULATION OF ORGANELLE ASSEMBLY	PDCD6IP/G3BP1/RBM14/STAG2/SEPTIN9/DYNC1H1/DNM2/CNOT1/SYNE2/SCFD1/NUP62/GSN/HNRNPU/HSPA1B/RHOA/LCP1/MSN/DRG1/NPM1/NUMA1/SH3GLB1/KIAA1324/RAB5A/RALB/RDX/TPR/VDAC3/EZR/RABEP2/RAB1B/SMC1A/SMC3/ATG5/VPS4B/SEC22B/CROCC/SEPTIN7	0.0376427	0.359841												AHRR TARGET GENES	AK2/HCCS/SLC25A5/PAFAH1B1/MDH1/RNH1/SEC63/CTNNA1/WDR37/LIMA1/RRP12/RPL18/CTSA/IDI1/RHOA/SRBD1/PFN2/PABPC1/NCK2/ARHGEF1/EXD2/OXCT1/CTTN/SEPHS1/SF3B2/DYNLL1/ERP29/GANAB/TXNL1/SUPT16H/NANS/MYH9/HM13/APMAP/VAPA/STAG2/EMD/EEF1D/ASAH1/FBL/HNRNPUL1/NAMPT/ABHD11/PDAP1/BUD31/EIF3B/UBTF/KPNB1/C1QBP/SMARCD2/DHX15/CPT1A/EIF4G2/PTGES3/LTA4H/MAGOHB/CAND1/RPS12/TMEM30A/BRIX1/RAD50/STAT1/GLS/CCT4/HSPE1/RPL22/HMG…	0.0349864	0.203902
GO REGULATION OF SYMBIOSIS ENCOMPASSING MUTUALISM THROUGH PARASITISM	TRIM28/ADAR/CFL1/DDB1/DDX3X/DDX5/DHX9/SNW1/LARP1/TARDBP/GAPDH/PABPC1/VPS4A/APOBEC3C/GSN/ANXA2/IFI16/APOE/IGF2R/ILF3/LGALS1/LTF/P4HB/PC/HACD3/RSF1/PML/POLR2A/POLR2H/PPIA/PPIB/EIF2AK2/ZC3HAV1/RAD23A/SMARCA4/STAT1/STAU1/SUPT5H/TOP2B/TRIM25/RAB7A/CAV1/SNX3/BANF1/VAPA/VPS4B	0.0379701	0.332883												KLF13 TARGET GENES	LAP3/LASP1/FKBP4/LIG3/AGK/LUC7L/DNAJC11/TSPAN9/UTP18/PTBP1/RNH1/ERP44/NUP160/EDC4/PNKP/LIMA1/THRAP3/ALDH18A1/HAGH/CTSA/AP3D1/YBX1/DIP2B/ERLEC1/ASNS/DAZAP1/HLTF/SDHA/PICALM/MYDGF/ACAT1/GNB1/SAR1A/PAFAH1B3/EXD2/PDS5B/ZMPSTE24/TXLNA/SEH1L/SEPHS1/ALG9/NSFL1C/CHGB/GOLGA3/PDPR/DPYSL2/EPB41L4B/SORBS1/RANBP1/SLC25A1/MYH9/VTI1B/SRP54/PRPF6/GSPT1/BCKDK/VPS18/NDRG1/EEF1D/ASAH1/ECH1/HNRNPL/SF3A2/ILVBL/TIMM50…	0.0349864	0.168646
GO REGULATION OF CELL JUNCTION ASSEMBLY	FLOT1/COL16A1/DUSP3/MACF1/CORO1C/RHOA/LIMS1/LRP1/MYO1C/PRKACA/RCC2/RAC1/RAP1B/S100A10/THBS1/TJP1/CAV1/IQGAP1/ROCK2/SLK	0.0384479	0.515904												GFI1 01	SRSF2/PCYT2/CGN/MCTS1/ADD3/RAB6B/CLMN/USP5/YWHAE/CAND1/TOP1/HNRNPA0/SLCO2A1/MYO1C/MYH10/RHOA/STEAP4/HMGA1/PURA/RBM26/TSPAN7/PPP2R2A/FAM91A1/SH3BGRL2	0.0352226	0.340331
GO MITOTIC SPINDLE ORGANIZATION	DCTN2/STAG2/RCC1/CLTC/DCTN1/DYNC1H1/FLNA/NUP62/SUN2/GOLGA2/HNRNPU/HSPA1B/KPNB1/RHOA/MECP2/DRG1/NUMA1/SBDS/RAN/TPR/VCP/SMC1A/SMC3/VPS4B	0.0398426	0.360904												PAX5 01	GIPC1/PACSIN3/STAG2/PRPF38B/ARF6/SFXN2/DMD/ARGLU1/SEPTIN10/EIF4E/MYH10/ERLIN1/FLNC/EIF4G2/CALD1/POLR2A/UBTF/POFUT1	0.0357446	0.333842
GO MAMMARY GLAND DEVELOPMENT	PHB2/FASN/SCRIB/GOT2/GPX1/APRT/MT-CO2/NME1/PML/MAPK1/RTN4/UMPS/USF2/CAPN1/CAV1	0.0400954	0.454471												CATTGTYY SOX9 B1	HMGN1/PDS5B/RAB1A/PICALM/SUN2/KRT14/MAPK3/MYO18A/DMD/MAOB/ARF4/MARCKS/SEPHS1/EIF3A/SORBS2/CLIC4/YWHAZ/HSPG2/ELAVL1/STAT3/ILF2/YWHAQ/TUBA1A/VCL/TOP1/ANK3/PSIP1/SMARCA5/HMGB1/NDRG2/CORO1A/EIF4E/RBM39/MYLK/PTMA/TNS2/TRIM2/SEPTIN9/RANBP1/IGF2R/CNN3/CALD1/TPM4/TPM3/TNPO1/VWF	0.0363436	0.305992
GO MEIOTIC CELL CYCLE PROCESS	ACTR3/ACTR2/RAD50/GOLGA2/TUBB8/MYH9/ATM/PPP2R1A/PRKAR1A/PSMD13/RAD21/TOP2B/CALR	0.0400954	0.436696												RAG1 TARGET GENES	CD99/DNAJC11/CUL3/RSF1/DNAJC25/PDIA5/ERLEC1/CDC42/PICALM/SLC25A3/ACTB/TOP2B/MCCC1/DNM2/SLC4A4/UBA5/TNPO1/PDS5B/DNAJA1/DNAJB11/TXNL1/EZR/CDC5L/TECR/DDX17/SEC23A/POFUT1/VAPA/VWA8/RAB2A/ZC3HAV1/SEC61B/SEC23IP/SMC3/RPL28/PBLD/UBTF/GOSR2/SMARCD2/PPP1R9B/EFTUD2/HSPA8/EIF4G2/PDHX/METAP2/ARPC3/SRSF3/ACOT13/RPS12/TMEM30A/SKP1/CSNK1A1/EIF2B4/NDUFS7/GLS/CRYZ/SLC35A3/ALG2/DLST/RBM25/TRIM25/CBX3/HNRNPA2B1/ITP…	0.0363446	0.192865
GO ODONTOGENESIS	COL1A1/COL1A2/CTNNA1/CTNNB1/AQP1/ITGA6/ITGB4/RHOA/LAMA5/LAMB1/NFIC/ASPN/STIM1/BSG/ZNF22/CA2	0.0409599	-0.500872												TAXCREB 01	IRF2BPL/LUC7L2/MAGI1/SRSF1/SMARCA5/VAMP2/TAGLN2/RPS27/GLYR1/MARCKS/OSBP/CTCF/VGF/CDC42/SLC25A5/MBNL2/EIF4A2/TSPAN7/MLF2/PPP2CB/PAFAH1B1/DLST/VEZF1/TM9SF3/SDHB/GSPT1	0.0368932	0.267208
GO T CELL PROLIFERATION	CORO1A/CTNNB1/DLG1/ANXA1/HLA-E/HMGB1/IGFBP2/LGALS3/MSN/PNP/PRKAR1A/RPS3/RPS6/PRDX2/NCK2/CD81	0.0411998	0.493302												NFKB Q6	ATP1B1/IRF2BPL/ILK/LUC7L3/CGN/PFN1/PABPC1/NUP62/LASP1/BCKDK/ICAM1/G3BP1/VEZF1/LRP1/XPO1/TOP1/ACTN1/PSMA1/HSP90B1/STIP1/ARPC5/NDRG2/UACA/DAP3/ACTR1A/PRKCD/HCFC1/PAFAH1B3/RSF1	0.0368932	0.290104
GO REGULATION OF CIRCADIAN RHYTHM	DDB1/TARDBP/HNRNPD/NONO/PML/PPP1CA/PPP1CB/PRKDC/CCAR2/SFPQ/USP7/USP9X/ROCK2/THRAP3	0.0413697	0.585732												NFKB Q6 01	ATP1B1/ILK/LUC7L3/SUN2/KRT23/PFN1/ICAM1/GNB1/G3BP1/VEZF1/EIF5A/TOP1/ACTN1/HSP90B1/NDRG2/SEC61A1/UACA/DAP3/PRKCD/PTMS/ENO3/RSF1	0.0368932	0.296233
GO POSITIVE REGULATION OF TYPE I INTERFERON PRODUCTION	FLOT1/CTNNB1/DDX3X/DHX9/DHX36/XRCC6/HMGB1/HMGB2/HSPD1/IFI16/NFKB1/POLR3K/POLR2H/PRKDC/STAT1/XRCC5/CD14	0.041539	0.417634												GATTGGY NFY Q6 01	HNRNPK/HNRNPR/OGDH/B2M/PDIA3/RPLP1/STAG2/KIF5B/MECP2/SARS2/MAPK1/PCYT2/ABAT/HSD17B12/CHCHD3/ALDH4A1/ATM/GART/MRPL2/TAF15/ETF1/SNRPD2/STIM1/HSP90B1/STIP1/ARPC5/CAT/PPP2R1A/PTMS/FKBP5/FKBP3/VPS35/COL5A3/UTP18/TECR/HMGN2/CCT3/RAB1A/DNAJB11/DLD/ALDOB/SFXN2/SFXN5/CALU/FDXR/CCT7/RAB5B/MCCC1/RAB6A/YWHAZ/TES/AP2A1/TUBA1A/TUBA1C/CAST/CAND1/PRKACA/ALDH6A1/HNRNPUL1/PYCR2/SEC11A/MRPS12/SARNP/TMEM143/EIF4E/UA…	0.0368932	0.199551
GO CILIUM ORGANIZATION	ACTR3/ACTR2/ACTR1A/TUBB4A/TUBB4B/DCTN2/SEPTIN9/DYNLL2/DCTN1/DYNC1H1/DNM2/TUBB/MAPRE1/FLNA/SYNE2/GSN/HSP90AA1/TNPO1/LAMA5/RAB8A/SEPTIN2/PAFAH1B1/ATP6V1D/PPP2R1A/PRKACA/PARVA/SEPTIN11/PRKAR2B/TUBA4A/VDAC3/YWHAE/YWHAG/TUBA1A/RABEP2/DYNLL1/TRIP11/ATG5/CROCC/SEPTIN7	0.0428135	0.377909												E2F Q3 01	HMGN2/PDS5B/HNRNPD/DDX17/STAG2/SRSF1/SRSF2/RPS19/PCYT2/PELO/SERBP1/CHGB/DMD/DNAJC11/NDUFA11/GAPDH/NUMA1/RAB11B/LUC7L3/YWHAQ/STT3B/RALY/SMC1A/SMC3/CBX5/TOP1/HNRNPA1/MEIS2/EIF3K/ITGA1/CTCF/PTMA/RANBP1/KPNB1/NCL/HMGA1/DDB2/PRKDC/DLST/NUP155/PPP1R9B	0.0369862	0.407961
GO DNA TEMPLATED TRANSCRIPTION INITIATION	TRIM28/SUB1/CTNNB1/DHX36/SNW1/GTF3C1/HMGB1/MECP2/RSF1/POLR2A/POLR2H/CAND1/MAPK3/PSMC2/PSMC4/PSMC5/PSMC6/SMARCA4/TFAM/UBTF/TAF15/SMARCA5/GTF3C5/BCLAF1/THRAP3	0.0428135	0.465688												YGCANTGCR UNKNOWN	CAST/SMC1A/EIF5A/NONO/OLFML3/APP/SRSF9/ATP13A1/NOP56/SFXN5/EWSR1/OCIAD1/CTCF/CLTC/RTN3/PURA/EIF4G2/HACD3/CAMK1D/GANAB/ANXA6/MAT2A/PSAP/GSPT1/CALM3	0.037006	0.297126
GO ANTEROGRADE AXONAL TRANSPORT	AP3S1/ARL8A/RAB21/HSPB1/KIF5B/ARL8B/RAB27B/SOD1/TERF2/AP3B1/AP3D1	0.0428135	-0.476395												CBX5 TARGET GENES	SLC25A5/PRKAR2B/AGK/MAN2B2/SERPINB1/THUMPD1/RAB27A/ACTN2/MCCC1/SAR1A/DNM2/BZW1/ZMPSTE24/WDFY1/MTIF2/PSMC5/GNAS/BLVRB/LAMB1/PSME1/EPB41L4B/PSMC1/ACIN1/VWA8/CORO1A/GSPT1/WASL/SMARCD2/PPP1R9B/LRRC59/KRT18/MAN2A1/NIT2/MRPL3/STAT1/HDLBP/RPL22/TRIM25/ACOT9/MCEE/SSR1/AHNAK/GOT2/COL5A1/EXOC4/NUP210/RAN/ITGB4/VPS4A/ARL8B/PTGFRN/YWHAQ/PPM1B/HSPG2/SELENBP1/GALNT2/PDIA6/LUC7L2/SURF4/CCAR2/CBR1/ITGB2/ATP1A1/T…	0.0381617	-0.191875
GO RESPONSE TO ACTIVITY	POSTN/COL4A2/ALAD/TNS2/GCLC/GOT2/HADH/OPA1/OXCT1/PRKDC/UQCRC1/CAT	0.0435026	0.353095												SETD7 TARGET GENES	SLC25A13/UQCRC1/SLC30A9/MATR3/RNH1/BCLAF1/VCL/EDC4/PNKP/HSPA5/HERPUD1/PHPT1/PKP2/PFKP/PKM/VPS35/DNAJA2/WDR1/ACADVL/ACTB/HSP90AA1/HUWE1/PSMC5/NID2/DYNLL1/HNRNPC/MYL6/DPYSL2/CBX5/HNRNPH3/TRIOBP/DDX17/RPL3/MYH9/EIF5/YY1/ACIN1/NOP56/AHCY/RBM3/EEF1D/HNRNPUL1/RPS19/USF2/KPNB1/LUC7L3/PRKAR1A/TMEM33/GAPDH/TPI1/SRSF3/ACOT13/ATP6V1A/NCL/RPS15/SRSF7/SFPQ/RBM25/ALG5/RPL5/CBX3/HNRNPA2B1/CLTA/DDX54/ACSL3/SRSF6…	0.0381617	0.225431
GO CHROMOSOME LOCALIZATION	ACTR3/ACTR2/DYNC1H1/NUP62/VPS4A/HNRNPU/KPNB1/ATM/NUMA1/NUP98/SEH1L/CUL3/VPS4B	0.0443231	0.416593												ZIC3 01	RAB1B/SYNCRIP/DHX30/STAG2/PRMT1/CRYAB/RAC1/ANP32A/GNAS/LMNA/LRP1/DYNLL1/NMT1/RBM39/CLTC/ACOT9/RPS4X/PURA/CTNND1/SAFB/FAM91A1/THRAP3	0.0388469	0.339093
GO NON RECOMBINATIONAL REPAIR	RAD50/PSMD14/XRCC6/PRPF19/LIG3/ATM/PRKDC/UBE2N/XRCC5/DEK/BRCC3	0.0445522	0.633678												GR Q6	SYNCRIP/RAB1B/GOT2/KRT10/LUC7L3/SUN2/PABPC4/LAMB1/TMOD3/WASF2/RUVBL2/TRIP11/PAK1IP1/RBM3/HMGB1/MEIS2/SCARB2/PRDX2/PTMS/RCN1	0.0389047	0.357621
GO CELLULAR AMINO ACID BIOSYNTHETIC PROCESS	PARK7/ABAT/SEPHS1/PHGDH/GGT1/GLS/GLUD1/GOT2/PYCR2/PSAT1/ASL/ASNS/MTHFD1/PYCR1/ALDH18A1/BCAT2/SHMT1/SHMT2/GPT2	0.0457184	-0.437282												PIT1 Q6	ATP1B1/SRSF7/MARCKS/GPX1/EIF4A1/GDI1/ASPN/CAST/MANF/MEIS2/MBNL2/PURA/USP9X/TPM1/DRG1	0.0391833	-0.34682
GO REGULATION OF NEURON DIFFERENTIATION	ACTR2/ADAM10/PDLIM5/CFL1/CRKL/AP2A1/DHX36/DNM2/DPYSL2/DPYSL3/EIF4E/EIF4G1/CTTN/FKBP4/RAB21/CYFIP1/FN1/MACF1/PLXNB2/GDI1/PRPF19/GOLGA4/DBNL/HSPA5/APOE/APP/ILK/ITGA6/ARF6/RHOA/LGALS1/ARHGDIA/LRP1/MOV10/NME1/NME2/OPA1/PAFAH1B1/TMEM30A/MAP2K2/B2M/CAMK1D/RTN4/REG1A/S100A9/VIM/YWHAG/YWHAH/CDK5RAP3/CALR/SF3A2/SNX3/IQGAP1/SCARB2	0.0457184	0.335069												AP4 01	HMGN2/PLEC/PDIA3/DMD/COL11A1/CLIC1/STARD10/NDUFAF3/SORBS1/VEZF1/STAT3/LRP1/TUBA1C/ERLIN2/CLPS/LLGL2/EIF4E/PCBP2/PSMD3/NDUFB8/FKBP3/NDUFA4/COL4A3/ADO/PPP1R9B	0.0400359	0.297236
GO REGULATION OF DEPHOSPHORYLATION	FARP1/FKBP1A/FKBP15/GNAI2/HSP90AB1/ITGA1/LGALS3/MYO1D/PPP1R7/PPP2R1A/PPP2R2A/PRKCD/EIF2AK2/PTBP1/RBM26/HSP90B1/YWHAB/YWHAE/CDK5RAP3/CALM3/PPP1R9B/IQGAP1/ROCK2	0.0457184	0.397759												AMEF2 Q6	HMGN2/RBM8A/PRPF38B/LUC7L3/DCTN1/GNAI2/PABPC4/CTBP2/CLIC1/MPC2/CAPN1/TUBA4A/PACSIN3/SLC4A4/DIP2B/SLCO2A1/DNAJA2/LMCD1/BZW2/MBNL2/PURA/TPM2/ENO3/EHD4/MEPCE/TECR/SPTAN1	0.0405113	-0.263439
GO CELL CYCLE CHECKPOINT	DLG1/CNOT1/GIGYF2/VPS4A/PRPF19/PRMT1/ATM/RPS27L/DYNC1LI1/TAOK3/PML/PRKDC/CCAR2/RPL24/RPL26/RPS6/TOP2B/TPR/BRCC3/DDX39B/CDK5RAP3/TNKS1BP1/BUB3/CDC5L	0.0457184	0.451378												ZMYND11 TARGET GENES	PTBP1/CTNNA1/ACTB/EEF1D/COL1A1/ARHGDIA/ARL6IP5/PTGES2/RPL8/SRSF2/RPL13/ECI1/STAT3/HNRNPA0	0.0405113	0.335626
GO NEGATIVE REGULATION OF PROTEIN POLYMERIZATION	TUBB4A/TRIOBP/ADD1/ADD3/FKBP4/MAPRE1/GSN/TMOD3/PFN1/PFN2/PRKCD/RDX/SPTAN1/SPTBN1/SPTBN2/TBCD/VDAC2/VIL1/CAPZA1/CAPZA2/CAPZB/HIP1R	0.0462256	0.417886												YY1 Q6	SEPTIN7/GIT2/YY1/PTBP1/PRPF38B/ATP13A1/SERBP1/DYNC1H1/BOP1/YBX1/PFN2/GIGYF2/TRA2B/HNRNPH3/RPS8/TXNDC12/EIF4A1/RAB5A/ECH1/NACA/POLR2A/AP3D1/CSNK1A1/SF3A1/SFPQ/UBA1/CRELD2/RBM3/EIF5/PRKCSH/RAD21/TARDBP/RPN1/RALA/RPL35A/LYPLA2/MGME1/HMGB3/SNX5/PSMB5/BTF3/EEF1A1/DAP3/PTMA/UQCRH/ARCN1/SPCS2/CHTOP/ADO	0.0405729	0.269212
GO DEPHOSPHORYLATION	FARP1/BPNT1/PNKP/DLG1/DUSP3/PGAM5/HACD2/FKBP1A/SACM1L/FKBP15/TNS2/PPA2/GNAI2/PHPT1/NT5C/APEX1/HSP90AB1/IMPA1/IMPA2/ITGA1/LGALS3/MYO1D/ATP1A1/CYCS/PDP1/IMPAD1/PPM1B/PPP1CA/PPP1CB/PPP1R7/PPP2CB/PPP2R1A/PPP2R2A/PPP5C/PRKCD/EIF2AK2/PTBP1/RBM26/HSP90B1/YWHAB/YWHAE/CDK5RAP3/CALM3/ILKAP/NTPCR/PPP1R9B/IQGAP1/TIMM50/ROCK2	0.0462256	0.362596												HNF3ALPHA Q6	STOML2/PLA2G1B/FARP1/KRT17/DMD/ABI1/BUB3/TJP1/LUC7L/VTN/PACSIN3/PPP1CB/PRDX5/PDCD4/PURA/RBM47/ALDH9A1/CALD1/PAFAH1B3	0.0409458	-0.32513
GO REGULATION OF CHROMATIN ORGANIZATION	TRIM28/ZMPSTE24/CTCF/RUVBL2/KAT7/CTNNB1/SNW1/CHTOP/GCG/HMGA1/HNRNPU/LMNA/ARRB1/MECP2/ATM/OTUB1/MAPK3/RNF20/TPR/UBE2N/WDR61/GLYR1/ATG5/RNF40	0.0465177	0.462614												SALL4 TARGET GENES	ENPP4/AK2/RECQL/HSPB6/DNAJC11/SEC62/UQCRC1/PPP5C/MDH1/MATR3/RNH1/FAM136A/RRP12/PDIA5/TRAM1/PKM/PFN2/ASNS/CDC42/LMCD1/SEL1L/HLTF/PRKACA/FERMT2/EXOSC5/TOLLIP/XRCC5/DNM2/HSP90AA1/SEH1L/CPNE3/SRRT/KHSRP/RPLP0/NUDC/LAMB1/DLD/FH/HNRNPC/EZR/DPYSL2/CBX5/PSMD5/HSP90AB1/CDC5L/TMED1/RANBP1/MYH9/EIF3D/FKBP3/ATP6V1D/PSMA3/EIF5/MTHFD1/EMD/VWA8/NUP93/GSPT1/RNF40/EIF3E/GSR/HNRNPL/SNRNP70/GPI/HNRNPUL1/RPS19/NAMPT…	0.0410131	0.200726
GO POSITIVE REGULATION OF ATPASE ACTIVITY	DNAJA2/DNAJC19/DYNLL2/DHX9/ALDOB/TOR1AIP1/CHTOP/HNRNPU/DNAJA1/ATP1B1/DNAJB11/PFN1/PFN2/DNAJC10/SSBP1/TPM1/DYNLL1	0.0472262	0.379984												PAX4 02	B2M/DDX17/LIG3/TACSTD2/CGN/MTIF2/PABPC1/LAMB1/ATM/SERPINI2/ATP2A2/MARCKS/GPX1/CAP1/RAB6A/CS/STAT3/CAST/AP1G1/SLC4A4/ARRB1/MIA2/MEIS2/BZW2/MPP6/MBNL2/CA4/NFIX	0.0418339	-0.288153
GO POSITIVE REGULATION OF TRANSMEMBRANE TRANSPORT	SORBS1/CFTR/PARK7/DMD/DNM2/ANO6/F2/FLNA/G6PD/ANK3/GSTM2/INSR/KIF5B/ATP1B1/STIM1/C3/CA2/CALM3/ACTN4/ACTN2/GSTO1	0.0476482	-0.388682												YKACATTT UNKNOWN	ATP1B1/SRSF6/PDIA3/EIF2B4/MRPL50/ADD3/ARF6/GLYR1/DMD/SYNE2/AP3S1/BAG3/EIF4A2/LIMS1/HSD17B4/THBS1/PRPF19/CLU/RBM39/SEL1L/STEAP4/VASP/PURA/UBE2N/SNX12/RDH11/MPI	0.0418339	0.295462
GO DIGESTIVE SYSTEM PROCESS	CEL/SERPINA3/COPA/ADRA2A/EPB41/APOA1/APOA4/AQP1/ACO1/F11R/LIMA1/PNLIP/PBLD/VIL1/EZR/HIP1R/TJP2/CD36	0.0476482	-0.372937												ZNF197 TARGET GENES	LASP1/NFIX/PTBP1/MDH1/SEC61A1/SLK/SEL1L/DAZAP1/RAB7A/GNB1/UBA5/CHGB/CYB5R3/RANGAP1/CSNK2A1/HM13/CORO1A/GSPT1/ECH1/USF2/ATP13A1/MPP6/UBTF/VTN/HSPA9/TCERG1/ENY2/ACSL3/STAU1/COX7C/SMARCA4/PRKCSH/TMEM160/MEIS2/BZW2/KAT7/CCDC90B/RANBP10/NPEPPS/CLTC/GALM/SNX12/THYN1/LARP1/TSPAN7/PAFAH2/LEMD2/ALB/SLMAP/WDR82/SFXN1/GHITM/PHB/IRF2BP2/STAT3/FASN/TMED10/PA2G4/BSG/CFL1/UQCRH/MYO1D/SEC24C/SUMO3/NDUFA4/RPS26/S…	0.0423899	0.285131
GO NEGATIVE REGULATION OF COAGULATION	ABAT/F2/FGA/FGB/FGG/ANXA2/ANXA5/APOE/KRT1/PLG/PRKCD/THBS1/SERPING1/VTN/CD9	0.0476742	-0.511266												ZNF350 TARGET GENES	AK2/HSPB6/RPS20/PSMC4/SEC63/CDH1/WDR37/HERPUD1/PHPT1/GDI2/CS/IDI1/PKM/RHOA/RAB27A/ASNS/HLTF/ACTB/MCCC1/DNM2/XPO1/DNAJA1/KHSRP/BLVRB/CDV3/PHGDH/DPYSL2/CBX5/CDC5L/TMED1/RAB18/MAPK1/LGALS1/TRIOBP/GCAT/FKBP3/PSMA6/MAPRE1/STAG2/EMD/FNDC3A/EEF1D/ECH1/TIMM44/ILVBL/TBCB/HNRNPUL1/RPS19/PPP2R1A/SSBP1/DDX50/PPIF/PSMD3/SLC25A11/DDX5/PSMD11/TMEM33/NUP98/NDUFS8/MAGOHB/CAND1/RAB5B/LDHB/TMEM30A/TCERG1/GNAI2/SF3B…	0.044176	0.177262
GO MACROAUTOPHAGY	TOMM40/DYNLL2/CSNK2A1/CSNK2B/DCN/PGAM5/SCFD1/LARP1/GAPDH/SNX5/VPS4A/GNAI3/LGALS8/TMEM41B/SH3GLB1/ATP6V1D/ATP6V1A/ATP6V1B2/ATP6V1E1/PRKACA/VPS35/MAPK3/NSFL1C/TOMM22/KIAA1324/SNX6/RAB1A/RAB5A/RALB/EXOC4/SUPT5H/VCP/VDAC1/RAB7A/RAB1B/CAPN1/CAPNS1/LAMTOR3/DYNLL1/VAMP8/SQSTM1/HGS/ATG5/VPS4B/BAG3/SEC22B/VPS26A	0.0481422	0.304918												CMYB 01	VAPA/DHX30/STAG2/PRPF38B/ADD3/ARF6/TOR1AIP1/HNRNPA3/PABPC1/HNRNPH3/NUP62/HEBP1/RTN4/ERLIN1/CANX/AP2B1/GNB2/RUVBL2/YWHAZ/NDUFAF3/ARL8B/CALM3/RBM14/STT3B/RALY/SNRPD1/MANF/GNL1/ALDH6A1/TMEM109/YBX3/EDC4/MTCH2/RPL4/CRAT/DAP3/LYAR/RANBP1/KPNB1/PURA/NCOA5/TPM3/FAM91A1/PAFAH1B1/VPS26A	0.0462831	0.267905
GO DETECTION OF STIMULUS	METAP2/PNKP/COL11A1/PARP1/DDB1/GNB1/DNAJA1/JUP/ARRB1/NMT1/ANO1/RFC5/RPA1/RPS3/RPS27A/MRPS26/MRPS9/STIM1/UBA52/CALM3	0.0481422	0.362866												YY1 02	RAB1B/SEPTIN7/RAB1A/PRPF38B/SRSF3/SERBP1/RAB10/GLG1/GIGYF2/TRA2B/LSM14A/ABCE1/GAPDH/NACA/RPL30/DHX15/AP3D1/VEZF1/YWHAE/UBTF/LUC7L3/TUBA1A/AP1G1/PRKCSH/AIP/RAD21/RALA/RPL35A/LYPLA2/EEF2/UBA52/BTF3/RBM39/DAP3/CTCF/VASP/EIF4G1/ARCN1/RBM26/WASL/SPCS2/CHTOP/HSPA8/ADO/SCRN1	0.0462831	0.296788
GO TETRAPYRROLE METABOLIC PROCESS	CTRC/ALAD/FECH/HPX/MMAB/CTRB2/PRSS1/PRSS3/BDH2/BLVRB/SUCLA2	0.0484384	-0.443068												LYF1 01	S100A9/PLEC/DDX17/STAG2/TMED10/DYNC1H1/HNRNPA3/GIGYF2/SYNE2/RTN3/GNB2/EPB41L4B/TES/GDI1/EIF5A/HNRNPA0/VAMP8/AHNAK/ITGB4/UGGT1/GLS/RBM39/MPRIP/IMPA2/PCBP2/NDUFS2/MPP6/HSD17B11/CALD1/ENO2/TERF2/RSF1	0.0462831	0.287668
GO INTRINSIC APOPTOTIC SIGNALING PATHWAY	PPIF/TRAP1/BCAP31/MYBBP1A/HYOU1/ARL6IP5/ERP29/PARK7/CLU/PARP1/DDX3X/DDX5/ENO1/SNW1/GPX1/HINT1/HNRNPK/DNAJA1/HSPB1/IFI16/MIF/ATM/NDUFS3/NONO/OPA1/P4HB/TXNDC12/RPS27L/NDUFA13/PML/DNAJC10/PRKCD/PRKDC/CCAR2/RPL11/RPL26/RPS3/RPS7/S100A8/S100A9/SFPQ/SOD1/SOD2/TPT1/TRAF2/VDAC2/TMEM109/NCK2/SYVN1/CUL3/YBX3/CAV1/PRKRA/AIFM1/CD44/HERPUD1/BCLAF1	0.0488686	0.306174												WHN B	DDX17/DHX30/STAG2/JUP/PFN2/HNRNPH3/DDX5/NOLC1/SUPT16H/ERLIN1/SLC25A4/ACO2/EIF4A1/POLR2A/SF3B1/COPS2/VEZF1/PHF5A/STT3B/TOP1/SND1/ERLIN2/HSP90B1/SNX9/ARPC5/HSPE1/TOMM40/SSB/HSPD1/CTCF/PTMA/CRYL1/NSF/NUDT21	0.0462831	0.262493
GO REGULATION OF PROTEIN ACETYLATION	ZMPSTE24/CTCF/RUVBL2/KAT7/PARK7/ARRB1/MAPK3/GLYR1/HINT2/ATG5	0.0494061	0.48432												E2F Q3	HMGN2/PDS5B/HNRNPD/DDX17/STAG2/SRSF1/SRSF2/PCYT2/SERBP1/DMD/LASP1/DNAJC11/SLC25A3/RBBP4/NDUFA11/GAPDH/RAB11B/SHMT1/MAT2A/STT3B/SMC1A/PRPF38A/SMC3/CBX5/OLFML3/HNRNPA1/MEIS2/CLTA/CTCF/RANBP1/KPNB1/IMPDH2/NCL/DDB2/PRKDC/DLST/TCP1/DPYSL2	0.0462831	0.369681
GO NEUTRAL LIMETABOLIC PROCESS	CPT1A/FABP5/ACSL1/GPX1/APOA1/APOA4/APOE/PCK2/PNLIPRP2/SEL1L/LMF1/C3/ABHD16A/CAT/CAV1	0.0494061	-0.448511												CTGCAGY UNKNOWN	APP/VPS4A/PFN2/UBE2L3/ARF3/EIF4A2/EPB41L4B/DUSP3/GNA13/CSNK2A1/TUBA1B/ARPC5/SLCO2A1/CCDC47/HACD3/TSPAN7/HMGN2/DDX17/PICALM/DCTN4/FARP1/DMD/CRIP2/RAB5B/ANPEP/CAP1/YWHAE/AP2A1/TUBA1A/TUBA4A/HNRNPUL1/DSTN/ACTR1B/CFL1/CAMK1D/SH3BGRL/THEM6/IRF2BPL/GIT2/MYO18A/COA3/RTN4/RUVBL2/GANAB/SORD/FHL1/RPL28/RPS6KA3/XPO1/DYNC1LI2/ANK3/ERLIN2/DDX42/EPB41/PCSK1N/PRDX2/RHOA/RHOB/MBNL2/PURA/BSPRY/ANXA6/PAFAH1B1/DPYS…	0.0462831	0.235936
															STAT1 02	HNRNPK/SRSF4/EIF2B4/MRPL50/EIF2S3/PRPF38B/SRSF2/PCYT2/GNAI3/ZMPSTE24/HNRNPH2/RAB2A/UFC1/CAP1/TXNDC12/PPP2CB/HSD17B4/CSNK1A1/ZRANB2/CS/VEZF1/RPL28/SDHC/TMCO1/HNRNPA2B1/CBX3/PRPF19/PRKACA/PRKACB/DDOST/ARPC1B/NMNAT1/SNX9/TCERG1/HSPE1/DNAJA2/HSPD1/MYH10/CPT2/VGF/CAB39/EIF4G1/UBE2N/UQCRH/BCLAF1/PRTN3/CD9/RDH11/MPI/GSPT1	0.0462831	0.214018
															EFC Q6	HM13/HNRNPF/NONO/DDX17/DHX30/ST13/DMD/HNRNPH2/NUDC/CRIP2/UBE2L3/TNKS1BP1/RPL32/YWHAE/YWHAG/KIAA1324/PACSIN2/EDC4/ARPC5/MEIS2/PCYT1A/TNS2/NDUFS4/SLK/NCOA5/GTF3C1/KRT79	0.0462831	0.274772
															E2F1DP1 01	HNRNPD/SYNCRIP/HNRNPR/SRSF7/SRSF1/DMD/TRA2B/RPS20/NOLC1/NUP62/ACO2/GAPDH/EIF4A1/POLR2A/ILF3/LUC7L3/PHF5A/HNRNPA2B1/STT3B/SMC1A/SNRPD1/CBX3/SMC3/CAND1/ALDH6A1/HNRNPUL1/UGGT1/TMEM143/AK2/TMPO/MYH10/PTMA/RANBP1/CDC5L/NCL/HMGA1/FKBP5/PRKDC/MEPCE/GSPT1	0.0462831	0.296117
															E2F1DP2 01	HNRNPD/HNRNPR/SYNCRIP/SRSF7/SRSF1/DMD/TRA2B/RPS20/NOLC1/NUP62/ACO2/GAPDH/EIF4A1/POLR2A/ILF3/LUC7L3/HNRNPA2B1/PHF5A/STT3B/SMC1A/SNRPD1/CBX3/SMC3/CAND1/ALDH6A1/HNRNPUL1/UGGT1/TMEM143/AK2/TMPO/MYH10/PTMA/RANBP1/CDC5L/HMGA1/NCL/FKBP5/PRKDC/MEPCE/GSPT1	0.0462831	0.296117
															E2F4DP2 01	HNRNPD/HNRNPR/SYNCRIP/SRSF7/SRSF1/DMD/TRA2B/RPS20/NUP62/NOLC1/ACO2/GAPDH/EIF4A1/POLR2A/ILF3/LUC7L3/PHF5A/HNRNPA2B1/STT3B/SMC1A/SNRPD1/CBX3/SMC3/CAND1/ALDH6A1/HNRNPUL1/UGGT1/TMEM143/AK2/TMPO/MYH10/PTMA/RANBP1/CDC5L/NCL/HMGA1/FKBP5/PRKDC/MEPCE/GSPT1	0.0462831	0.296117
															COUP DR1 Q6	STOML2/HIBADH/SRSF6/SRSF4/DCTN1/DCTN2/GLG1/ARF6/PFN1/DMD/HMGCS2/PKP3/RTN4/AP1B1/GOLGA4/UQCR10/POLR2H/ETFDH/HSD17B8/RRBP1/FBLN1/LRP1/SEC22B/BCAM/PRKCSH/PRKACA/INSR/TAOK3/EEF1B2/HSPE1/DNAJA2/SAP18/AHCYL1/HSPD1/MYH10/PAK4/NDUFS1/PRKCD/PHB2/TPM2/ENO3	0.0462831	0.214707
															GGATTA PITX2 Q2	RPL17/HNRNPD/DHX30/ACAA2/MECP2/ARF6/SERPINI2/RTN3/PBXIP1/SLMAP/GNB2/C7/NACA/TRIP10/VEZF1/RPS6KA3/DUSP3/RRAS/CNBP/HSPB6/HMGB1/UBAP2L/FGB/MYO1B/NDUFV1/NDUFS2/KTN1/MBNL2/ACADVL/RBM26/PPM1B/PRPF8/UTRN/ZNRF2/DDX17/ADD3/DMD/NUP54/SUPT16H/NT5C/CTBP2/NDUFAF3/COL2A1/UBTF/LUC7L/GOLGB1/MFGE8/NPEPPS/ATP6V1B2/LLGL2/PSMB3/LIMA1/TLN1/BZW2/ACTR1A/NSF/RBM47/KHSRP/CTSC/NDUFB9/ABHD11/TPM2/TNS1/ANO1/ANXA11/POFUT1	0.0462831	0.231127
															BCL6B TARGET GENES	AP2B1/FHL1/RCN1/SEPHS1/DSP/VWA8/ENO3/PFN1/CORO1C/SUB1/STAT1/EMC4/PSMA1/DDB2/HNRNPD/USO1/AFG3L2/TBCD/ANK3/ADAR/SLMAP/HSP90B1/DNAJC7/PPP2R2A	0.0462831	0.2738
															HDAC3 TARGET GENES	LASP1/FKBP4/UPF1/PRKAR2B/RPS20/PTBP1/MATR3/FHL1/VIM/ALG1/RSF1/LIMA1/HERPUD1/PKP2/ALDH18A1/SLK/YBX1/RHOA/CDC42/RPL31/WDR1/DAZAP1/SDHA/GTF3C1/GNB1/VDAC3/TOLLIP/XRCC5/PGM1/SLC4A4/HSP90AA1/PDS5B/GSTP1/RAB10/CTTN/GNAS/KHSRP/FKBP1A/NSFL1C/DNAJB11/CDV3/HNRNPC/DPYSL2/RANBP1/SNRPD3/MAPK1/DDX17/EIF5/PSMA7/ARFGAP1/HM13/SAMHD1/VAPA/STAG2/MAPK3/GSR/HNRNPL/GPI/USF2/ATP13A1/MPP6/TBL2/UBTF/KPNB1/ENO3/PFN1/SLC25A…	0.0462831	0.207114
															RRAGTTGT UNKNOWN	STAU1/SYNCRIP/APP/DHX30/PLS3/MRPL50/PELO/DMD/HEBP1/RAB2A/TMOD3/BCKDK/NFXL1/RPL31/RPS6KA3/PSMD11/LUC7L/MAGI1/UBE2V1/RPL7/ITGA1/ATL3/TMEM245/ADO/DPYSL3/TMEM214	0.0468755	0.317079
															SMTTTTGT UNKNOWN	APP/LUC7L2/GATM/TMED9/JUP/PCYT2/PABPC4/CNOT1/ZNF512/GLYR1/TRA2B/ACLY/LRP1/SFPQ/RBM3/HMGB1/MEIS2/DDX3X/ARPC2/RBMX/CTCF/PURA/LCP1/FKBP5/FBN2/HNRNPC/DDX17/SRSF3/SRSF2/RAB10/FUS/ALDOC/DMD/IDH2/SMAD1/DDX5/CSNK1A1/ILF3/YWHAE/YWHAG/LUC7L3/YWHAQ/CBX5/TARDBP/HNRNPA1/FRAS1/DIP2B/ITGB4/DSTN/PCBP2/MSN/EIF4G2/CRKL/CNN3/CALD1/NFIX/SAFB/CHTOP	0.0468755	0.317596
															ZNF528 TARGET GENES	ALG1/PNKP/CTNNA1/SYNE2/DNAJC25/AP3D1/PDIA5/THUMPD1/ALDH3A2/PICALM/MCCC1/TNS1/EXD2/BZW1/DNAJA1/TRIP6/NSFL1C/GOLGA3/NDUFB7/GCAT/FNDC3A/LMF1/EMC2/ILVBL/FKBP8/ERLIN1/CRYAB/CTSC/CPSF6/ABHD14B/ACTR3/SDHB/RBBP5/VPS4B/EPCAM/ENY2/VPS26A/VASP/HNRNPH2/TUBA4A/MYO1B/COL5A1/TRIM28/RBM39/EXOC4/EEFSEC/DCTN4/TPT1/NAPG/SYNCRIP/NDUFB5/BPHL/LUM/ESD/APP/TMCO1/UBAP2L/LBR/SFXN5/RAB5A/CISD2/MDH2/HSD17B12/SAP18/CCAR2/FDX…	0.0471832	0.19048
															MYAATNNNNNNNGGC UNKNOWN	SRSF6/LUC7L2/PRKACA/ACAA2/DCTN2/DMD/SYNE2/SEL1L/OSBP/GPX1/ANP32A/WASL/FKBP2/FKBP5/DPYSL2	0.0474797	0.277519
															TOX4 TARGET GENES	HSPB6/DNM2/PSMC5/HNRNPC/HNRNPL/HNRNPUL1/OGDH/OSBP/CAND1/RAB5B/ALG5/CNOT1/TRIP10/TMEM160/EXOC4/G3BP1/ERAP1/RPS9/RAB11B/P4HB/CAPZA2/MATR3	0.0490057	0.336806
