# Supplementary material for: Proteome-wide and matrisome-specific alterations during human pancreas development and maturation
Source: Nat Commun. 2021 Feb 15;12:1020. doi: 10.1038/s41467-021-21261-w (PMC7884717; doi:10.1038/s41467-021-21261-w)
Supplement: Supplementary file 10 — Supplementary Data 7 [file 41467_2021_21261_MOESM10_ESM.xlsx]

## Sheet: Data 7
Quantified: Core ECM Proteins sorted by abundance in each developmental group								Significantly changed among age groups (one-way ANOVA, FDR 0.05)
Rank		Type	Category	Gene name	Avg F		Type	Category	Gene name	Avg J		Type	Category	Gene name	Avg Y		Type	Category	Gene name	Avg O
1		Core matrisome	Collagens	COL1A1	14.5749		Core matrisome	Collagens	COL1A1	14.6748		Core matrisome	Collagens	COL1A1	14.4091		Core matrisome	Collagens	COL3A1	14.6231
2		Core matrisome	Collagens	COL3A1	14.4036		Core matrisome	Collagens	COL3A1	14.5347		Core matrisome	Collagens	COL3A1	14.3972		Core matrisome	Collagens	COL1A1	14.4724
3		Core matrisome	Collagens	COL1A2	14.2813		Core matrisome	Collagens	COL1A2	14.4013		Core matrisome	Collagens	COL1A2	14.1217		Core matrisome	Collagens	COL1A2	14.2309
4		Core matrisome	Collagens	COL6A3	13.6943		Core matrisome	Collagens	COL6A3	13.7235		Core matrisome	Collagens	COL6A3	13.2913		Core matrisome	Collagens	COL6A3	13.2859
5		Core matrisome	ECM Glycoproteins	FBN1	13.3585		Core matrisome	Proteoglycans	HSPG2	13.4774		Core matrisome	Proteoglycans	HSPG2	13.0809		Core matrisome	Proteoglycans	HSPG2	13.1348
6		Core matrisome	Proteoglycans	HSPG2	13.02		Core matrisome	ECM Glycoproteins	FBN1	12.8388		Core matrisome	ECM Glycoproteins	LAMA2	12.6546		Core matrisome	ECM Glycoproteins	LAMA2	12.6103
7		Core matrisome	Collagens	COL6A1	12.3328		Core matrisome	ECM Glycoproteins	LAMA2	12.6025		Core matrisome	ECM Glycoproteins	FBN1	12.3469		Core matrisome	ECM Glycoproteins	FBN1	12.4442
8		Core matrisome	Collagens	COL14A1	12.3288		Core matrisome	ECM Glycoproteins	FN1	12.573		Core matrisome	ECM Glycoproteins	LAMA5	12.2269		Core matrisome	ECM Glycoproteins	LAMA5	12.2703
9		Core matrisome	ECM Glycoproteins	FN1	12.226		Core matrisome	Collagens	COL6A1	12.441		Core matrisome	ECM Glycoproteins	LAMC1	12.0298		Core matrisome	ECM Glycoproteins	LAMC1	12.0733
10		Core matrisome	Collagens	COL6A2	11.9168		Core matrisome	ECM Glycoproteins	LAMA5	12.3918		Core matrisome	Collagens	COL6A1	11.9665		Core matrisome	Collagens	COL6A1	12.0061
11		Core matrisome	Collagens	COL12A1	11.7918		Core matrisome	ECM Glycoproteins	LAMC1	12.099		Core matrisome	Collagens	COL6A2	11.8668		Core matrisome	Collagens	COL6A2	11.9685
12		Core matrisome	ECM Glycoproteins	LAMA2	11.6719		Core matrisome	Collagens	COL6A2	11.987		Core matrisome	ECM Glycoproteins	LAMB1	11.8422		Core matrisome	ECM Glycoproteins	LAMB1	11.9007
13		Core matrisome	ECM Glycoproteins	LAMC1	11.567		Core matrisome	ECM Glycoproteins	LAMB1	11.9614		Core matrisome	ECM Glycoproteins	LAMB2	11.2405		Core matrisome	ECM Glycoproteins	FGG	11.7919
14		Core matrisome	ECM Glycoproteins	LAMA5	11.503		Core matrisome	ECM Glycoproteins	EMILIN1	11.2517		Core matrisome	ECM Glycoproteins	FN1	11.2356		Core matrisome	ECM Glycoproteins	FGB	11.7514
15		Core matrisome	ECM Glycoproteins	LAMB1	11.4614		Core matrisome	ECM Glycoproteins	LAMB2	11.1457		Core matrisome	Collagens	COL4A1	11.0483		Core matrisome	ECM Glycoproteins	FGA	11.2989
16		Core matrisome	Proteoglycans	DCN	11.3752		Core matrisome	Proteoglycans	DCN	11.1305		Core matrisome	Proteoglycans	DCN	11.0032		Core matrisome	ECM Glycoproteins	LAMB2	11.2489
17		Core matrisome	ECM Glycoproteins	EMILIN1	11.1083		Core matrisome	Collagens	COL4A1	11.127		Core matrisome	ECM Glycoproteins	FGG	10.9062		Core matrisome	Proteoglycans	DCN	11.2428
18		Core matrisome	ECM Glycoproteins	POSTN	11.0817		Core matrisome	Collagens	COL14A1	11.118		Core matrisome	Collagens	COL4A2	10.8771		Core matrisome	ECM Glycoproteins	FN1	11.2149
19		Core matrisome	Collagens	COL5A1	11.0444		Core matrisome	ECM Glycoproteins	NID1	11.0876		Core matrisome	ECM Glycoproteins	NID1	10.8445		Core matrisome	Collagens	COL4A1	11.157
20		Core matrisome	ECM Glycoproteins	NID1	10.8857		Core matrisome	ECM Glycoproteins	FGG	11.0622		Core matrisome	ECM Glycoproteins	FGB	10.8429		Core matrisome	Collagens	COL4A2	10.9582
21		Core matrisome	ECM Glycoproteins	NID2	10.7229		Core matrisome	ECM Glycoproteins	NID2	11.0017		Core matrisome	ECM Glycoproteins	NID2	10.6481		Core matrisome	Collagens	COL5A2	10.5996
22		Core matrisome	Collagens	COL5A2	10.7078		Core matrisome	ECM Glycoproteins	FGB	10.997		Core matrisome	ECM Glycoproteins	EMILIN1	10.5202		Core matrisome	ECM Glycoproteins	NID1	10.598
23		Core matrisome	ECM Glycoproteins	FBN2	10.5862		Core matrisome	Collagens	COL12A1	10.9843		Core matrisome	Collagens	COL5A2	10.5161		Core matrisome	ECM Glycoproteins	NID2	10.5437
24		Core matrisome	ECM Glycoproteins	LAMB2	10.5368		Core matrisome	Collagens	COL5A1	10.9144		Core matrisome	Proteoglycans	LUM	10.4013		Core matrisome	ECM Glycoproteins	EMILIN1	10.4985
25		Core matrisome	Proteoglycans	OGN	10.4239		Core matrisome	Collagens	COL4A2	10.7703		Core matrisome	ECM Glycoproteins	FGA	10.3266		Core matrisome	Collagens	COL18A1	10.3504
26		Core matrisome	ECM Glycoproteins	TGFBI	10.3807		Core matrisome	Collagens	COL5A2	10.7159		Core matrisome	Collagens	COL5A1	10.291		Core matrisome	Proteoglycans	LUM	10.3259
27		Core matrisome	ECM Glycoproteins	VWF	10.2981		Core matrisome	ECM Glycoproteins	TGFBI	10.3991		Core matrisome	Collagens	COL18A1	10.1952		Core matrisome	Proteoglycans	PRELP	10.2322
28		Core matrisome	Proteoglycans	LUM	10.1878		Core matrisome	ECM Glycoproteins	AGRN	10.389		Core matrisome	Proteoglycans	ASPN	10.0618		Core matrisome	Collagens	COL5A1	10.2066
29		Core matrisome	ECM Glycoproteins	AGRN	10.1436		Core matrisome	Collagens	COL18A1	10.1608		Core matrisome	Proteoglycans	PRELP	10.0057		Core matrisome	Proteoglycans	ASPN	10.0736
30		Core matrisome	Collagens	COL4A2	9.97459		Core matrisome	ECM Glycoproteins	FGA	10.0577		Core matrisome	ECM Glycoproteins	AGRN	9.85503		Core matrisome	ECM Glycoproteins	LAMC3	9.9993
31		Core matrisome	Collagens	COL4A1	9.96704		Core matrisome	ECM Glycoproteins	POSTN	10.0331		Core matrisome	Collagens	COL15A1	9.78338		Core matrisome	Collagens	COL15A1	9.80251
32		Core matrisome	ECM Glycoproteins	FGB	9.95053		Core matrisome	Collagens	COL15A1	9.95842		Core matrisome	ECM Glycoproteins	LAMC3	9.76414		Core matrisome	ECM Glycoproteins	AGRN	9.75509
33		Core matrisome	Collagens	COL18A1	9.8688		Core matrisome	ECM Glycoproteins	FBN2	9.90345		Core matrisome	ECM Glycoproteins	MFAP2	9.73557		Core matrisome	ECM Glycoproteins	TINAGL1	9.67648
34		Core matrisome	ECM Glycoproteins	FGG	9.79698		Core matrisome	Proteoglycans	LUM	9.90343		Core matrisome	Collagens	COL12A1	9.46197		Core matrisome	ECM Glycoproteins	MFAP2	9.62923
35		Core matrisome	Collagens	COL15A1	9.72709		Core matrisome	ECM Glycoproteins	VWA1	9.80009		Core matrisome	ECM Glycoproteins	TGFBI	9.4507		Core matrisome	Collagens	COL5A3	9.60233
36		Core matrisome	Proteoglycans	BGN	9.69426		Core matrisome	ECM Glycoproteins	VWF	9.7145		Core matrisome	ECM Glycoproteins	TINAGL1	9.42381		Core matrisome	ECM Glycoproteins	VTN	9.52181
37		Core matrisome	ECM Glycoproteins	FGA	9.5251		Core matrisome	Proteoglycans	OGN	9.64091		Core matrisome	Collagens	COL5A3	9.30327		Core matrisome	ECM Glycoproteins	TGFBI	9.33052
38		Core matrisome	Collagens	COL2A1	9.45233		Core matrisome	ECM Glycoproteins	LAMC3	9.52437		Core matrisome	ECM Glycoproteins	VTN	9.19769		Core matrisome	Collagens	COL12A1	9.1954
39		Core matrisome	ECM Glycoproteins	LAMA4	9.32776		Core matrisome	ECM Glycoproteins	LAMA4	9.48577		Core matrisome	ECM Glycoproteins	CRELD2	8.92924		Core matrisome	ECM Glycoproteins	CRELD2	8.91269
40		Core matrisome	ECM Glycoproteins	MFAP2	9.31277		Core matrisome	Proteoglycans	BGN	9.4583		Core matrisome	Proteoglycans	OGN	8.85497		Core matrisome	ECM Glycoproteins	FRAS1	8.77804
41		Core matrisome	ECM Glycoproteins	PCOLCE	9.06715		Core matrisome	ECM Glycoproteins	MFAP2	9.15962		Core matrisome	Proteoglycans	BGN	8.82131		Core matrisome	Collagens	COL16A1	8.75323
42		Core matrisome	ECM Glycoproteins	VWA1	9.03254		Core matrisome	Collagens	COL2A1	9.15349		Core matrisome	Collagens	COL14A1	8.8196		Core matrisome	ECM Glycoproteins	THBS1	8.74246
43		Core matrisome	ECM Glycoproteins	FRAS1	8.97761		Core matrisome	Proteoglycans	PRELP	9.07216		Core matrisome	ECM Glycoproteins	FRAS1	8.81248		Core matrisome	Proteoglycans	BGN	8.66425
44		Core matrisome	ECM Glycoproteins	LAMC3	8.91039		Core matrisome	ECM Glycoproteins	FRAS1	9.04193		Core matrisome	ECM Glycoproteins	POSTN	8.80091		Core matrisome	Collagens	COL11A1	8.5943
45		Core matrisome	Collagens	COL5A3	8.8443		Core matrisome	ECM Glycoproteins	PCOLCE	9.02229		Core matrisome	ECM Glycoproteins	THBS1	8.77876		Core matrisome	ECM Glycoproteins	IGFBP2	8.58106
46		Core matrisome	Proteoglycans	PRELP	8.72049		Core matrisome	ECM Glycoproteins	TNXB	9.00419		Core matrisome	ECM Glycoproteins	VWA1	8.77754		Core matrisome	ECM Glycoproteins	VWA1	8.56648
47		Core matrisome	ECM Glycoproteins	TNXB	8.71689		Core matrisome	Collagens	COL5A3	8.99293		Core matrisome	ECM Glycoproteins	LAMA4	8.73672		Core matrisome	Collagens	COL2A1	8.56269
48		Core matrisome	ECM Glycoproteins	IGFBP7	8.3328		Core matrisome	ECM Glycoproteins	TINAGL1	8.89417		Core matrisome	ECM Glycoproteins	IGFBP2	8.53801		Core matrisome	Proteoglycans	OGN	8.47723
49		Core matrisome	ECM Glycoproteins	FBLN1	8.30136		Core matrisome	ECM Glycoproteins	VTN	8.75303		Core matrisome	Collagens	COL16A1	8.52454		Core matrisome	Collagens	COL14A1	8.47477
50		Core matrisome	ECM Glycoproteins	VTN	8.27576		Core matrisome	ECM Glycoproteins	CRELD2	8.67126		Core matrisome	Collagens	COL2A1	8.44827		Core matrisome	ECM Glycoproteins	POSTN	8.47188
51		Core matrisome	ECM Glycoproteins	TINAGL1	8.23026		Core matrisome	ECM Glycoproteins	FGL1	8.58186		Core matrisome	ECM Glycoproteins	FGL1	8.44629		Core matrisome	ECM Glycoproteins	LAMA4	8.41229
52		Core matrisome	ECM Glycoproteins	CRELD2	8.16533		Core matrisome	Collagens	COL11A1	8.46022		Core matrisome	ECM Glycoproteins	PCOLCE	8.36761		Core matrisome	ECM Glycoproteins	FBLN2	8.40478
53		Core matrisome	Proteoglycans	ASPN	8.04587		Core matrisome	Proteoglycans	ASPN	8.40158		Core matrisome	ECM Glycoproteins	IGFBP7	8.32924		Core matrisome	ECM Glycoproteins	IGFBP7	8.36817
54		Core matrisome	ECM Glycoproteins	MFGE8	7.95467		Core matrisome	ECM Glycoproteins	MFGE8	8.39569		Core matrisome	Collagens	COL11A1	8.28349		Core matrisome	ECM Glycoproteins	PCOLCE	8.28903
55		Core matrisome	ECM Glycoproteins	IGFBP2	7.85353		Core matrisome	ECM Glycoproteins	FBLN1	8.21351		Core matrisome	ECM Glycoproteins	FBLN1	8.26772		Core matrisome	ECM Glycoproteins	FGL1	8.26811
56		Core matrisome	Collagens	COL16A1	7.59486		Core matrisome	ECM Glycoproteins	IGFBP7	8.14122		Core matrisome	ECM Glycoproteins	FBLN2	7.88885		Core matrisome	ECM Glycoproteins	FBLN1	8.1863
57		Core matrisome	ECM Glycoproteins	THBS1	7.57788		Core matrisome	Collagens	COL16A1	8.11488		Core matrisome	ECM Glycoproteins	VWF	7.77455		Core matrisome	ECM Glycoproteins	VWF	7.54383
58		Core matrisome	Collagens	COL11A1	7.37948		Core matrisome	ECM Glycoproteins	IGFBP2	7.70842		Core matrisome	ECM Glycoproteins	FBN2	7.42995		Core matrisome	ECM Glycoproteins	MFGE8	7.24014
59		Core matrisome	ECM Glycoproteins	FGL1	7.37222		Core matrisome	ECM Glycoproteins	THBS1	7.22839		Core matrisome	ECM Glycoproteins	MFGE8	7.29915		Core matrisome	Collagens	COL4A3	6.58159
60		Core matrisome	ECM Glycoproteins	FBLN2	6.82164		Core matrisome	ECM Glycoproteins	FBLN2	7.0758		Core matrisome	Collagens	COL4A3	6.49316		Core matrisome	ECM Glycoproteins	FBN2	6.57928
61		Core matrisome	Collagens	COL4A3	6.73437		Core matrisome	Collagens	COL4A3	6.59869		Core matrisome	ECM Glycoproteins	TNXB	5.53642		Core matrisome	ECM Glycoproteins	TNXB	4.63088
