# Supplementary material for: Proteome-wide and matrisome-specific alterations during human pancreas development and maturation
Source: Nat Commun. 2021 Feb 15;12:1020. doi: 10.1038/s41467-021-21261-w (PMC7884717; doi:10.1038/s41467-021-21261-w)
Supplement: Supplementary file 11 — Supplementary Data 8 [file 41467_2021_21261_MOESM11_ESM.xlsx]

## Sheet: Data 8
Antibody Information
Protein	Blocking	ECM 1o	ECM 2o	Insulin 1o	Insulin 2o	Antibody validation information
	Blocking buffer;	antibody; host,	antibody; host,	antibody; host,	antibody; host,
	dilution; supplier	dilution, supplier	dilution, supplier	dilution, supplier	dilution, supplier
	(catalogue #)	(catalogue #)	(catalogue #)	(catalogue #)	(catalogue #)
CD31	Bovine Serum Albumin; 10%; Fisher Scientific (BP1600)	CD31 monoclonal; Raised in mouse; 1:50; Santa Cruz (sc-376764)	Goat anti-mouse A568; 1:800; Life Technologies (A11031)	Insulin polyclonal; Raised in guinea pig; 1:2000; Sigma-Aldrich (I8510)	Goat anti-guinea pig A488; 1:800; Life Technologies (A11073)	[#sc-376764] Specific for an epitope mapping between amino acids 699-727 at the C-terminus of PECAM-1 of mouse origin. Selected Validation Data available on supplier website and in previous publications.
Collagen I	Bovine Serum Albumin; 10%; Fisher Scientific (BP1600)	Collagen I polyclonal; Raised in rabbit; 1:500; Abcam (ab34710)	Donkey anti-rabbit A488; 1:800; Life Technologies (A21206)	Insulin monoclonal; Raised in mouse; 1:5000; Sigma-Aldrich (I2018)	Goat anti-mouse A568; 1:800; Life Technologies (A11031)	[#ab34710] Specificity Statement: This antibody reacts with most mammalian Type I collagens and has negligible cross-reactivity with Type II, III, IV, V or VI collagens. Non-specific cross-reaction of anti-collagen antibodies with other human serum proteins or non-collagen extracellular matrix proteins is negligible.
Collagen II	Bovine Serum Albumin; 10%; Fisher Scientific (BP1600)	Collagen II polyclonal; Raised in rabbit; 1:200; Abcam (ab34712)	Donkey anti-rabbit A488; 1:800; Life Technologies (A21206)	Insulin monoclonal; Raised in mouse; 1:5000; Sigma-Aldrich (I2018)	Goat anti-mouse A568; 1:800; Life Technologies (A11031)	[#ab34712] Specificity Statement: This antibody reacts with Type II collagens and shows negligible (less than 1%) cross reactivity with Type I, III, IV, V or VI collagens. Nonspecific cross reaction with other human serum proteins or non collagen extracellular matrix proteins is negligible.
Collagen III	Bovine Serum Albumin; 10%; Fisher Scientific (BP1600)	Collagen III polyclonal; Raised in rabbit; 1:500; Abcam (ab7778)	Donkey anti-rabbit A488; 1:800; Life Technologies (A21206)	Insulin monoclonal; Raised in mouse; 1:5000; Sigma-Aldrich (I2018)	Goat anti-mouse A568; 1:800; Life Technologies (A11031)	[#ab7778] Specificity Statement: This type specific collagen antibody only recognizes 3D epitopes. Negligible cross-reactivity with Type I, II, IV, V or VI collagens. Non-specific cross reaction of anti-collagen antibodies with other human serum proteins or non-collagen extracellular matrix proteins is negligible
Collagen IV	Bovine Serum Albumin; 10%; Fisher Scientific (BP1600)	Collagen IV polyclonal; Raised in rabbit; 1:300; Abcam (ab6586)	Donkey anti-rabbit A488; 1:800; Life Technologies (A21206)	Insulin monoclonal; Raised in mouse; 1:5000; Sigma-Aldrich (I2018)	Goat anti-mouse A568; 1:800; Life Technologies (A11031)	[#ab6586] Specificity Statement: Negligible cross-reactivity with Type I, II, III, V or VI collagens. Non-specific cross reaction of anticollagen antibodies with other human serum proteins or non-collagen extracellular matrix proteins is negligible.
Collagen V	Bovine Serum Albumin; 10%; Fisher Scientific (BP1600)	Collagen V polyclonal; Raised in rabbit; 1:100; Abcam (ab7046)	Donkey anti-rabbit A488; 1:800; Life Technologies (A21206)	Insulin monoclonal; Raised in mouse; 1:5000; Sigma-Aldrich (I2018)	Goat anti-mouse A568; 1:800; Life Technologies (A11031)	[#ab7046] Specificity Statement: Negligible cross-reactivity with Type I, II, III, IV or VI collagens. Non-specific cross reaction of anticollagen antibodies with other human serum proteins or non-collagen extracellular matrix proteins is negligible.
Collagen VI	Bovine Serum Albumin; 10%; Fisher Scientific (BP1600)	Collagen VI polyclonal; Raised in rabbit; 1:200; Proteintech (17023-1-AP)	Donkey anti-rabbit A488; 1:800; Life Technologies (A21206)	Insulin monoclonal; Raised in mouse; 1:5000; Sigma-Aldrich (I2018)	Goat anti-mouse A568; 1:800; Life Technologies (A11031)	[#17023-1-AP] Selected Validation Data available on supplier website
Collagen XII	Bovine Serum Albumin; 10%; Fisher Scientific (BP1600)	Collagen XII polyclonal; Raised in rabbit; 1:100; Invitrogen (PA5-38890)	Donkey anti-rabbit A488; 1:800; Life Technologies (A21206)	Insulin monoclonal; Raised in mouse; 1:5000; Sigma-Aldrich (I2018)	Goat anti-mouse A568; 1:800; Life Technologies (A11031)	[#PA5-38890] Immunogen: A synthetic peptide derived from the internal region of human Collagen XII alpha1 Selected Validation Data available on supplier website
Collagen XIV	Bovine Serum Albumin; 10%; Fisher Scientific (BP1600)	Collagen XIV polyclonal; Raised in rabbit; 1:150; Invitrogen (PA5-54886)	Donkey anti-rabbit A488; 1:800; Life Technologies (A21206)	Insulin monoclonal; Raised in mouse; 1:5000; Sigma-Aldrich (I2018)	Goat anti-mouse A568; 1:800; Life Technologies (A11031)	[#PA5-54886] Immunogen sequence: LLVTPTSGGKTNQLNLQNTATKAIIQGLMPDQNYTVQIIAYNKDKESKPAQGQFRIKDLEKRKDPKPR Selected Validation Data available on supplier website
Collagen XVI	Bovine Serum Albumin; 10%; Fisher Scientific (BP1600)	Collagen XVI polyclonal; Raised in rabbit; 1:100; Sigma-Aldrich (SAB4500398)	Donkey anti-rabbit A488; 1:800; Life Technologies (A21206)	Insulin monoclonal; Raised in mouse; 1:5000; Sigma-Aldrich (I2018)	Goat anti-mouse A568; 1:800; Life Technologies (A11031)	[#SAB4500398] The antiserum was produced against synthesized peptide derived from human Collagen XVI alpha1. Selected Validation Data available on supplier website
EMILIN1	Bovine Serum Albumin; 10%; Fisher Scientific (BP1600)	EMILIN1 monoclonal; Raised in mouse; 1:100; Proteintech (60047-1-Ig)	Goat anti-mouse A568; 1:800; Life Technologies (A11031)	Insulin polyclonal; Raised in guinea pig; 1:2000; Sigma-Aldrich (I8510)	Goat anti-guinea pig A488; 1:800; Life Technologies (A11073)	[#60047-1-Ig] Selected Validation Data available on supplier website
Fibrillin 2 (FBN2)	Bovine Serum Albumin; 10%; Fisher Scientific (BP1600)	FBN2 polyclonal; Raised in rabbit; 1:200; Proteintech (20252-1-AP)	Donkey anti-rabbit A488; 1:800; Life Technologies (A21206)	Insulin monoclonal; Raised in mouse; 1:5000; Sigma-Aldrich (I2018)	Goat anti-mouse A568; 1:800; Life Technologies (A11031)	[#20252-1-AP] Selected Validation Data available on supplier website
Fibrillin 2 (FBN2)	Bovine Serum Albumin; 10%; Fisher Scientific (BP1600)	FBN2 polyclonal; Raised in rabbit; 1:200; Proteintech (20252-1-AP)	Donkey anti-rabbit A488; 1:800; Life Technologies (A21206)	Glucagon monoclonal; Raised in mouse; 1:1000; Sigma-Aldrich (G2654)	Goat anti-mouse A568; 1:800; Life Technologies (A11031)	[#G2654] Monoclonal Anti-Glucagon reacts with pancreatic glucagon in RIA and immunocytochemistry. The affinity constant of 6.1 x 10(8) L/M in RIA. The antibody weakly cross-reacts with gut glucagon (enteroglucagon) in an immunohistological assay. Cross-reactivity has been observed with glucagon- containing cells in fixed sections of pancreas from human, porcine, dog, rabbit, mouse, rat, guinea pi…
Fibrillin 2 (FBN2)	Bovine Serum Albumin; 10%; Fisher Scientific (BP1600)	FBN2 polyclonal; Raised in rabbit; 1:200; Proteintech (20252-1-AP)	Donkey anti-rabbit A488; 1:800; Life Technologies (A21206)	Somatostatin monoclonal; Raised in mouse; 1:50; Santa Cruz Biotechnology (sc-74556)	Goat anti-mouse A568; 1:800; Life Technologies (A11031)	[#sc-74556] Selected Data and Citations available on supplier website
Fibronectin	Bovine Serum Albumin; 10%; Fisher Scientific (BP1600)	Fibronectin polyclonal; Raised in rabbit; 1:200; Abcam (ab2413)	Donkey anti-rabbit A488; 1:800; Life Technologies (A21206)	Insulin monoclonal; Raised in mouse; 1:5000; Sigma-Aldrich (I2018)	Goat anti-mouse A568; 1:800; Life Technologies (A11031)	[#ab2413] Selected Validation Data available on supplier website
IgG Isotype Control (Mouse)	Bovine Serum Albumin; 10%; Fisher Scientific (BP1600)	Mouse IgG1, Kappa Monoclonal [B11/6] - Isotype Control; 1:100; Abcam (ab91353)	Goat anti-mouse A568; 1:800; Life Technologies (A11031)	Insulin polyclonal; Raised in guinea pig; 1:2000; Sigma-Aldrich (I8510)	Goat anti-guinea pig A488; 1:800; Life Technologies (A11073)	[#ab91353] Selected Validation Data available on supplier website
IgG Isotype Control (Rabbit)	Bovine Serum Albumin; 10%; Fisher Scientific (BP1600)	Rabbit IgG, monoclonal [EPR25A] - Isotype Control; 1:100; Abcam (ab172730)	Donkey anti-rabbit A488; 1:800; Life Technologies (A21206)	Insulin monoclonal; Raised in mouse; 1:5000; Sigma-Aldrich (I2018)	Goat anti-mouse A568; 1:800; Life Technologies (A11031)	[#ab172730] Selected Validation Data available on supplier website
Laminin alpha 4	Bovine Serum Albumin; 10%; Fisher Scientific (BP1600)	Laminin alpha 4 monoclonal; Raised in mouse; 1:200; Abcam (ab242198)	Goat anti-mouse A568; 1:800; Life Technologies (A11031)	Insulin polyclonal; Raised in guinea pig; 1:2000; Sigma-Aldrich (I8510)	Goat anti-guinea pig A488; 1:800; Life Technologies (A11073)	[#ab242198] Immunogen: Recombinant fragment corresponding to Human Laminin alpha 4/LAMA4 aa 670-809. Sequence:ENLLNQARELQAKAESSSDEAVADTSRRVGGALARKSALKTRLSDAVKQLQAAERGDAQQRLGQSRLITEEANRTTMEVQQATAPMANNLTNWSQNLQHFDSSAYNTAVNSARDAVRNLTEVVPQLLDQLRTVEQKRPAS. Selected Validation Data available on supplier website
Laminin alpha 5	Bovine Serum Albumin; 10%; Fisher Scientific (BP1600)	Laminin alpha 5 monoclonal; Raised in mouse; 1:100; Abcam (ab77175)	Goat anti-mouse A568; 1:800; Life Technologies (A11031)	Insulin polyclonal; Raised in guinea pig; 1:2000; Sigma-Aldrich (I8510)	Goat anti-guinea pig A488; 1:800; Life Technologies (A11073)	[#ab77175] Immunogen: Full length native protein (purified) corresponding to Human Laminin alpha 5/LAMA5. Selected Validation Data available on supplier website
Mimecan (OGN)	Bovine Serum Albumin; 10%; Fisher Scientific (BP1600)	Mimecan polyclonal; Raised in rabbit; 1:50; Proteintech (12755-1-AP)	Donkey anti-rabbit A488; 1:800; Life Technologies (A21206)	Insulin monoclonal; Raised in mouse; 1:5000; Sigma-Aldrich (I2018)	Goat anti-mouse A568; 1:800; Life Technologies (A11031)	[#12755-1-AP] Selected Validation Data available on supplier website
Periostin (POSTN)	Bovine Serum Albumin; 10%; Fisher Scientific (BP1600)	Periostin polyclonal; Raised in rabbit; 1:200; Proteintech (19899-1-AP)	Donkey anti-rabbit A488; 1:800; Life Technologies (A21206)	Insulin monoclonal; Raised in mouse; 1:5000; Sigma-Aldrich (I2018)	Goat anti-mouse A568; 1:800; Life Technologies (A11031)	[#19899-1-AP] Selected Validation Data available on supplier website
Insulin				Insulin monoclonal; Raised in mouse; Sigma-Aldrich (I2018)		[#I2018] The antibody reacts specifically against insulin by RIA and immunocytochemistry. It exhibits cross-reactivity with human proinsulin. The antibody binds to insulin with an affinity constant of 8.8 × 109 M-1 in RIA.
Insulin				Insulin polyclonal; Raised in guinea pig; Sigma-Aldrich (I8510)		[#I8510] Selected Validation Data available on supplier website and in previous publications.
