# Supplementary material for: Proteome-wide and matrisome-specific alterations during human pancreas development and maturation
Source: Nat Commun. 2021 Feb 15;12:1020. doi: 10.1038/s41467-021-21261-w (PMC7884717; doi:10.1038/s41467-021-21261-w)
Supplement: Supplementary file 13 — Source Data [file 41467_2021_21261_MOESM13_ESM.xlsx]

## Sheet: Fig. 2
Fig. 2b										Fig. 2c
	Accession	Cluster		Cluster	Category	Term	Adjusted p value (Benjamini)	Ranking in cluster		Data are provided in supplementary table 3
	A1L0T0	1		1	GOBP	Cell-cell adhesion	5.9e-09	1
	E9PAV3	1			GOBP	mRNA splicing	1.1e-06	2
	O00217	1			KEGG	Parkinson's disease	1.5e-06	3
	O00299	1			KEGG	Huntington's disease	6.3e-06	4
	O00400	1
	O00410	1		2	KEGG	Amoebiasis	0.0037	5
	O00571	1			KEGG	Pancreatic secretion	0.0061	6
	O14773	1			KEGG	Metabolic pathways	0.01	7
	O14874	1			GOBP	Acute-phase response	0.016	8
	O14964	1
	O15031	1		3	KEGG	Protein processing in endoplasmic reticulum	0.0078	5
	O15235	1			GOBP	Intracellular protein transport	0.029	6
	O15382	1			GOBP	Regulation of mRNA stability	0.05	7
	O43143	1
	O43237	1		4	KEGG	Spliceosome	0.003	2
	O43390	1			GOBP	Viral transcription	0.009	3
	O43491	1			GOBP	tRNA export from nucleus	0.041	5
	O43615	1			GOBP	Intracellular transport of virus	0.041	6
	O43678	1
	O43795	1		5	GOBP	Nucleosome assembly	2.3e-05	1
	O60313	1			KEGG	Oxidative phosphorylation	0.00011	4
	O60493	1			KEGG	Alzheimer's disease	0.00011	5
	O60573	1			KEGG	Non-alcoholic fatty liver disease (NAFLD)	0.0017	6
	O60701	1
	O60716	1		6	GOBP	Translational initiation	4.5e-07	1
	O60762	1			GOBP	tRNA aminoacylation for protein translation	9.5e-07	2
	O75306	1			GOBP	Cotranslational protein targeting to membrane	3.4e-05	4
	O75351	1			GOBP	Nuclear-transcribed mRNA catabolic process	5.2e-05	5
	O75369	1
	O75475	1
	O75489	1
	O75521	1
	O75954	1
	O75955	1
	O94760	1
	O94905	1
	O94925	1
	O95169	1
	O95197	1
	O95232	1
	O95251	1
	O95487	1
	O95782	1
	O95793	1
	O95810	1
	O95861	1
	O95881	1
	O96008	1
	O96019	1
	P00167	1
	P00387	1
	P01275	1
	P02458	1
	P02774	1
	P04264	1
	P04275	1
	P04899	1
	P05023	1
	P05091	1
	P05107	1
	P05141	1
	P05556	1
	P06576	1
	P07355	1
	P07384	1
	P07437	1
	P08670	1
	P08754	1
	P09104	1
	P09327	1
	P09543	1
	P09651	1
	P0C0S8	1
	P0DME0	1
	P0DP25	1
	P10606	1
	P10644	1
	P11233	1
	P11234	1
	P12694	1
	P13797	1
	P14314	1
	P14854	1
	P14866	1
	P15311	1
	P15954	1
	P16284	1
	P16401	1
	P16671	1
	P17096	1
	P17480	1
	P17612	1
	P17661	1
	P19367	1
	P20700	1
	P20774	1
	P21796	1
	P21810	1
	P22626	1
	P22830	1
	P23246	1
	P26368	1
	P26599	1
	P27694	1
	P27695	1
	P28331	1
	P28482	1
	P30048	1
	P30084	1
	P30101	1
	P30419	1
	P31146	1
	P31689	1
	P31930	1
	P31942	1
	P31948	1
	P32119	1
	P35221	1
	P35222	1
	P35268	1
	P35555	1
	P35556	1
	P35580	1
	P35611	1
	P35914	1
	P36542	1
	P36543	1
	P36776	1
	P36957	1
	P36969	1
	P38159	1
	P41219	1
	P41732	1
	P42704	1
	P42765	1
	P42892	1
	P43121	1
	P43487	1
	P46060	1
	P46109	1
	P46776	1
	P46779	1
	P46939	1
	P46940	1
	P48047	1
	P48059	1
	P49327	1
	P49368	1
	P49419	1
	P49711	1
	P50454	1
	P50502	1
	P50895	1
	P50995	1
	P51610	1
	P51649	1
	P51659	1
	P51665	1
	P52907	1
	P52943	1
	P52948	1
	P53007	1
	P53041	1
	P53634	1
	P55036	1
	P55060	1
	P55265	1
	P55786	1
	P55854	1
	P56134	1
	P56378	1
	P57740	1
	P60983	1
	P61006	1
	P61254	1
	P61626	1
	P61960	1
	P61981	1
	P62140	1
	P62318	1
	P62805	1
	P62857	1
	P62873	1
	P62906	1
	P62910	1
	P62979	1
	P62995	1
	P63000	1
	P63010	1
	P63104	1
	P63173	1
	P67812	1
	P68363	1
	P68400	1
	P78371	1
	P78527	1
	P82933	1
	P84085	1
	Q00325	1
	Q00610	1
	Q01082	1
	Q02218	1
	Q02880	1
	Q02978	1
	Q05639	1
	Q05655	1
	Q05707	1
	Q07065	1
	Q07954	1
	Q08211	1
	Q08380	1
	Q08AF3	1
	Q09666	1
	Q10471	1
	Q10713	1
	Q12765	1
	Q12769	1
	Q12905	1
	Q12906	1
	Q12907	1
	Q12959	1
	Q13151	1
	Q13185	1
	Q13242	1
	Q13263	1
	Q13283	1
	Q13442	1
	Q13492	1
	Q13561	1
	Q13573	1
	Q13724	1
	Q13813	1
	Q14119	1
	Q14151	1
	Q14157	1
	Q14160	1
	Q14204	1
	Q14247	1
	Q14315	1
	Q14344	1
	Q14498	1
	Q14554	1
	Q14683	1
	Q14697	1
	Q14739	1
	Q14978	1
	Q14980	1
	Q15019	1
	Q15063	1
	Q15113	1
	Q15233	1
	Q15286	1
	Q15287	1
	Q15291	1
	Q15366	1
	Q15417	1
	Q15428	1
	Q15746	1
	Q15797	1
	Q15907	1
	Q16352	1
	Q16555	1
	Q16666	1
	Q16698	1
	Q16891	1
	Q1KMD3	1
	Q2TAY7	1
	Q3LXA3	1
	Q49A26	1
	Q52LJ0	1
	Q56VL3	1
	Q5HYK3	1
	Q5RI15	1
	Q5T1J5	1
	Q5T9L3	1
	Q6DD88	1
	Q6NUK1	1
	Q6NZI2	1
	Q6P2Q9	1
	Q6P587	1
	Q6UW02	1
	Q7L2E3	1
	Q7L2J0	1
	Q7Z7H5	1
	Q7Z7K6	1
	Q86UP2	1
	Q86V81	1
	Q8IXB1	1
	Q8IZ81	1
	Q8N3U4	1
	Q8NBS9	1
	Q8NC51	1
	Q8ND56	1
	Q8TD22	1
	Q8TEM1	1
	Q8TEQ6	1
	Q8WVM8	1
	Q8WXH0	1
	Q92506	1
	Q92599	1
	Q92688	1
	Q92841	1
	Q92888	1
	Q92896	1
	Q92922	1
	Q92925	1
	Q92973	1
	Q969V3	1
	Q969X5	1
	Q96A33	1
	Q96A65	1
	Q96AC1	1
	Q96CM8	1
	Q96CW1	1
	Q96CX2	1
	Q96FJ2	1
	Q96FW1	1
	Q96HS1	1
	Q96ME7	1
	Q96PK6	1
	Q96QK1	1
	Q96QR8	1
	Q96QZ7	1
	Q99447	1
	Q99519	1
	Q99715	1
	Q9BQ39	1
	Q9BQE3	1
	Q9BS26	1
	Q9BSD7	1
	Q9BSJ8	1
	Q9BTV4	1
	Q9BUJ2	1
	Q9BVK6	1
	Q9C0C2	1
	Q9GZY8	1
	Q9H0E2	1
	Q9H1E5	1
	Q9H223	1
	Q9H2D6	1
	Q9H2K8	1
	Q9H307	1
	Q9H488	1
	Q9H936	1
	Q9H9E3	1
	Q9HD20	1
	Q9NPF5	1
	Q9NQ29	1
	Q9NRN5	1
	Q9NS86	1
	Q9NTJ5	1
	Q9NVA2	1
	Q9NVD7	1
	Q9NVI7	1
	Q9NX14	1
	Q9NYK5	1
	Q9NYL9	1
	Q9NZM1	1
	Q9NZN4	1
	Q9P0J0	1
	Q9P0L0	1
	Q9P2R7	1
	Q9UBV8	1
	Q9UHB6	1
	Q9UHD8	1
	Q9UJS0	1
	Q9UKV3	1
	Q9ULV4	1
	Q9UNL2	1
	Q9Y224	1
	Q9Y230	1
	Q9Y262	1
	Q9Y2D2	1
	Q9Y2Q3	1
	Q9Y2W1	1
	Q9Y3B3	1
	Q9Y3Y2	1
	Q9Y490	1
	Q9Y4G6	1
	Q9Y4W6	1
	Q9Y5Q8	1
	Q9Y5X1	1
	Q9Y6C9	1
	Q9Y6G9	1
	Q9Y6M9	1
	Q9Y6N5	1
	O00203	2
	O14579	2
	O14908	2
	O15020	2
	O15143	2
	O15230	2
	O15240	2
	O43813	2
	O60437	2
	O75431	2
	O76003	2
	O76094	2
	O94778	2
	O94832	2
	O94875	2
	O95139	2
	O95340	2
	O95394	2
	P00325	2
	P00390	2
	P00738	2
	P00918	2
	P01011	2
	P01859	2
	P01860	2
	P01876	2
	P02462	2
	P02511	2
	P02675	2
	P02679	2
	P02763	2
	P04054	2
	P04179	2
	P04424	2
	P04792	2
	P05062	2
	P05162	2
	P05198	2
	P05387	2
	P05451	2
	P05783	2
	P05787	2
	P06454	2
	P06744	2
	P08218	2
	P08571	2
	P08572	2
	P08651	2
	P08729	2
	P08861	2
	P08865	2
	P09497	2
	P09758	2
	P0C0L4	2
	P0DOX5	2
	P11172	2
	P12107	2
	P12268	2
	P12814	2
	P15086	2
	P16144	2
	P16233	2
	P17655	2
	P17858	2
	P22059	2
	P22413	2
	P22748	2
	P23946	2
	P24043	2
	P24928	2
	P27338	2
	P29401	2
	P29972	2
	P30039	2
	P30740	2
	P32322	2
	P34897	2
	P35606	2
	P36871	2
	P40313	2
	P40763	2
	P41091	2
	P43490	2
	P43686	2
	P46782	2
	P46977	2
	P48304	2
	P48444	2
	P48506	2
	P48643	2
	P49770	2
	P50440	2
	P53618	2
	P53621	2
	P54315	2
	P54317	2
	P54868	2
	P54886	2
	P55010	2
	P55268	2
	P55884	2
	P56470	2
	P56537	2
	P60866	2
	P60903	2
	P60981	2
	P61011	2
	P61619	2
	P62333	2
	P62495	2
	P62854	2
	P68871	2
	P80404	2
	Q01995	2
	Q02487	2
	Q04695	2
	Q06210	2
	Q06278	2
	Q08378	2
	Q08830	2
	Q13087	2
	Q13228	2
	Q13501	2
	Q14118	2
	Q14152	2
	Q14258	2
	Q14533	2
	Q14624	2
	Q14749	2
	Q14764	2
	Q15629	2
	Q15661	2
	Q16134	2
	Q16851	2
	Q3SY69	2
	Q53EL6	2
	Q5BJF2	2
	Q5H9L2	2
	Q5JTH9	2
	Q5RKV6	2
	Q5VZF2	2
	Q63HR2	2
	Q687X5	2
	Q6GPI1	2
	Q6PKG0	2
	Q6UWP7	2
	Q6UX06	2
	Q6UXH1	2
	Q6VN20	2
	Q71UM5	2
	Q7RTS1	2
	Q7Z406	2
	Q86UK7	2
	Q86UP6	2
	Q86VB7	2
	Q8N1G4	2
	Q8N573	2
	Q8N6T3	2
	Q8NDA8	2
	Q8NHG8	2
	Q8WU90	2
	Q8WVV4	2
	Q8WW62	2
	Q92597	2
	Q93009	2
	Q969M7	2
	Q96AG4	2
	Q96C23	2
	Q96DI7	2
	Q96IJ6	2
	Q96JQ2	2
	Q96KP4	2
	Q99895	2
	Q9BQ13	2
	Q9BQ69	2
	Q9BRQ6	2
	Q9BUN8	2
	Q9BZQ8	2
	Q9C075	2
	Q9H3H5	2
	Q9H4A4	2
	Q9H5N1	2
	Q9H8H3	2
	Q9HBH5	2
	Q9HC35	2
	Q9HCC0	2
	Q9HCE1	2
	Q9HCN8	2
	Q9HD26	2
	Q9NTG7	2
	Q9NX24	2
	Q9P253	2
	Q9P2J5	2
	Q9P2M7	2
	Q9UHB9	2
	Q9UHQ4	2
	Q9Y385	2
	Q9Y678	2
	Q9Y6X5	2
	A8MWD9	3
	O00142	3
	O00231	3
	O00479	3
	O00487	3
	O00584	3
	O14949	3
	O14979	3
	O43402	3
	O43674	3
	O43776	3
	O60216	3
	O60506	3
	O60739	3
	O60749	3
	O60869	3
	O75251	3
	O75821	3
	O75844	3
	O94855	3
	O95218	3
	O95777	3
	O95831	3
	P00491	3
	P00846	3
	P00995	3
	P04080	3
	P04908	3
	P06213	3
	P06730	3
	P07203	3
	P07900	3
	P07919	3
	P07996	3
	P08758	3
	P09001	3
	P09211	3
	P10619	3
	P10909	3
	P11142	3
	P11182	3
	P11532	3
	P12074	3
	P12236	3
	P13073	3
	P13716	3
	P14406	3
	P14550	3
	P15085	3
	P15121	3
	P16104	3
	P16435	3
	P18065	3
	P18621	3
	P18669	3
	P20042	3
	P20290	3
	P20339	3
	P21291	3
	P21964	3
	P22033	3
	P22061	3
	P22087	3
	P22392	3
	P23141	3
	P23284	3
	P23381	3
	P23528	3
	P24158	3
	P24534	3
	P24539	3
	P25398	3
	P25786	3
	P26641	3
	P28838	3
	P29692	3
	P30038	3
	P30040	3
	P30405	3
	P30464	3
	P31946	3
	P34949	3
	P35613	3
	P37108	3
	P39687	3
	P40222	3
	P40939	3
	P41223	3
	P41252	3
	P42166	3
	P46736	3
	P47755	3
	P48052	3
	P49458	3
	P49591	3
	P49748	3
	P49773	3
	P49903	3
	P50416	3
	P50897	3
	P51153	3
	P51398	3
	P51532	3
	P51553	3
	P51571	3
	P51572	3
	P52209	3
	P52597	3
	P53701	3
	P54136	3
	P54727	3
	P55072	3
	P55145	3
	P56385	3
	P59998	3
	P60900	3
	P61020	3
	P61158	3
	P61221	3
	P61353	3
	P61457	3
	P62081	3
	P62195	3
	P62258	3
	P62330	3
	P62826	3
	P62879	3
	P62913	3
	P62917	3
	P63167	3
	P63241	3
	P68371	3
	P82979	3
	P84243	3
	Q00688	3
	Q01469	3
	Q01813	3
	Q04637	3
	Q04917	3
	Q08945	3
	Q09028	3
	Q13011	3
	Q13148	3
	Q13247	3
	Q13315	3
	Q13451	3
	Q13510	3
	Q13838	3
	Q14240	3
	Q14690	3
	Q14847	3
	Q15043	3
	Q15185	3
	Q15363	3
	Q15365	3
	Q15369	3
	Q15404	3
	Q15435	3
	Q15436	3
	Q15477	3
	Q15554	3
	Q16531	3
	Q16718	3
	Q16775	3
	Q2TAA5	3
	Q3ZCM7	3
	Q4V328	3
	Q53GQ0	3
	Q53H12	3
	Q5JWF2	3
	Q5SSJ5	3
	Q5T653	3
	Q5T8P6	3
	Q5VTL8	3
	Q6PML9	3
	Q6UW68	3
	Q6UXV4	3
	Q7L1Q6	3
	Q7Z478	3
	Q86VP6	3
	Q86YB8	3
	Q8IUE6	3
	Q8IY82	3
	Q8IYB3	3
	Q8N2G8	3
	Q8N3V7	3
	Q8N5C6	3
	Q8N766	3
	Q8NBX0	3
	Q8TAT6	3
	Q8TC12	3
	Q8TCT9	3
	Q8TD19	3
	Q8WW59	3
	Q92520	3
	Q969Z3	3
	Q96A26	3
	Q96AE4	3
	Q96AQ6	3
	Q96BM9	3
	Q96C36	3
	Q96C86	3
	Q96EE3	3
	Q96EP5	3
	Q96EV2	3
	Q96EY8	3
	Q96HE7	3
	Q96JB5	3
	Q96RF0	3
	Q99487	3
	Q99497	3
	Q99623	3
	Q99747	3
	Q99798	3
	Q99832	3
	Q99873	3
	Q99969	3
	Q9BPX5	3
	Q9BUT1	3
	Q9BWD1	3
	Q9BWJ5	3
	Q9BWS9	3
	Q9BX68	3
	Q9GZS3	3
	Q9H1B7	3
	Q9H1X3	3
	Q9H1Y0	3
	Q9H2U2	3
	Q9H3K2	3
	Q9H7Z7	3
	Q9H845	3
	Q9HD45	3
	Q9NNW7	3
	Q9NP61	3
	Q9NP72	3
	Q9NPA8	3
	Q9NPJ3	3
	Q9NQC3	3
	Q9NQW7	3
	Q9NRX4	3
	Q9NS69	3
	Q9NTI5	3
	Q9NTJ4	3
	Q9NYF8	3
	Q9NZL4	3
	Q9P016	3
	Q9P0V9	3
	Q9UBQ0	3
	Q9UBV2	3
	Q9UEY8	3
	Q9UGI8	3
	Q9UI09	3
	Q9UIJ7	3
	Q9UKY7	3
	Q9UL25	3
	Q9ULC4	3
	Q9UN37	3
	Q9Y266	3
	Q9Y295	3
	Q9Y2H6	3
	Q9Y2S2	3
	Q9Y3C8	3
	Q9Y3E1	3
	Q9Y624	3
	Q9Y696	3
	A5YKK6	4
	O00148	4
	O00255	4
	O00401	4
	O00567	4
	O14558	4
	O14653	4
	O14672	4
	O14737	4
	O14776	4
	O15027	4
	O15144	4
	O15371	4
	O15511	4
	O15533	4
	O43242	4
	O43252	4
	O43396	4
	O43493	4
	O43676	4
	O43684	4
	O43772	4
	O43852	4
	O43865	4
	O60504	4
	O60884	4
	O75150	4
	O75569	4
	O75643	4
	O75694	4
	O75764	4
	O75787	4
	O75923	4
	O94906	4
	P00441	4
	P00488	4
	P00747	4
	P01024	4
	P01834	4
	P02042	4
	P02647	4
	P02746	4
	P02751	4
	P02788	4
	P02790	4
	P04350	4
	P05067	4
	P05155	4
	P05164	4
	P05165	4
	P06702	4
	P06733	4
	P07099	4
	P07858	4
	P07954	4
	P08243	4
	P08263	4
	P09496	4
	P09661	4
	P09972	4
	P10253	4
	P11171	4
	P11498	4
	P11586	4
	P11717	4
	P11766	4
	P12830	4
	P13284	4
	P13569	4
	P15144	4
	P16422	4
	P16444	4
	P16615	4
	P17026	4
	P17844	4
	P17931	4
	P18583	4
	P19525	4
	P19961	4
	P20073	4
	P20645	4
	P20674	4
	P22105	4
	P22570	4
	P23229	4
	P28161	4
	P29590	4
	P31040	4
	P31150	4
	P33121	4
	P33176	4
	P34931	4
	P35609	4
	P38606	4
	P42330	4
	P43034	4
	P43304	4
	P46063	4
	P46199	4
	P47985	4
	P48681	4
	P48723	4
	P48729	4
	P48739	4
	P49411	4
	P49792	4
	P50213	4
	P50552	4
	P50570	4
	P50991	4
	P51159	4
	P51452	4
	P55196	4
	P56545	4
	P57088	4
	P57105	4
	P58107	4
	P61160	4
	P61247	4
	P61923	4
	P62314	4
	P62861	4
	P62987	4
	P62993	4
	P63027	4
	P63220	4
	P78344	4
	P82663	4
	Q06141	4
	Q07157	4
	Q07955	4
	Q07960	4
	Q08431	4
	Q12797	4
	Q12933	4
	Q13144	4
	Q13425	4
	Q13435	4
	Q13445	4
	Q14137	4
	Q14203	4
	Q14241	4
	Q14318	4
	Q14571	4
	Q14677	4
	Q14938	4
	Q15008	4
	Q15011	4
	Q15149	4
	Q15437	4
	Q15582	4
	Q15691	4
	Q15853	4
	Q16363	4
	Q16629	4
	Q16706	4
	Q16762	4
	Q16795	4
	Q4G0N4	4
	Q5JPE7	4
	Q5JRX3	4
	Q5SWX8	4
	Q5T1M5	4
	Q5TZA2	4
	Q5VTR2	4
	Q5W0U4	4
	Q6IQ23	4
	Q6P1A2	4
	Q6PCB0	4
	Q6WCQ1	4
	Q6Y7W6	4
	Q6YN16	4
	Q7L2H7	4
	Q7Z2K6	4
	Q7Z2W4	4
	Q7Z4W1	4
	Q7Z6Z7	4
	Q86VR2	4
	Q86XP3	4
	Q8IW45	4
	Q8IWB7	4
	Q8IZ83	4
	Q8N1F7	4
	Q8N8S7	4
	Q8NAV1	4
	Q8NBJ5	4
	Q8NBJ9	4
	Q8NE62	4
	Q8NE71	4
	Q8NFH5	4
	Q8TB61	4
	Q8TCJ2	4
	Q8TDN6	4
	Q8WUM0	4
	Q8WUM4	4
	Q92466	4
	Q92485	4
	Q92499	4
	Q92614	4
	Q92616	4
	Q92945	4
	Q92959	4
	Q93084	4
	Q969G5	4
	Q96A72	4
	Q96DA6	4
	Q96HC4	4
	Q96HY6	4
	Q96HY7	4
	Q96I15	4
	Q96I59	4
	Q96M27	4
	Q96PC5	4
	Q96S06	4
	Q96SB3	4
	Q96SZ5	4
	Q96T37	4
	Q96TA1	4
	Q99426	4
	Q99470	4
	Q99536	4
	Q99567	4
	Q99735	4
	Q99805	4
	Q9BQP7	4
	Q9BSH5	4
	Q9BWM7	4
	Q9BX66	4
	Q9BYN8	4
	Q9BZF9	4
	Q9BZM1	4
	Q9C040	4
	Q9GZR7	4
	Q9H0C8	4
	Q9H0D6	4
	Q9H330	4
	Q9H4A6	4
	Q9H9J2	4
	Q9HBL0	4
	Q9HCD5	4
	Q9NSD9	4
	Q9NSE4	4
	Q9NUQ6	4
	Q9NVH0	4
	Q9NWT1	4
	Q9NYU2	4
	Q9P2B2	4
	Q9UBQ5	4
	Q9UBS4	4
	Q9UBX3	4
	Q9UDY2	4
	Q9UEU0	4
	Q9UGP8	4
	Q9UIA9	4
	Q9UJ70	4
	Q9UJZ1	4
	Q9UKS6	4
	Q9UL46	4
	Q9UNF0	4
	Q9UPN3	4
	Q9UQ35	4
	Q9Y285	4
	Q9Y2A7	4
	Q9Y2I8	4
	Q9Y2R0	4
	Q9Y2Z9	4
	Q9Y365	4
	Q9Y383	4
	Q9Y394	4
	Q9Y3U8	4
	Q9Y3Z3	4
	Q9Y4J8	4
	Q9Y512	4
	Q9Y6C2	4
	A0A0B4J2D5	5
	O00186	5
	O00483	5
	O14880	5
	O15145	5
	O15347	5
	O43181	5
	O60814	5
	O75131	5
	O75367	5
	O75368	5
	O75396	5
	O75438	5
	O75964	5
	O94826	5
	O95299	5
	O96000	5
	O96013	5
	P00505	5
	P01034	5
	P04083	5
	P04732	5
	P05114	5
	P05204	5
	P05408	5
	P06899	5
	P08133	5
	P08559	5
	P09382	5
	P09429	5
	P09455	5
	P09525	5
	P0C0S5	5
	P0DPK5	5
	P10809	5
	P11279	5
	P11387	5
	P12956	5
	P13010	5
	P13640	5
	P14209	5
	P14927	5
	P16219	5
	P16402	5
	P16403	5
	P17029	5
	P17813	5
	P19835	5
	P21333	5
	P22695	5
	P25705	5
	P26038	5
	P26440	5
	P26583	5
	P27348	5
	P27824	5
	P29966	5
	P30049	5
	P35080	5
	P35637	5
	P36507	5
	P38646	5
	P49207	5
	P49753	5
	P51148	5
	P51858	5
	P51991	5
	P53597	5
	P53999	5
	P55084	5
	P60709	5
	P60953	5
	P61224	5
	P61586	5
	P61604	5
	P62714	5
	P62745	5
	P62851	5
	P67809	5
	P67870	5
	P69905	5
	P99999	5
	Q00059	5
	Q00839	5
	Q01081	5
	Q01844	5
	Q03135	5
	Q05682	5
	Q07021	5
	Q07666	5
	Q12931	5
	Q13423	5
	Q13642	5
	Q14103	5
	Q14195	5
	Q14244	5
	Q14BN4	5
	Q15293	5
	Q15643	5
	Q15717	5
	Q16181	5
	Q16836	5
	Q5XXA6	5
	Q6DN03	5
	Q6Y1H2	5
	Q6YP21	5
	Q7L0Y3	5
	Q86UE4	5
	Q8NCW5	5
	Q8WX93	5
	Q92522	5
	Q92804	5
	Q96CS3	5
	Q96T23	5
	Q99643	5
	Q99714	5
	Q99880	5
	Q9BPW8	5
	Q9BXW7	5
	Q9BY32	5
	Q9GZT3	5
	Q9HDC9	5
	Q9NUB1	5
	Q9NX40	5
	Q9NX63	5
	Q9NZ45	5
	Q9P0M6	5
	Q9UFN0	5
	Q9UHA4	5
	Q9UKM9	5
	Q9UMY4	5
	Q9Y277	5
	Q9Y3B4	5
	Q9Y3Q3	5
	A0AV96	6
	A6NHL2	6
	A8MXV4	6
	B5ME19	6
	O00194	6
	O00267	6
	O00303	6
	O00541	6
	O14617	6
	O14732	6
	O14770	6
	O14818	6
	O14980	6
	O15042	6
	O43399	6
	O43488	6
	O43707	6
	O43747	6
	O60547	6
	O60704	6
	O60763	6
	O60841	6
	O75146	6
	O75533	6
	O75600	6
	O75688	6
	O75830	6
	O75874	6
	O75934	6
	O94819	6
	O94919	6
	O94979	6
	O95336	6
	O95372	6
	O95563	6
	P00338	6
	P00352	6
	P00403	6
	P00558	6
	P00568	6
	P00734	6
	P01009	6
	P02671	6
	P02748	6
	P02794	6
	P04004	6
	P04632	6
	P04746	6
	P05166	6
	P05388	6
	P05534	6
	P06753	6
	P07195	6
	P07305	6
	P07477	6
	P07478	6
	P07741	6
	P07814	6
	P07998	6
	P08217	6
	P08240	6
	P08294	6
	P08574	6
	P08708	6
	P08913	6
	P09093	6
	P09132	6
	P09210	6
	P09234	6
	P09417	6
	P09493	6
	P09960	6
	P0C7P4	6
	P0DJI8	6
	P0DOY2	6
	P10643	6
	P11310	6
	P11413	6
	P12081	6
	P12277	6
	P12429	6
	P13804	6
	P14174	6
	P15088	6
	P15170	6
	P16070	6
	P16152	6
	P16455	6
	P16989	6
	P18085	6
	P19404	6
	P19440	6
	P19838	6
	P21397	6
	P21399	6
	P22234	6
	P22694	6
	P23588	6
	P24752	6
	P25325	6
	P25789	6
	P26639	6
	P27361	6
	P28066	6
	P28070	6
	P30041	6
	P30043	6
	P30050	6
	P30086	6
	P31153	6
	P31937	6
	P31939	6
	P34932	6
	P35030	6
	P35237	6
	P35270	6
	P35749	6
	P35998	6
	P37837	6
	P40925	6
	P41250	6
	P42025	6
	P42224	6
	P43155	6
	P45974	6
	P47756	6
	P47897	6
	P48449	6
	P48728	6
	P49588	6
	P49750	6
	P50395	6
	P50579	6
	P50851	6
	P51397	6
	P51570	6
	P51888	6
	P52434	6
	P52735	6
	P52758	6
	P54577	6
	P54819	6
	P55259	6
	P55327	6
	P55795	6
	P56192	6
	P56556	6
	P57772	6
	P60174	6
	P60842	6
	P61026	6
	P61088	6
	P61106	6
	P61803	6
	P61916	6
	P62072	6
	P62191	6
	P62244	6
	P62249	6
	P62269	6
	P62280	6
	P62424	6
	P62820	6
	P62829	6
	P62899	6
	P63151	6
	P63244	6
	P68036	6
	P68104	6
	P68366	6
	P78417	6
	P98095	6
	Q00341	6
	Q00765	6
	Q00796	6
	Q02252	6
	Q06323	6
	Q07092	6
	Q08257	6
	Q10469	6
	Q10567	6
	Q13045	6
	Q13057	6
	Q13217	6
	Q13310	6
	Q13404	6
	Q13439	6
	Q13576	6
	Q13618	6
	Q13907	6
	Q14108	6
	Q14126	6
	Q14789	6
	Q14914	6
	Q15006	6
	Q15029	6
	Q15046	6
	Q15075	6
	Q15181	6
	Q15393	6
	Q15654	6
	Q15773	6
	Q16186	6
	Q16401	6
	Q16630	6
	Q16822	6
	Q16853	6
	Q16864	6
	Q16881	6
	Q29836	6
	Q4KMQ2	6
	Q5J8M3	6
	Q5JTZ9	6
	Q659C4	6
	Q6NUQ4	6
	Q6NVY1	6
	Q6P1M3	6
	Q6P2E9	6
	Q6PGP7	6
	Q6ZNB6	6
	Q7KZF4	6
	Q7RTV0	6
	Q86TM6	6
	Q86UX2	6
	Q86XE5	6
	Q8IZP0	6
	Q8N5K1	6
	Q8N5N7	6
	Q8NBJ7	6
	Q8NBQ5	6
	Q8NDH3	6
	Q8NFH3	6
	Q8NFV4	6
	Q8NI22	6
	Q8NI60	6
	Q8TCD5	6
	Q8TDD1	6
	Q92572	6
	Q92734	6
	Q92878	6
	Q92901	6
	Q93008	6
	Q96C01	6
	Q96C19	6
	Q96DN0	6
	Q96DV4	6
	Q96E39	6
	Q96EK6	6
	Q96GQ5	6
	Q96I24	6
	Q96IU4	6
	Q96NB2	6
	Q96T60	6
	Q99584	6
	Q99807	6
	Q9BQG0	6
	Q9BRX2	6
	Q9BU61	6
	Q9BV40	6
	Q9BVC6	6
	Q9BXN1	6
	Q9BY44	6
	Q9GZM7	6
	Q9GZT6	6
	Q9GZZ9	6
	Q9H0U3	6
	Q9H3P7	6
	Q9H3U1	6
	Q9HC38	6
	Q9HCU5	6
	Q9NPE3	6
	Q9NQR4	6
	Q9NR45	6
	Q9NRC8	6
	Q9NRW3	6
	Q9NUJ1	6
	Q9NUQ7	6
	Q9NV96	6
	Q9NVH1	6
	Q9NVJ2	6
	Q9NW15	6
	Q9NX00	6
	Q9NX62	6
	Q9NZB2	6
	Q9NZU5	6
	Q9NZW5	6
	Q9P035	6
	Q9P0J1	6
	Q9P265	6
	Q9P2R3	6
	Q9UBQ7	6
	Q9UHL4	6
	Q9UI10	6
	Q9UL12	6
	Q9UM00	6
	Q9UQ80	6
	Q9Y2E5	6
	Q9Y2X3	6
	Q9Y2Z4	6
	Q9Y305	6
	Q9Y371	6
	Q9Y3I0	6
	Q9Y446	6
	Q9Y5K8	6
	Q9Y5S9	6
	Q9Y5X3	6
	Q9Y617	6
	Q9Y697	6
	Q9Y6A9	6
	Q9Y6N6	6
	Q9Y6W5	6
	Q9Y6Y8	6

## Sheet: Fig. 3
Fig. 3b		Fig. 3c
Data are provided in supplementary table 5			Fetal	Juvenile	Young adults	Old adults			Fetal	Juvenile	Young adults	Old adults
		COL2A1	9.46618	9.68773	9.02292	9.00462		COL1A1	14.6074	14.0993	14.6031	15.3596
			9.20994	8.86171	8.8333	8.28562			14.4846	14.793	15.168	14.0099
			9.13648	9.78611	8.28348	8.58809			14.4457	15.4611	14.1912	14.6477
			9.37808	8.71665	8.89799	8.61851			14.2514	14.4216	15.6476	14.0247
			9.87713	8.71528	8.06225	9.32161			14.868	14.5991	13.6816	16.0376
			9.6462		7.58966	7.55771			14.7926		13.1631	12.7549
			p = 0.0054
			Fetal	Juvenile	Young adults	Old adults			Fetal	Juvenile	Young adults	Old adults
		COL4A1	9.97111	10.4658	11.5901	11.4973		COL16A1	7.69418	9.18289	7.80736	8.77721
			10.0312	11.7304	11.4086	11.038			7.42375	7.17792	8.43162	8.71167
			9.91961	11.1501	11.0589	11.8974			7.57969	9.09011	8.30325	9.04767
			9.84596	11.1711	12.101	10.3534			7.50064	7.78005	8.91663	8.95375
			10.3614	11.1174	10.2708	12.3661			8.16239	7.34341	8.82301	9.01313
			9.67296		9.86029	9.79009			7.20848		8.86537	8.01594
			p = 0.0022						p = 0.0021
			Fetal	Juvenile	Young adults	Old adults			Fetal	Juvenile	Young adults	Old adults
		LAMA5	11.3948	11.8367	12.4805	12.3477		THBS1	7.51017	6.86047	6.82782	8.81938
			11.484	12.6525	12.4817	12.0719			7.77017	7.97499	8.81702	8.56604
			11.5724	12.5155	12.2994	12.793			7.66178	6.82146	8.76938	8.9527
			11.6206	12.4506	12.6814	11.9051			7.30652	7.12309	9.19934	9.04568
			11.5426	12.5034	11.9079	13.1739			7.67948	7.36194	10.0796	8.36396
			11.4033		11.5102	11.3305			7.53916		8.97939	8.70702
			p = 0.0025							p = 0.0148

## Sheet: Fig. 5
Fig. 5a
COL1A1		COL1A1, DiLeu					COL1A1, Immunofluorescent Islet/Acinar Ratio
		F	J	Y	O		F	J	Y	O
		14.6074	14.0993	14.6031	15.3596		0.670215	0.764963	0.882145	1.58957
		14.4846	14.793	15.168	14.0099		0.712528	0.82292	0.890668	1.07818
		14.4457	15.4611	14.1912	14.6477		0.833795	0.865039	0.888727	1.61154
		14.2514	14.4216	15.6476	14.0247
		14.868	14.5991	13.6816	16.0376
		14.7926		13.1631	12.7549
	MEAN	14.5749	14.6748	14.4091	14.4724		0.738846	0.817641	0.88718	1.42643
									p = 0.0364
COL2A1		COL2A1, DiLeu					COL2A1, Immunofluorescent Islet/Acinar Ratio
		F	J	Y	O		F	J	Y	O
		9.46618	9.68773	9.02292	9.00462		0.977289	0.923339	0.579276	0.939617
		9.20994	8.86171	8.8333	8.28562		0.99197	0.781554	1.05119	0.78385
		9.13648	9.78611	8.28349	8.58809		1.02462	0.977633	0.983985	0.9808
		9.37808	8.71665	8.89799	8.61851
		9.87713	8.71528	8.06225	9.32161
		9.6462		7.58966	7.55771
	MEAN	9.45233	9.15349	8.44827	8.56269		0.997961	0.894175	0.871485	0.901422
COL3A1		COL3A1, DiLeu					COL3A1, Immunofluorescent Islet/Acinar Ratio
		F	J	Y	O		F	J	Y	O
		14.38	13.9199	14.3009	15.5151		1.13849	1.19814	1.02999	1.09522
		14.299	14.4869	15.2043	14.1232		1.11915	0.84448	0.973209	0.896097
		14.2778	15.3529	14.2494	14.9993		1.6385	1.26091	1.13248	1.42693
		14.1349	14.3852	15.5534	14.0536
		14.7627	14.5286	13.7586	16.0542
		14.5674		13.3163	12.9932
	MEAN	14.4036	14.5347	14.3972	14.6231		1.29872	1.10118	1.04523	1.13942
COL4A1		COL4A1, DiLeu					COL4A1, Immunofluorescent Islet/Acinar Ratio
		F	J	Y	O		F	J	Y	O
		9.97111	10.4658	11.5901	11.4973		2.00033	0.956628	0.869987	0.940594
		10.0312	11.7304	11.4086	11.038		2.1101	0.849988	0.935379	0.896263
		9.91961	11.1501	11.0589	11.8974		1.88839	0.705137	0.726598	0.850711
		9.84596	11.1711	12.101	10.3534
		10.3614	11.1174	10.2708	12.3661
		9.67296		9.86029	9.79009
	MEAN	9.96704	11.127	11.0483	11.157		1.99961	0.837251	0.843988	0.895856
							p = 0.0003
COL5A1		COL5A1, DiLeu					COL5A1, Immunofluorescent Islet/Acinar Ratio
		F	J	Y	O		F	J	Y	O
		10.9935	11.1806	10.8203	10.8711		1.39598	1.28135	1.08158	2.28538
		10.9223	10.6768	10.8581	9.81451		1.5514	1.07219	1.03695	1.65396
		10.8682	11.3565	10.1827	10.4307		1.32438	1.0107	1.01425	1.77592
		11.0151	10.6901	11.2555	9.55086
		11.2825	10.668	9.57363	11.7555
		11.1849		9.05559	8.8169
	MEAN	11.0444	10.9144	10.291	10.2066		1.42392	1.12141	1.04426	1.90509
							p = 0.0293		p = 0.0021
COL6A1		COL6A1, DiLeu					COL6A1, Immunofluorescent Islet/Acinar Ratio
		F	J	Y	O		F	J	Y	O
		12.3761	11.9149	12.2704	12.3423		1.13081	1.42626	1.86591	1.94982
		12.2178	12.7687	12.5164	11.8554		1.24709	1.62643	1.77152	1.90706
		12.3675	12.4473	12.0589	12.051		1.49578	0.986332	1.37162	2.10681
		12.3996	12.5006	12.5333	11.6274
		12.1629	12.5735	11.2812	13.2377
		12.4725		11.1389	10.9228
	MEAN	12.3328	12.441	11.9665	12.0061		1.29123	1.34634	1.66968	1.9879
							p = 0.0049
COL12A1		COL12A1, DiLeu					COL12A1, Immunofluorescent Islet/Acinar Ratio
		F	J	Y	O		F	J	Y	O
		11.7845	11.3128	10.8779	9.30889		0.906258	0.571186	0.310724	1.15296
		11.7055	10.7546	9.15754	9.00091		0.092685	0.373642	0.286473	0.638664
		11.6822	11.2163	9.24721	9.40183		0.005268	0.269997	0.359607	0.943518
		11.8966	10.9008	9.71862	9.12664
		11.7972	10.737	8.70262	9.38308
		11.8846		9.0679	8.95107
	MEAN	11.7918	10.9843	9.46197	9.1954		0.334737	0.404942	0.318935	0.911715
									p = 0.0024
COL14A1		COL14A1, DiLeu					COL14A1, Immunofluorescent Islet/Acinar Ratio
		F	J	Y	O		F	J	Y	O
		12.2852	11.3024	11.0125	8.22979		0.845835	N/A	N/A	N/A
		12.6163	11.1028	8.33562	7.89717		0.50831
		12.3602	11.3154	8.07474	8.44631		0.477836
		12.0673	10.9476	8.66501	8.54241
		12.1163	10.9218	8.38658	9.99997
		12.5275		8.44311	7.73298
	MEAN	12.3288	11.118	8.8196	8.47477		0.61066
COL16A1		COL16A1, DiLeu					COL16A1, Immunofluorescent Islet/Acinar Ratio
		F	J	Y	O		F	J	Y	O
		7.69418	9.18289	7.80736	8.77721		0.725021	0.157282	0.398148	0.249482
		7.42375	7.17792	8.43162	8.71167		0.723686	0.153542	0.454825	0.525056
		7.57969	9.09011	8.30325	9.04767		0.750412	0.099795	0.793026	0.219778
		7.50064	7.78005	8.91663	8.95375
		8.16239	7.34341	8.82301	9.01313
		7.20848		8.86537	8.01594
	MEAN	7.59486	8.11488	8.52454	8.75323		0.73304	0.136873	0.548666	0.331439
							p =0.0088		p = 0.0243
EMILIN1		EMILIN1, DiLeu					EMILIN1, Immunofluorescent Islet/Acinar Ratio
		F	J	Y	O		F	J	Y	O
		11.1203	11.3441	11.1238	10.3456		1.74863	9.96299	10.4575	10.5959
		11.015	11.0353	10.2183	10.2971		1.61447	6.56172	13.5352	4.63109
		11.1777	11.374	10.3383	10.7725		1.61775	10.9821	2.9664	7.91253
		11.2016	11.2118	10.8811	10.3972
		10.9963	11.2934	10.5279	11.2468
		11.1387		10.032	9.93195
	MEAN	11.1083	11.2517	10.5202	10.4985		1.66028	9.16893	8.98636	7.71318
							p =0.0049
FBN2		FBN2, DiLeu					FBN2, Immunofluorescent Islet/Acinar Ratio
		F	J	Y	O		F	J	Y	O
		10.4411	10.3771	9.68229	6.73269		9.99428	37.601	19.3141	39.322
		10.6553	9.55075	7.05243	7.0365		6.01801	22.6455	77.4174	19.6973
		10.4771	10.3817	6.97795	6.71181		10.2843	32.3306	49.2222	41.4952
		10.5223	9.66107	7.08196	6.71703
		10.8396	9.5467	7.50305	5.46637
		10.5817		6.28204	6.81127
	MEAN	10.5862	9.90345	7.42995	6.57928		8.76554	30.859	48.6512	33.5048
							p=0.0086
FN1		FN1, DiLeu					FN1, Immunofluorescent Islet/Acinar Ratio
		F	J	Y	O		F	J	Y	O
		12.0797	15.4397	11.5203	11.24		1.57776	N/A	N/A	N/A
		12.1807	11.7367	10.6928	11.0444		1.26035
		12.1815	11.9184	10.7782	11.3096		1.58929
		12.2452	12.0145	12.6213	11.0838
		12.3154	11.756	10.922	12.2529
		12.3534		10.8793	10.3585
	MEAN	12.226	12.573	11.2356	11.2149		1.4758
LAMA4		LAMA4, DiLeu					LAMA4, Immunofluorescent Islet/Acinar Ratio
		F	J	Y	O		F	J	Y	O
		9.27775	9.35909	9.24103	8.18318		2.4351	1.82416	1.34764	2.34181
		9.29393	9.70632	9.42734	8.46999		1.8593	1.00342	2.18991	2.61981
		9.46189	9.58063	8.69952	8.25749		1.88351	1.94709	1.36841	2.34736
		9.48623	9.50482	8.81998	8.00581
		9.30287	9.27798	8.33351	10.034
		9.14389		7.89894	7.52332
	MEAN	9.32776	9.48577	8.73672	8.41229		2.0593	1.59155	1.63532	2.43633
									p=0.0419
LAMA5		LAMA5, DiLeu					LAMA5, Immunofluorescent Islet/Acinar Ratio
		F	J	Y	O		F	J	Y	O
		11.3948	11.8367	12.4805	12.3477		0.718254	0.616155	0.663917	0.760675
		11.484	12.6525	12.4817	12.0719		0.761227	0.489969	0.663393	1.05068
		11.5724	12.5155	12.2994	12.793		0.902956	0.839476	0.537968	1.3194
		11.6206	12.4506	12.6814	11.9051
		11.5426	12.5034	11.9079	13.1739
		11.4033		11.5102	11.3305
	MEAN	11.503	12.3918	12.2269	12.2703		0.794146	0.648533	0.621759	1.04358
									p=0.0480
OGN		OGN, DiLeu					OGN, Immunofluorescent Islet/Acinar Ratio
		F	J	Y	O		F	J	Y	O
		10.5057	9.19673	9.74937	8.39383		0.338702	0.830276	1.16822	1.59309
		10.6	10.1996	9.30892	8.36272		0.318933	0.66656	2.66024	2.71324
		10.4899	9.09566	8.80216	8.19786		0.566163	1.05288	1.84456	1.74061
		10.2395	9.64386	8.72528	8.12956
		10.0807	10.0688	8.39136	9.64997
		10.6279		8.15275	8.12945
	MEAN	10.4239	9.64091	8.85497	8.47723		0.407933	0.849905	1.89101	2.01564
							p=0.0322
								p=0.0419
POSTN		POSTN, DiLeu					POSTN, Immunofluorescent Islet/Acinar Ratio
		F	J	Y	O		F	J	Y	O
		10.9624	10.1445	10.1595	8.72984		0.410205	N/A	N/A	N/A
		10.8434	9.9331	8.37999	7.91179		0.275735
		10.9169	10.1358	8.26546	8.70726		0.846116
		11.0795	10.038	9.41839	8.34727
		11.2255	9.91424	8.56493	9.40701
		11.4624		8.01719	7.72812
	MEAN	11.0817	10.0331	8.80091	8.47188		0.510685

## Sheet: SI Fig. 1
SI Fig. 1
	All proteins					ECM proteins
	Accession	iBAQ	Log10 iBAQ			Gene name	Accession	Description	iBAQ	Log10 iBAQ
	P84243	49444000000	10.6941			ADAM10	O14672	Disintegrin and metalloproteinase domain-containing protein 10	9354500	6.97102
	Q99879	28988000000	10.4622			AGRN	O00468	Agrin	22618000	7.35445
	P62805	21485000000	10.3321			ANXA1	P04083	Annexin A1	113360000	8.05446
	P16104	15207000000	10.182			ANXA11	P50995	Annexin A11	169100000	8.22814
	P63261	7147600000	9.85416			ANXA2	P07355	Annexin A2	1317600000	9.11978
	P04406	4995200000	9.69855			ANXA3	P12429	Annexin A3	8159700	6.91167
	P08670	3304100000	9.51905			ANXA4	P09525	Annexin A4	1895000000	9.27761
	P62979	2591600000	9.41357			ANXA5	P08758	Annexin A5	450600000	8.65379
	P00995	2217600000	9.34588			ANXA6	P08133	Annexin A6	205120000	8.31201
	P68371	2090900000	9.32033			ANXA7	P20073	Annexin A7	94329000	7.97465
	P09525	1895000000	9.27761			ASPN	Q9BXN1	Asporin	187854	5.27382
	Q71UI9	1831200000	9.26274			BGN	P21810	Biglycan	139350000	8.14411
	P01275	1723200000	9.23634			C1QB	P02746	Complement C1q subcomponent subunit B	11679000	7.06741
	P23284	1720900000	9.23576			CELA2A	P08217	Chymotrypsin-like elastase family member 2A	3162800	6.50007
	P68363	1651100000	9.21777			CELA2B	P08218	Chymotrypsin-like elastase family member 2B	3162800	6.50007
	P19835	1587400000	9.20069			CELA3A	P09093	Chymotrypsin-like elastase family member 3A	767850000	8.88528
	Q9Y3U8	1587400000	9.20069			CELA3B	P08861	Chymotrypsin-like elastase family member 3B	36252000	7.55933
	Q59GN2	1586600000	9.20047			COL11A1	P12107	Collagen alpha-1(XI) chain	6073400	6.78343
	P10412	1410100000	9.14925			COL12A1	Q99715	Collagen alpha-1(XII) chain	30038000	7.47767
	Q5VTE0	1394000000	9.14426			COL14A1	Q05707	Collagen alpha-1(XIV) chain	95022000	7.97782
	P15085	1371700000	9.13726			COL15A1	P39059	Collagen alpha-1(XV) chain	9537000	6.97941
	P27635	1321100000	9.12094			COL16A1	Q07092	Collagen alpha-1(XVI) chain	474650	5.67637
	P07355	1317600000	9.11978			COL18A1	P39060	Collagen alpha-1(XVIII) chain	26436000	7.4222
	P69892	1269300000	9.10356			COL1A1	P02452	Collagen alpha-1(I) chain	772000000	8.88762
	P25705	1232300000	9.09072			COL1A2	P08123	Collagen alpha-2(I) chain	430000000	8.63347
	P46783	1220300000	9.08647			COL2A1	P02458	Collagen alpha-1(II) chain	1086600	6.03607
	P05783	1156800000	9.06326			COL3A1	P02461	Collagen alpha-1(III) chain	60923000	7.78478
	Q8IUE6	1155600000	9.06281			COL4A1	P02462	Collagen alpha-1(IV) chain	2682800	6.42859
	P07305	1127400000	9.05208			COL4A2	P08572	Collagen alpha-2(IV) chain	8419300	6.92528
	Q69YL0	1122800000	9.0503			COL4A3	Q01955	Collagen alpha-3(IV) chain	739734	5.86908
	P84098	1082300000	9.03435			COL5A1	P20908	Collagen alpha-1(V) chain	6073400	6.78343
	P50440	1069900000	9.02934			COL5A2	P05997	Collagen alpha-2(V) chain	8158400	6.9116
	P62857	1063400000	9.0267			COL5A3	P25940	Collagen alpha-3(V) chain	687962	5.83756
	P46781	1037800000	9.01611			COL6A1	P12109	Collagen alpha-1(VI) chain	467480000	8.66976
	P62873	1034300000	9.01465			COL6A2	P12110	Collagen alpha-2(VI) chain	390290000	8.59139
	P14625	1028100000	9.01204			COL6A3	P12111	Collagen alpha-3(VI) chain	263360000	8.42055
	P62269	1025800000	9.01106			CRELD2	Q6UXH1	Cysteine-rich with EGF-like domain protein 2	5824400	6.76525
	P22626	1023100000	9.00992			CST3	P01034	Cystatin-C	56565000	7.75255
	P36578	979850000	8.99116			CSTB	P04080	Cystatin-B	96700000	7.98543
	P11021	977110000	8.98994			CTSA	P10619	Lysosomal protective protein	987432	5.99451
	P02545	973950000	8.98854			CTSB	P07858	Cathepsin B	29196000	7.46532
	P25398	928350000	8.96771			CTSC	P53634	Dipeptidyl peptidase 1	35938000	7.55555
	Q15084	923330000	8.96536			CTSD	P07339	Cathepsin D	69419000	7.84148
	P27797	895630000	8.95213			CTSG	P08311	Cathepsin G	47223000	7.67415
	P00167	879860000	8.94441			DCN	P07585	Decorin	191980000	8.28326
	P09382	852300000	8.93059			EMILIN1	Q9Y6C2	EMILIN-1	81134000	7.9092
	P30101	849920000	8.92938			F13A1	P00488	Coagulation factor XIII A chain	22564000	7.35342
	Q6GPI1	844210000	8.92645			F2	P00734	Prothrombin	188853	5.27612
	P60866	832630000	8.92045			FBLN1	P23142	Fibulin-1	66950.1	4.82575
	P04075	828980000	8.91854			FBLN2	P98095	Fibulin-2	1859400	6.26937
	Q96AG4	821270000	8.91449			FBN1	P35555	Fibrillin-1	170490000	8.2317
	P62937	773450000	8.88843			FBN2	P35556	Fibrillin-2	10010000	7.00043
	P02452	772000000	8.88762			FGA	P02671	Fibrinogen alpha chain	37274000	7.57141
	P09093	767850000	8.88528			FGB	P02675	Fibrinogen beta chain	52364000	7.71903
	P05141	757380000	8.87931			FGG	P02679	Fibrinogen gamma chain	48084000	7.682
	P62854	756140000	8.8786			FGL1	Q08830	Fibrinogen-like protein 1	908712	5.95843
	P62263	744850000	8.87207			FN1	P02751	Fibronectin	59138000	7.77187
	P07237	739910000	8.86918			FRAS1	Q86XX4	Extracellular matrix protein FRAS1	187087	5.27204
	P63220	712160000	8.85258			HCFC1	P51610	Host cell factor 1	4675300	6.66981
	P46782	705280000	8.84836			HPX	P02790	Hemopexin	800630	5.90343
	P09429	703510000	8.84727			HSPG2	P98160	Basement membrane-specific heparan sulfate proteoglycan core protein	108130000	8.03395
	Q03252	687450000	8.83724			IGFBP2	P18065	Insulin-like growth factor-binding protein 2	917828	5.96276
	P63000	682860000	8.83433			IGFBP7	Q16270	Insulin-like growth factor-binding protein 7	9304100	6.96867
	P40926	648900000	8.81218			ITIH4	Q14624	Inter-alpha-trypsin inhibitor heavy chain H4	816962	5.9122
	Q969Q0	647910000	8.81151			ITIH5	Q86UX2	Inter-alpha-trypsin inhibitor heavy chain H5	2564000	6.40892
	P61353	613770000	8.78801			LAMA2	P24043	Laminin subunit alpha-2	16892000	7.22768
	P04118	609770000	8.78517			LAMA4	Q16363	Laminin subunit alpha-4	8888100	6.94881
	P62753	609770000	8.78517			LAMA5	O15230	Laminin subunit alpha-5	11370000	7.05576
	P35268	605770000	8.78231			LAMB1	P07942	Laminin subunit beta-1	65228000	7.81443
	P14927	603020000	8.78033			LAMB2	P55268	Laminin subunit beta-2	19456000	7.28905
	P67936	586980000	8.76862			LAMC1	P11047	Laminin subunit gamma-1	123480000	8.0916
	P61604	582050000	8.76496			LAMC3	Q9Y6N6	Laminin subunit gamma-3	5594700	6.74778
	P46777	581020000	8.76419			LGALS1	P09382	Galectin-1	852300000	8.93059
	P84103	579980000	8.76341			LGALS2	P05162	Galectin-2	24920000	7.39655
	P63244	577230000	8.76135			LGALS3	P17931	Galectin-3	53702000	7.72999
	Q07020	571150000	8.75675			LGALS4	P56470	Galectin-4	338657	5.52976
	P18124	570570000	8.75631			LGALS8	O00214	Galectin-8	7440200	6.87158
	P14174	556140000	8.74518			LMAN1	P49257	Protein ERGIC-53	413090000	8.61604
	P62266	552250000	8.74214			LUM	P51884	Lumican	186910000	8.27163
	P06576	550820000	8.74101			MFAP2	P55001	Microfibrillar-associated protein 2	32010000	7.50529
	P61254	546680000	8.73773			MFGE8	Q08431	Lactadherin	1109100	6.04497
	Q99895	538820000	8.73144			NID1	P14543	Nidogen-1	90212000	7.95526
	P06748	537550000	8.73042			NID2	Q14112	Nidogen-2	69198000	7.84009
	P62424	536820000	8.72983			OGN	P20774	Mimecan	176220000	8.24606
	P49207	536790000	8.7298			PCOLCE	Q15113	Procollagen C-endopeptidase enhancer 1	5116600	6.70898
	P30050	531880000	8.72581			PLG	P00747	Plasminogen	1164500	6.06614
	Q0VAF6	526730000	8.72159			PLXNB2	O15031	Plexin-B2	4528100	6.65592
	P11142	519220000	8.71535			POSTN	Q15063	Periostin	445268	5.64862
	P13693	515770000	8.71246			PRELP	P51888	Prolargin	19107000	7.28119
	P18621	513000000	8.71012			PRSS1	P07477	Trypsin-1	161499	5.20817
	P35579	511800000	8.7091			PRSS2	P07478	Trypsin-2	49086000	7.69096
	P63167	506980000	8.70499			PRSS3	P35030	Trypsin-3	604170	5.78116
	P62851	505300000	8.70355			REG1A	P05451	Lithostathine-1-alpha	37239000	7.571
	P13987	504750000	8.70308			REG1B	P48304	Lithostathine-1-beta	3934300	6.59487
	P62277	504230000	8.70263			REG3A	Q06141	Regenerating islet-derived protein 3-alpha	396550	5.5983
	P09651	499220000	8.69829			S100A10	P60903	Protein S100-A10	59101000	7.77159
	P62241	495510000	8.69505			S100A11	P31949	Protein S100-A11	121460000	8.08443
	Q9P2E9	495060000	8.69466			S100A13	Q99584	Protein S100-A13	464945	5.6674
	P99999	492470000	8.69238			S100A16	Q96FQ6	Protein S100-A16	39382000	7.5953
	Q02543	491780000	8.69177			S100A4	P26447	Protein S100-A4	4584600	6.6613
	P20700	487540000	8.68801			S100A8	P05109	Protein S100-A8	24965000	7.39733
	P68032	480210000	8.68143			S100A9	P06702	Protein S100-A9	34265000	7.53485
	P00352	475890000	8.67751			SERPINA1	P01009	Alpha-1-antitrypsin	51056000	7.70805
	P61586	469660000	8.67178			SERPINA3	P01011	Alpha-1-antichymotrypsin	510413	5.70792
	P12109	467480000	8.66976			SERPINB1	P30740	Leukocyte elastase inhibitor	2929800	6.46684
	P62861	464230000	8.66673			SERPINB6	P35237	Serpin B6	15669000	7.19504
	P62913	461030000	8.66373			SERPING1	P05155	Plasma protease C1 inhibitor	482413	5.68342
	Q15363	460480000	8.66321			SERPINH1	P50454	Serpin H1	337080000	8.52773
	P08865	457110000	8.66002			SERPINI2	O75830	Serpin I2	18922000	7.27697
	P07099	456460000	8.6594			TGFBI	Q15582	Transforming growth factor-beta-induced protein ig-h3	34048000	7.53209
	P08758	450600000	8.65379			TGM2	P21980	Protein-glutamine gamma-glutamyltransferase 2	28436000	7.45387
	P17096	450260000	8.65346			THBS1	P07996	Thrombospondin-1	84256.9	4.92561
	P13073	445640000	8.64898			TINAGL1	Q9GZM7	Tubulointerstitial nephritis antigen-like	38684000	7.58753
	P59665	444020000	8.6474			TNXB	P22105	Tenascin-X	746060	5.87277
	O95399	441550000	8.64498			VTN	P04004	Vitronectin	18896000	7.27637
	P26373	430340000	8.63381			VWA1	Q6PCB0	von Willebrand factor A domain-containing protein 1	16998000	7.2304
	P08123	430000000	8.63347			VWF	P04275	von Willebrand factor	8211200	6.91441
	P62906	428520000	8.63197
	Q96DN0	421160000	8.62445
	P15311	418420000	8.62161
	P08708	417130000	8.62027
	P07910	413460000	8.61643
	P0DP25	413130000	8.61609
	P49257	413090000	8.61604
	P04843	408290000	8.61097
	P46779	406200000	8.60874
	P60660	401180000	8.60334
	P62917	396400000	8.59813
	P07919	395980000	8.59767
	Q07065	395980000	8.59767
	P40429	392500000	8.59384
	P46778	390450000	8.59157
	P12110	390290000	8.59139
	P62829	389440000	8.59044
	Q9BVC6	385750000	8.58631
	Q00839	384630000	8.58504
	P61247	380950000	8.58087
	P13667	372390000	8.571
	P50914	367690000	8.56548
	P21796	348000000	8.54158
	P26038	345240000	8.53812
	P61978	340230000	8.53177
	P50454	337080000	8.52773
	O00479	327730000	8.51552
	P05388	327100000	8.51468
	P61626	323640000	8.51006
	P62314	322950000	8.50914
	P23528	322670000	8.50876
	P62820	322560000	8.50861
	Q02878	321670000	8.50741
	P22695	320370000	8.50565
	P62888	319830000	8.50492
	P49458	316690000	8.50063
	P18859	316550000	8.50044
	P26885	314820000	8.49806
	P46776	311770000	8.49383
	Q92522	310220000	8.49167
	P83731	308940000	8.48987
	P39023	305670000	8.48525
	P61803	305630000	8.4852
	P62249	305620000	8.48518
	P68871	302270000	8.4804
	Q9UBI6	301810000	8.47973
	P14854	301080000	8.47868
	P00403	300910000	8.47844
	Q71UM5	299020000	8.4757
	P23246	296970000	8.47271
	P62995	294190000	8.46863
	Q99623	292300000	8.46583
	P36542	291120000	8.46407
	P62701	285190000	8.45513
	P35232	285100000	8.455
	P32969	282830000	8.45153
	P62750	282330000	8.45076
	P20340	282300000	8.45071
	P14866	280610000	8.4481
	P61927	278580000	8.44495
	P61313	276620000	8.44188
	P51571	272780000	8.43581
	P62942	272690000	8.43567
	P55259	271820000	8.43428
	Q9BVK6	271200000	8.43329
	Q9Y3B3	268850000	8.42951
	P61160	268190000	8.42844
	P42766	268100000	8.4283
	P31943	265660000	8.42433
	Q9NQR4	264260000	8.42203
	P12111	263360000	8.42055
	P00387	262240000	8.4187
	P10809	261560000	8.41757
	Q86V81	261230000	8.41702
	Q07955	260880000	8.41644
	Q12907	260390000	8.41562
	Q6UW68	259040000	8.41337
	P48735	258680000	8.41276
	P62244	256600000	8.40926
	P08238	253950000	8.40475
	Q15233	253910000	8.40468
	Q14697	250620000	8.39902
	P48052	250590000	8.39896
	P23396	249240000	8.39662
	P27824	248720000	8.39571
	Q14103	247590000	8.39373
	P56378	246000000	8.39094
	P39656	245700000	8.39041
	P30048	244420000	8.38814
	P24539	240470000	8.38106
	O15173	240440000	8.38101
	P60468	239100000	8.37858
	Q06830	238180000	8.37691
	O75915	235530000	8.37205
	P62258	232870000	8.36711
	P51148	232840000	8.36706
	P38646	232330000	8.36611
	Q07666	231590000	8.36472
	P14406	229960000	8.36165
	P20674	228650000	8.35917
	P61619	226120000	8.35434
	P18077	226090000	8.35428
	P63104	223410000	8.3491
	Q15019	220890000	8.34418
	O00264	220360000	8.34313
	Q96QZ7	219740000	8.34191
	P84077	218740000	8.33993
	P42167	217590000	8.33764
	P62280	216220000	8.3349
	P15531	214170000	8.33076
	Q13813	213520000	8.32944
	P15880	212300000	8.32695
	Q01082	212240000	8.32683
	P13639	212190000	8.32672
	P31930	210630000	8.32352
	P62826	209460000	8.3211
	P05026	206490000	8.3149
	P42765	206070000	8.31401
	P08133	205120000	8.31201
	P26599	203720000	8.30903
	Q16698	203720000	8.30903
	P60174	202890000	8.30726
	O75489	202250000	8.30589
	P38159	201040000	8.30328
	P04216	200540000	8.3022
	P47914	198020000	8.29671
	O75964	197950000	8.29656
	O43707	196440000	8.29323
	P61009	194420000	8.28874
	P45880	193650000	8.28702
	P51991	193440000	8.28655
	P07585	191980000	8.28326
	P51572	191760000	8.28276
	P05387	190640000	8.28021
	P04899	189930000	8.27859
	P52565	189280000	8.2771
	P52272	187850000	8.27381
	P51884	186910000	8.27163
	Q13162	186080000	8.2697
	Q5SSJ5	185810000	8.26907
	Q96MP5	185280000	8.26783
	Q16629	184790000	8.26668
	P62308	183610000	8.2639
	O75531	182670000	8.26167
	Q9Y277	181520000	8.25892
	P04844	181180000	8.25811
	Q13838	180710000	8.25698
	Q71U36	179760000	8.25469
	Q9BS26	179380000	8.25377
	Q16181	178800000	8.25237
	O75390	178410000	8.25142
	Q96IX5	178040000	8.25052
	P04792	177880000	8.25013
	Q9P0L0	177720000	8.24974
	Q7KZF4	176590000	8.24697
	P20774	176220000	8.24606
	O75367	175200000	8.24353
	P60953	173770000	8.23997
	P62273	172940000	8.2379
	P21912	172620000	8.23709
	P35555	170490000	8.2317
	P50995	169100000	8.22814
	Q92841	168780000	8.22732
	Q9BWS9	168510000	8.22663
	Q9P2X0	167880000	8.225
	Q15365	165330000	8.21835
	P32119	165000000	8.21748
	Q9Y6M9	164910000	8.21725
	P61019	163730000	8.21413
	P39019	163490000	8.21349
	P45973	163280000	8.21293
	P67812	163220000	8.21277
	Q16891	162210000	8.21008
	P11233	161230000	8.20745
	P53007	161080000	8.20704
	P35222	160990000	8.2068
	P06733	160910000	8.20658
	P05023	160020000	8.20417
	P21333	159720000	8.20336
	P49411	159100000	8.20167
	P41219	158690000	8.20055
	Q9UHG3	158500000	8.20003
	O00483	158180000	8.19915
	Q05682	157980000	8.1986
	P0DMV9	157310000	8.19676
	Q99735	157280000	8.19667
	Q8NC51	156700000	8.19507
	P48047	156300000	8.19396
	P51397	154360000	8.18853
	O75438	154170000	8.188
	P55084	153340000	8.18566
	Q9Y3Q3	152760000	8.18401
	P62140	152650000	8.1837
	P21291	151160000	8.17944
	P27695	150990000	8.17895
	Q9NVA2	150120000	8.17644
	P56556	149390000	8.17432
	P84101	148860000	8.17278
	P17568	148740000	8.17243
	P62899	148500000	8.17173
	P49748	148040000	8.17038
	Q9P0M6	147820000	8.16973
	P62316	146800000	8.16673
	Q13151	146410000	8.16557
	Q99798	143540000	8.15697
	O43920	142170000	8.15281
	P49755	141860000	8.15186
	P31942	141250000	8.14999
	P26641	140640000	8.14811
	Q9UI09	139680000	8.14513
	P21810	139350000	8.14411
	Q13011	139150000	8.14348
	O43175	138220000	8.14057
	Q9NZ45	136850000	8.13624
	P63092	136590000	8.13542
	Q96S97	135780000	8.13284
	P14618	135440000	8.13175
	Q8NBS9	135030000	8.13043
	Q99714	134800000	8.12969
	P09622	134790000	8.12966
	Q9NX63	134250000	8.12791
	Q14847	134050000	8.12727
	P40939	133170000	8.12441
	P09874	132100000	8.1209
	Q96HV5	131920000	8.12031
	Q03135	131750000	8.11975
	P21397	131450000	8.11876
	Q16836	130620000	8.11601
	P62834	130560000	8.11581
	P30044	129720000	8.11301
	Q9NZ01	129300000	8.1116
	Q56VL3	128640000	8.10938
	P00367	127470000	8.10541
	P07737	126860000	8.10332
	Q96A33	125860000	8.09989
	P37802	125780000	8.09961
	O75380	125520000	8.09871
	P49821	125400000	8.0983
	P53999	124800000	8.09621
	Q6NZI2	124600000	8.09552
	O00217	124410000	8.09486
	P35221	123890000	8.09304
	Q15907	123770000	8.09262
	P11047	123480000	8.0916
	P29972	122410000	8.08782
	P31949	121460000	8.08443
	P60842	120780000	8.082
	P46977	120620000	8.08142
	Q01469	120580000	8.08128
	Q01130	120560000	8.0812
	Q9HDC9	120540000	8.08113
	P31040	120280000	8.08019
	P62879	120280000	8.08019
	P20962	118830000	8.07493
	P61158	117500000	8.07004
	Q9Y4U1	117370000	8.06956
	Q9P0J0	116750000	8.06726
	P63173	115510000	8.06262
	Q00325	115090000	8.06104
	P62081	114980000	8.06062
	Q15149	114680000	8.05949
	Q5XXA6	114530000	8.05892
	Q99805	113530000	8.05511
	P04083	113360000	8.05446
	P61513	113020000	8.05316
	P19105	112750000	8.05212
	P61981	112620000	8.05162
	P53597	112290000	8.05034
	Q9Y4P3	112140000	8.04976
	P16422	111750000	8.04825
	P12830	109320000	8.0387
	P62910	109250000	8.03842
	Q15005	109230000	8.03834
	Q00610	109140000	8.03798
	O75947	108600000	8.03583
	Q04837	108530000	8.03555
	P98160	108130000	8.03395
	P13010	107800000	8.03262
	Q14554	107190000	8.03015
	Q29963	107020000	8.02946
	Q02978	106640000	8.02792
	O60493	106480000	8.02727
	P52943	106070000	8.02559
	P55735	105840000	8.02465
	P09211	105620000	8.02375
	P08559	105070000	8.02148
	Q09028	104660000	8.01978
	Q02252	104320000	8.01837
	Q13263	103990000	8.01699
	Q9Y6C9	103950000	8.01682
	P14314	103330000	8.01423
	Q9UFN0	102960000	8.01267
	Q9Y394	102700000	8.01157
	P57105	102420000	8.01038
	P10909	101330000	8.00574
	Q9P035	100810000	8.0035
	P31689	99953000	7.9998
	Q15717	98844000	7.99495
	P61769	98778000	7.99466
	P43243	98708000	7.99435
	Q01081	98550000	7.99366
	P51970	98426000	7.99311
	O95292	98356000	7.9928
	Q96CX2	98341000	7.99273
	Q9BY50	98213000	7.99217
	P10620	97198000	7.98766
	O96000	97075000	7.98711
	P04080	96700000	7.98543
	Q9NX40	96604000	7.985
	O95716	96218000	7.98326
	Q04941	96032000	7.98242
	Q00688	95957000	7.98208
	P56134	95786000	7.9813
	P30536	95293000	7.97906
	Q05707	95022000	7.97782
	O15260	94806000	7.97684
	P10599	94648000	7.97611
	P20073	94329000	7.97465
	P56385	94241000	7.97424
	P80294	94183000	7.97397
	P30040	94121000	7.97369
	Q9Y4L1	94051000	7.97336
	O75396	93840000	7.97239
	Q9GZT3	93232000	7.96957
	P30405	93120000	7.96904
	Q9UBV8	92718000	7.96716
	P35637	92402000	7.96568
	P08962	92379000	7.96557
	P29966	92359000	7.96548
	P07954	92079000	7.96416
	P35580	92013000	7.96385
	Q7Z7H5	91861000	7.96313
	O15382	90857000	7.95836
	P00558	90622000	7.95723
	P43155	90530000	7.95679
	O43390	90320000	7.95578
	P14543	90212000	7.95526
	P11234	89670000	7.95265
	P30049	89145000	7.9501
	Q7Z7K2	88622000	7.94754
	Q9Y6A9	88395000	7.94643
	P29692	87996000	7.94446
	P40227	87984000	7.9444
	Q9Y5S9	87382000	7.94142
	Q96EP5	87191000	7.94047
	Q08211	86839000	7.93871
	Q14696	86642000	7.93773
	P24752	86245000	7.93573
	P04179	85775000	7.93336
	P09496	85317000	7.93104
	P07900	85185000	7.93036
	Q00059	85185000	7.93036
	Q9BX97	84891000	7.92886
	O75521	84388000	7.92628
	P35611	84173000	7.92517
	Q9BPW8	84036000	7.92447
	P30086	83795000	7.92322
	P48059	83069000	7.91944
	Q9Y696	82809000	7.91808
	P28331	82750000	7.91777
	Q9NYL4	82467000	7.91628
	P11279	82014000	7.91389
	Q15293	81221000	7.90967
	P55769	81157000	7.90933
	Q9Y6C2	81134000	7.9092
	Q15185	81019000	7.90859
	Q16778	79899000	7.90254
	Q9UQ80	79110000	7.89823
	P12956	78995000	7.8976
	Q12906	78936000	7.89728
	P18669	78701000	7.89598
	P42126	78377000	7.89419
	Q9Y2B0	78299000	7.89376
	P07437	78152000	7.89294
	P38117	78091000	7.8926
	Q9UJZ1	77930000	7.8917
	Q15366	77920000	7.89165
	P0DPI2	77770000	7.89081
	P63208	77642000	7.8901
	P26583	77614000	7.88994
	P60981	77467000	7.88912
	O14949	77403000	7.88876
	P00505	77128000	7.88721
	Q13724	76859000	7.88569
	P55072	76730000	7.88497
	P22087	76040000	7.88104
	O60716	75871000	7.88008
	O15144	75635000	7.87872
	P52907	75322000	7.87692
	P19338	75125000	7.87578
	P60033	75010000	7.87512
	Q00765	74515000	7.87224
	Q14011	74487000	7.87208
	P09543	74435000	7.87178
	P06744	73722000	7.8676
	Q08257	73511000	7.86635
	P80303	72910000	7.86279
	Q14152	72046000	7.85761
	Q13445	71842000	7.85638
	Q16762	71589000	7.85485
	P63027	71487000	7.85423
	P50502	71162000	7.85225
	P05556	70575000	7.84865
	P15086	70258000	7.8467
	Q14165	70014000	7.84518
	P62318	69576000	7.84246
	P07339	69419000	7.84148
	Q14112	69198000	7.84009
	P67809	68977000	7.8387
	O75494	68538000	7.83593
	P31946	68537000	7.83593
	Q9P258	68247000	7.83408
	P69891	68232000	7.83399
	P08574	68034000	7.83273
	Q9UJU6	68029000	7.83269
	O95168	68010000	7.83257
	Q9UII2	67904000	7.8319
	P60059	67743000	7.83086
	P50402	67617000	7.83006
	P13804	67562000	7.8297
	Q01844	67393000	7.82861
	P47985	67039000	7.82633
	Q9UNL2	66957000	7.8258
	Q6EEV6	66800000	7.82478
	P37108	66627000	7.82365
	Q9H9B4	65897000	7.81887
	P10606	65482000	7.81612
	P07942	65228000	7.81443
	Q96PK6	65225000	7.81441
	Q9UMS4	64865000	7.81201
	P17066	64476000	7.8094
	P11310	63679000	7.804
	Q9H299	63349000	7.80174
	P78371	63174000	7.80054
	Q9Y2Q3	63137000	7.80028
	Q00341	62540000	7.79616
	P43487	62346000	7.79481
	P61026	62069000	7.79287
	Q92688	61794000	7.79095
	A1L0T0	61571000	7.78938
	Q14980	61321000	7.78761
	P02461	60923000	7.78478
	Q9Y383	60516000	7.78187
	P16949	60213000	7.77969
	Q15041	60102000	7.77889
	P09758	59944000	7.77775
	O43852	59879000	7.77727
	O75306	59678000	7.77581
	O95563	59574000	7.77506
	P16615	59567000	7.77501
	P02751	59138000	7.77187
	P60903	59101000	7.77159
	Q9Y2R0	59035000	7.77111
	Q15819	58763000	7.7691
	P62841	58697000	7.76862
	P49368	58623000	7.76807
	O43684	58172000	7.76471
	Q9UBU3	57958000	7.76311
	P46940	57913000	7.76278
	Q9Y6B6	57886000	7.76257
	Q9HCN8	57700000	7.76118
	Q13418	57628000	7.76063
	Q8N5K1	57536000	7.75994
	O60869	57300000	7.75815
	Q86Y39	57078000	7.75647
	Q9Y3C8	56984000	7.75575
	O95154	56828000	7.75456
	Q99969	56825000	7.75454
	P01034	56565000	7.75255
	P50395	56499000	7.75204
	P15924	56445000	7.75163
	P30084	56440000	7.75159
	Q15404	56381000	7.75113
	P41091	56261000	7.75021
	P08621	56205000	7.74977
	Q16795	55929000	7.74764
	Q9UBV2	55845000	7.74698
	Q14204	55728000	7.74607
	P07384	55604000	7.74511
	P02647	55302000	7.74274
	P15954	55182000	7.7418
	P12235	54895000	7.73953
	P16870	54635000	7.73747
	P26440	54593000	7.73714
	P41567	53979000	7.73222
	P17931	53702000	7.72999
	O95831	53618000	7.72931
	P61088	53603000	7.72919
	P09497	53119000	7.72525
	P50990	53119000	7.72525
	O00567	53083000	7.72496
	P17480	52837000	7.72294
	P07203	52656000	7.72145
	Q15424	52587000	7.72088
	Q9Y6N5	52407000	7.71939
	Q09666	52369000	7.71907
	P02675	52364000	7.71903
	P30041	52293000	7.71844
	P16455	52061000	7.71651
	Q96C01	52033000	7.71628
	Q9P2R7	51615000	7.71278
	P59768	51509000	7.71188
	O43676	51485000	7.71168
	P51858	51431000	7.71122
	P39687	51315000	7.71024
	P31146	51303000	7.71014
	Q9NVJ2	51196000	7.70924
	Q9BQB6	51115000	7.70855
	P01009	51056000	7.70805
	P18206	50833000	7.70615
	O43143	50826000	7.70609
	P22392	50149000	7.70026
	O75369	50039000	7.69931
	Q16718	49990000	7.69888
	O00159	49647000	7.69589
	P04350	49548000	7.69503
	P14550	49535000	7.69491
	Q9UEY8	49339000	7.69319
	P07478	49086000	7.69096
	P27348	49020000	7.69037
	O75323	48866000	7.68901
	Q9Y5M8	48849000	7.68886
	Q9H0U3	48713000	7.68764
	P29401	48389000	7.68475
	P49189	48317000	7.6841
	P12814	48263000	7.68361
	P02679	48084000	7.682
	P04040	48028000	7.68149
	P17987	47868000	7.68005
	O75131	47497000	7.67667
	P59998	47475000	7.67646
	P41732	47301000	7.67487
	P08311	47223000	7.67415
	Q12905	47069000	7.67273
	Q13423	46987000	7.67198
	P35080	46939000	7.67153
	Q92945	46932000	7.67147
	O96008	46906000	7.67123
	O95178	46719000	7.66949
	Q15417	46676000	7.66909
	P48643	46560000	7.66801
	Q04760	46554000	7.66796
	P14209	46512000	7.66757
	Q16555	46310000	7.66567
	Q96CW1	46207000	7.66471
	Q16643	46002000	7.66278
	P02776	45997000	7.66273
	Q8NE62	45982000	7.66259
	Q9NSD9	45940000	7.66219
	P25325	45798000	7.66085
	O15127	45743000	7.66032
	P22314	45654000	7.65948
	P49720	45613000	7.65909
	P06454	45131000	7.65447
	O43491	44966000	7.65288
	Q9NVI7	44691000	7.65022
	P50991	44650000	7.64982
	Q9HCC0	44616000	7.64949
	P55145	44485000	7.64821
	P28482	44484000	7.6482
	Q13247	44226000	7.64568
	P35241	44204000	7.64546
	P61457	44101000	7.64445
	Q15637	44066000	7.6441
	P0CG37	43830000	7.64177
	P08134	43798000	7.64145
	Q16658	43703000	7.64051
	O14653	43417000	7.63766
	Q8NFV4	43082000	7.6343
	Q2TAY7	42878000	7.63223
	P51149	42815000	7.6316
	O95169	42607000	7.62948
	Q14151	42560000	7.629
	Q99536	42488000	7.62827
	Q01995	42332000	7.62667
	Q9NR31	42283000	7.62617
	Q9UBQ0	42035000	7.62361
	Q8NBJ7	41895000	7.62216
	Q969V3	41881000	7.62202
	P19367	41867000	7.62187
	O95298	41768000	7.62084
	Q99442	41516000	7.61822
	Q13642	41504000	7.61809
	Q9Y3I0	41423000	7.61724
	P62330	41343000	7.6164
	P51659	41265000	7.61558
	P63010	41230000	7.61521
	Q15629	41108000	7.61393
	P52209	41072000	7.61355
	O00299	41058000	7.6134
	Q9H553	40746000	7.61008
	Q8TAQ2	40728000	7.60989
	P83881	40531000	7.60779
	Q9UHG2	40427000	7.60667
	P63162	40244000	7.6047
	P41223	39946000	7.60147
	O95182	39896000	7.60093
	Q9UHD8	39890000	7.60086
	O60506	39829000	7.6002
	P61278	39802000	7.5999
	Q9UNF0	39630000	7.59802
	Q9Y230	39590000	7.59759
	Q969Z3	39583000	7.59751
	P31947	39494000	7.59653
	Q9Y6W5	39470000	7.59627
	P51648	39425000	7.59577
	Q96FQ6	39382000	7.5953
	P67870	39318000	7.59459
	P40925	39150000	7.59273
	Q9Y3E1	38998000	7.59104
	P19404	38881000	7.58974
	Q9NZN4	38820000	7.58906
	Q9UBQ5	38814000	7.58899
	Q9NPA8	38811000	7.58895
	Q9UKM9	38745000	7.58822
	Q02218	38733000	7.58808
	Q9GZM7	38684000	7.58753
	Q8NE86	38619000	7.5868
	Q04917	38595000	7.58653
	P62633	38411000	7.58446
	Q8NFW8	38385000	7.58416
	P36957	38381000	7.58412
	Q92896	38319000	7.58341
	O00422	38281000	7.58298
	Q9BV40	38234000	7.58245
	Q9H2D6	37660000	7.57588
	P16444	37602000	7.57521
	Q99497	37395000	7.57281
	Q01105	37346000	7.57224
	Q9BTV4	37331000	7.57207
	Q13442	37316000	7.5719
	P07195	37279000	7.57146
	P02671	37274000	7.57141
	P05451	37239000	7.571
	O00559	37088000	7.56923
	Q14195	36938000	7.56747
	Q99720	36865000	7.56661
	Q9NWB6	36824000	7.56613
	Q92804	36744000	7.56519
	Q6DD88	36344000	7.56043
	P08861	36252000	7.55933
	P0C7P0	36036000	7.55674
	Q4V9L6	35950000	7.5557
	P53634	35938000	7.55555
	Q13310	35802000	7.55391
	P36543	35777000	7.5536
	O95139	35576000	7.55116
	O43795	35566000	7.55104
	P05164	35508000	7.55033
	Q9NQC3	35394000	7.54893
	O95197	35382000	7.54878
	O15143	35038000	7.54454
	P24593	35001000	7.54408
	P38919	34980000	7.54382
	P49419	34975000	7.54376
	P04746	34939000	7.54331
	Q9Y512	34877000	7.54254
	P80404	34817000	7.54179
	P21741	34792000	7.54148
	P01112	34732000	7.54073
	P06730	34698000	7.5403
	Q8TB36	34562000	7.5386
	P50552	34473000	7.53748
	P43307	34415000	7.53675
	Q9UJC5	34407000	7.53665
	P78527	34349000	7.53591
	P06702	34265000	7.53485
	Q86UP2	34160000	7.53352
	Q15582	34048000	7.53209
	L0R6Q1	34009000	7.53159
	Q9UHA4	33938000	7.53069
	A6NHQ2	33811000	7.52906
	Q8WUW1	33748000	7.52825
	O60701	33653000	7.52702
	Q96H79	33629000	7.52671
	Q9H3N1	33603000	7.52638
	O14558	33583000	7.52612
	Q9UMY4	33580000	7.52608
	Q92544	33429000	7.52412
	Q8WUY1	33421000	7.52402
	Q9UH99	33242000	7.52169
	Q9Y490	33069000	7.51942
	P06753	33063000	7.51934
	Q9NVD7	32959000	7.51797
	O75251	32950000	7.51786
	P28799	32904000	7.51725
	Q9UBX5	32865000	7.51673
	O00571	32784000	7.51566
	Q13547	32686000	7.51436
	P07108	32678000	7.51426
	Q9NYL9	32632000	7.51364
	P09936	32610000	7.51335
	P61326	32503000	7.51192
	O14880	32456000	7.51129
	Q92504	32450000	7.51121
	Q9UJS0	32427000	7.51091
	P50213	32338000	7.50971
	P49773	32336000	7.50969
	P05091	32329000	7.50959
	P39210	32059000	7.50595
	Q9P003	32056000	7.50591
	P42785	32032000	7.50558
	P55001	32010000	7.50529
	Q96CT7	31938000	7.50431
	Q92747	31834000	7.50289
	Q6NUK1	31806000	7.50251
	O75083	31657000	7.50047
	Q9HCD5	31623000	7.5
	O43760	31446000	7.49757
	P21964	31441000	7.4975
	Q53GQ0	31422000	7.49723
	Q13243	31417000	7.49716
	Q14683	31356000	7.49632
	O14579	31219000	7.49442
	Q9GZV4	31040000	7.49192
	P25788	30890000	7.48982
	O15145	30747000	7.4878
	Q9ULV4	30747000	7.4878
	O75368	30712000	7.48731
	P52597	30709000	7.48727
	O75955	30690000	7.487
	Q8TCJ2	30672000	7.48674
	Q969X5	30651000	7.48644
	Q9UBS4	30625000	7.48608
	P08294	30324000	7.48179
	P61421	30239000	7.48057
	Q13232	30236000	7.48052
	Q7Z7K6	30214000	7.48021
	O95810	30156000	7.47937
	Q99715	30038000	7.47767
	O95299	29994000	7.47703
	O75431	29934000	7.47616
	Q15437	29857000	7.47505
	Q15286	29825000	7.47458
	Q9BWH2	29824000	7.47457
	Q6NVY1	29700000	7.47276
	P05198	29691000	7.47262
	P11177	29644000	7.47194
	Q96I99	29641000	7.47189
	P05114	29513000	7.47001
	P84085	29463000	7.46928
	P23588	29422000	7.46867
	P17844	29395000	7.46827
	Q53EL6	29389000	7.46818
	P13861	29322000	7.46719
	Q96A26	29310000	7.46702
	P00441	29295000	7.46679
	P09972	29292000	7.46675
	P84074	29238000	7.46595
	Q6NYC8	29209000	7.46552
	P07858	29196000	7.46532
	O75937	29096000	7.46383
	O43813	29083000	7.46364
	Q16134	28999000	7.46238
	O75569	28997000	7.46235
	Q9ULC4	28970000	7.46195
	O76038	28955000	7.46172
	P20160	28897000	7.46085
	P11940	28858000	7.46027
	Q12931	28839000	7.45998
	O75874	28603000	7.45641
	O43488	28594000	7.45627
	P21980	28436000	7.45387
	Q5JPE7	28423000	7.45367
	P61960	28342000	7.45243
	Q13185	28289000	7.45162
	Q14004	28275000	7.4514
	P84090	28238000	7.45083
	Q5HYI8	28228000	7.45068
	Q96AE4	28226000	7.45065
	P51153	28193000	7.45014
	Q13740	28128000	7.44914
	O00161	28079000	7.44838
	O43181	28046000	7.44787
	P61163	27995000	7.44708
	P08754	27947000	7.44634
	Q5TGZ0	27905000	7.44568
	P61020	27646000	7.44163
	Q15056	27560000	7.44028
	O14818	27559000	7.44026
	Q13283	27487000	7.43913
	P04632	27370000	7.43727
	O75821	27355000	7.43704
	Q969H8	27232000	7.43508
	O43865	27168000	7.43406
	P55209	27122000	7.43332
	P23786	27084000	7.43271
	Q9HCU5	26930000	7.43024
	P46459	26828000	7.42859
	P39060	26436000	7.4222
	P62837	26399000	7.42159
	Q9H936	26378000	7.42124
	Q16527	26338000	7.42058
	O95865	26298000	7.41992
	O43674	26167000	7.41775
	Q92520	26162000	7.41767
	Q9Y3Y2	26153000	7.41752
	P05976	26083000	7.41636
	O95159	25948000	7.4141
	Q15006	25909000	7.41345
	Q13884	25905000	7.41338
	P13727	25820000	7.41196
	P53618	25706000	7.41003
	Q9Y4W6	25687000	7.40971
	Q13242	25664000	7.40932
	Q7Z7F7	25606000	7.40834
	Q99470	25593000	7.40812
	Q9NRX4	25559000	7.40754
	P67775	25511000	7.40673
	Q9UHB6	25477000	7.40615
	Q969G5	25453000	7.40574
	P26368	25330000	7.40364
	Q07075	25203000	7.40145
	Q9UIJ7	24996000	7.39787
	Q9BV81	24993000	7.39782
	P05109	24965000	7.39733
	P35914	24939000	7.39688
	Q96QK1	24931000	7.39674
	Q1KMD3	24925000	7.39664
	P05162	24920000	7.39655
	Q5EB52	24863000	7.39555
	Q5RI15	24854000	7.3954
	P11387	24719000	7.39303
	P47756	24699000	7.39268
	P84095	24661000	7.39201
	O94905	24602000	7.39097
	Q13825	24573000	7.39046
	P48444	24416000	7.38767
	P00338	24373000	7.38691
	P50895	24370000	7.38686
	P02753	24314000	7.38586
	P61106	24274000	7.38514
	P78347	24242000	7.38457
	O43837	24221000	7.38419
	O14773	24215000	7.38408
	P55884	24190000	7.38364
	P14923	24165000	7.38319
	Q96HY6	24112000	7.38223
	Q13148	24091000	7.38185
	Q9NYF8	24074000	7.38155
	Q9NV96	23992000	7.38007
	O15235	23755000	7.37576
	Q9NP97	23730000	7.3753
	Q9NRN5	23664000	7.37409
	Q9NQG1	23555000	7.37208
	Q96QR8	23439000	7.36994
	O43169	23407000	7.36935
	Q9UM00	23388000	7.36899
	P01033	23374000	7.36873
	P57088	23364000	7.36855
	Q07507	23314000	7.36762
	P25786	23237000	7.36618
	Q96HE7	23205000	7.36558
	P56545	23079000	7.36322
	Q9Y2X3	23028000	7.36226
	Q8ND56	23026000	7.36222
	Q9BT09	22941000	7.36061
	P30043	22786000	7.35767
	Q3ZCM7	22677000	7.35559
	Q9NYU2	22674000	7.35553
	P14868	22672000	7.35549
	Q9NTJ5	22629000	7.35467
	Q8N5M9	22625000	7.35459
	O00468	22618000	7.35445
	Q9NUJ1	22617000	7.35443
	P30479	22606000	7.35422
	Q9BWJ5	22583000	7.35378
	P00488	22564000	7.35342
	P17050	22521000	7.35259
	P26640	22456000	7.35133
	P38606	22337000	7.34902
	P49591	22310000	7.3485
	O75475	22273000	7.34778
	Q8NFU3	22260000	7.34753
	Q9Y265	22250000	7.34733
	P10768	22247000	7.34727
	Q9Y5U9	22196000	7.34627
	O94826	22187000	7.3461
	Q99829	22129000	7.34496
	O43670	22110000	7.34459
	Q96FZ7	22079000	7.34398
	P09455	22061000	7.34363
	Q96JB5	21941000	7.34126
	Q86TM6	21917000	7.34078
	P22830	21908000	7.3406
	Q9UGP8	21892000	7.34029
	P13591	21866000	7.33977
	Q86UE4	21820000	7.33885
	Q9UBR2	21771000	7.33788
	Q9Y3Z3	21760000	7.33766
	Q9UL46	21670000	7.33586
	Q9NX14	21551000	7.33347
	O94979	21497000	7.33238
	P34897	21482000	7.33207
	P42704	21435000	7.33112
	P49447	21319000	7.32877
	Q4G0N4	21137000	7.32504
	Q49A26	21109000	7.32447
	P62847	21058000	7.32342
	P23526	21034000	7.32292
	P51608	21011000	7.32245
	Q14118	20861000	7.31934
	O14776	20806000	7.31819
	Q9Y3A6	20805000	7.31817
	P04733	20734000	7.31668
	Q92925	20717000	7.31633
	O96019	20676000	7.31547
	Q9Y6R1	20635000	7.3146
	Q9NPE3	20580000	7.31345
	P50579	20528000	7.31235
	Q96DC8	20489000	7.31152
	O60313	20360000	7.30878
	P20618	20358000	7.30874
	P36776	20261000	7.30666
	P27338	20243000	7.30627
	Q15370	20238000	7.30617
	P35659	20163000	7.30456
	O43809	20160000	7.30449
	P09110	20154000	7.30436
	Q9Y678	20141000	7.30408
	Q92499	20117000	7.30356
	Q6YN16	20018000	7.30142
	P09327	20005000	7.30114
	O43772	19942000	7.29977
	O43678	19865000	7.29809
	Q9BSJ8	19863000	7.29804
	Q16531	19803000	7.29673
	Q8WXF1	19680000	7.29403
	Q15287	19643000	7.29321
	Q9UHQ9	19566000	7.2915
	P21266	19494000	7.2899
	P55268	19456000	7.28905
	P13473	19415000	7.28814
	Q7L576	19414000	7.28812
	Q9NS69	19391000	7.2876
	O94874	19363000	7.28697
	P54819	19354000	7.28677
	P30533	19260000	7.28466
	P32322	19256000	7.28457
	Q7RTV0	19238000	7.28416
	Q8IXB1	19214000	7.28362
	Q99643	19129000	7.28169
	P51888	19107000	7.28119
	P43304	19081000	7.2806
	Q9H307	19055000	7.28001
	Q96NT0	19020000	7.27921
	P50570	19013000	7.27905
	O75436	19005000	7.27887
	Q96ME7	18945000	7.27749
	O75830	18922000	7.27697
	P04004	18896000	7.27637
	O95232	18798000	7.27411
	P60602	18730000	7.27254
	Q5BJD5	18631000	7.27024
	O75347	18612000	7.26979
	Q9UGI8	18584000	7.26914
	Q9NX76	18535000	7.26799
	Q15459	18512000	7.26745
	O60264	18493000	7.26701
	Q8TCT9	18465000	7.26635
	Q9HA64	18458000	7.26618
	Q9H4G4	18441000	7.26578
	Q8NC56	18438000	7.26571
	Q8NI22	18431000	7.26555
	O75844	18406000	7.26496
	O76021	18383000	7.26442
	Q9BSH5	18372000	7.26416
	Q15102	18280000	7.26198
	Q99832	18151000	7.2589
	Q7Z406	18095000	7.25756
	O00584	18093000	7.25751
	Q15691	18033000	7.25607
	Q9BSD7	17951000	7.25409
	P54710	17943000	7.2539
	Q6P1X6	17929000	7.25356
	Q93084	17915000	7.25322
	O95777	17888000	7.25256
	Q7Z4W1	17859000	7.25186
	P21281	17823000	7.25098
	P23919	17747000	7.24912
	P09619	17705000	7.2481
	P78406	17584000	7.24512
	Q9BRX8	17563000	7.2446
	P09661	17549000	7.24425
	P61006	17502000	7.24309
	Q13561	17490000	7.24279
	P20042	17381000	7.24007
	P20645	17372000	7.23985
	P05408	17363000	7.23962
	P63279	17358000	7.2395
	O14936	17342000	7.2391
	Q8NBX0	17341000	7.23907
	P29992	17340000	7.23905
	P53680	17311000	7.23832
	Q9H223	17302000	7.2381
	Q9BWM7	17286000	7.23769
	P17858	17276000	7.23744
	P22033	17237000	7.23646
	Q13765	17232000	7.23634
	Q9NY12	17225000	7.23616
	P48061	17209000	7.23576
	O15126	17195000	7.2354
	P10253	17183000	7.2351
	Q5JTV8	17179000	7.235
	P24158	17099000	7.23297
	Q8WVC6	17095000	7.23287
	P10645	17093000	7.23282
	Q6UW78	17083000	7.23256
	Q14978	17050000	7.23172
	Q96AC1	17021000	7.23099
	O94875	17002000	7.2305
	O14828	16999000	7.23042
	P02787	16999000	7.23042
	Q6PCB0	16998000	7.2304
	Q16352	16981000	7.22996
	P37837	16967000	7.22961
	Q9NX24	16921000	7.22843
	P24043	16892000	7.22768
	Q13425	16889000	7.2276
	Q9P0V9	16881000	7.2274
	Q13217	16843000	7.22642
	P08579	16809000	7.22554
	P18085	16803000	7.22539
	P17813	16791000	7.22508
	Q14108	16658000	7.22162
	P46063	16620000	7.22063
	P36969	16542000	7.21859
	P30153	16481000	7.21698
	Q12824	16429000	7.21561
	O75208	16422000	7.21543
	P28066	16349000	7.21349
	Q9H0U4	16322000	7.21277
	O75477	16318000	7.21267
	Q9NSE4	16234000	7.21043
	P49711	16230000	7.21032
	Q9H1E3	16164000	7.20855
	Q99747	16149000	7.20815
	Q9GZS3	16044000	7.20531
	O43776	16024000	7.20477
	P0DOY3	15989000	7.20382
	Q8IZP0	15967000	7.20322
	P13716	15921000	7.20197
	Q12974	15921000	7.20197
	P62993	15900000	7.2014
	Q9H2U2	15797000	7.19857
	Q5HYK3	15736000	7.19689
	Q96CS3	15733000	7.19681
	P52815	15730000	7.19673
	P24534	15717000	7.19637
	Q969M3	15702000	7.19595
	Q02818	15693000	7.19571
	P35237	15669000	7.19504
	Q8WW62	15664000	7.1949
	Q13439	15644000	7.19435
	Q05639	15626000	7.19385
	Q99613	15623000	7.19376
	Q6UXN9	15622000	7.19374
	P47755	15583000	7.19265
	Q08380	15574000	7.1924
	Q06323	15519000	7.19086
	P12270	15468000	7.18943
	P51808	15439000	7.18862
	P28838	15432000	7.18842
	Q96DZ1	15401000	7.18755
	Q86VP6	15396000	7.18741
	Q9BYN8	15377000	7.18687
	Q96NB2	15355000	7.18625
	Q15428	15349000	7.18608
	Q14739	15318000	7.1852
	O60831	15273000	7.18392
	Q14254	15259000	7.18353
	Q13435	15226000	7.18259
	Q9HC38	15206000	7.18201
	Q9UHL4	15178000	7.18121
	Q9Y285	15090000	7.17869
	Q9H845	15064000	7.17794
	Q9BR76	15030000	7.17696
	Q9UNN8	15027000	7.17687
	P56270	15016000	7.17655
	P02794	15011000	7.17641
	Q9Y6D0	14976000	7.1754
	P55795	14957000	7.17484
	P23193	14950000	7.17464
	Q9P2B2	14922000	7.17383
	P16435	14889000	7.17287
	P09417	14887000	7.17281
	P16284	14884000	7.17272
	P09493	14868000	7.17225
	Q5SWX8	14855000	7.17187
	Q53RY4	14852000	7.17178
	A6NMZ7	14790000	7.16997
	Q96LJ7	14754000	7.16891
	P05165	14698000	7.16726
	P33241	14695000	7.16717
	O75934	14675000	7.16658
	P63096	14659000	7.1661
	O00470	14624000	7.16507
	P17612	14617000	7.16486
	P11586	14572000	7.16352
	Q16666	14555000	7.16301
	Q9HAV0	14520000	7.16197
	Q92506	14479000	7.16074
	Q14498	14477000	7.16068
	P08240	14409000	7.15863
	P01859	14378000	7.1577
	O60763	14335000	7.1564
	P61224	14333000	7.15634
	Q07960	14330000	7.15625
	P08195	14275000	7.15458
	P54315	14271000	7.15445
	Q92820	14191000	7.15201
	Q9Y305	14190000	7.15198
	P21399	14139000	7.15042
	O94760	14136000	7.15033
	Q9BQ69	14130000	7.15014
	Q16630	14114000	7.14965
	Q96KP4	14103000	7.14931
	Q00577	14097000	7.14913
	Q6UW02	14093000	7.149
	P53621	14060000	7.14799
	Q99959	13928000	7.14389
	Q8N0U8	13904000	7.14314
	Q9UQE7	13865000	7.14192
	Q14974	13860000	7.14176
	Q13438	13821000	7.14054
	Q10471	13820000	7.14051
	O75880	13775000	7.13909
	Q8N1F7	13718000	7.13729
	P08651	13651000	7.13516
	Q53H12	13647000	7.13504
	P54727	13644000	7.13494
	Q9BUR5	13624000	7.1343
	Q9Y224	13609000	7.13383
	Q96HC4	13594000	7.13335
	O60749	13539000	7.13159
	P28072	13517000	7.13088
	P08236	13499000	7.1303
	Q96FW1	13470000	7.12937
	P02730	13458000	7.12898
	P49006	13443000	7.1285
	Q86TX2	13439000	7.12837
	P48509	13430000	7.12808
	Q9UBQ7	13400000	7.1271
	Q5UCC4	13386000	7.12665
	O14737	13368000	7.12607
	O95202	13312000	7.12424
	O14979	13297000	7.12375
	P30038	13226000	7.12143
	P54920	13201000	7.12061
	Q92599	13167000	7.11949
	Q13405	13140000	7.1186
	Q14244	13061000	7.11598
	O75533	13058000	7.11588
	Q3ZCQ8	13026000	7.11481
	P00390	13016000	7.11448
	O95782	13008000	7.11421
	Q15165	12996000	7.11381
	Q9BXW7	12935000	7.11177
	P62745	12920000	7.11126
	Q6Y1H2	12900000	7.11059
	Q8N8S7	12895000	7.11042
	P08247	12856000	7.10911
	Q96GQ5	12834000	7.10836
	Q13409	12818000	7.10782
	Q9UKS6	12794000	7.10701
	P57772	12769000	7.10616
	Q96IJ6	12755000	7.10568
	P49756	12741000	7.1052
	Q9BQE4	12734000	7.10496
	P62072	12691000	7.1035
	P61970	12641000	7.10178
	Q9UBM7	12601000	7.10041
	Q9NUV9	12586000	7.09989
	Q9NUB1	12543000	7.0984
	Q14240	12507000	7.09715
	P24844	12485000	7.09639
	Q13526	12465000	7.09569
	P24468	12412000	7.09384
	Q7L0Y3	12408000	7.0937
	O94906	12369000	7.09233
	Q9UHB9	12325000	7.09079
	Q12846	12318000	7.09054
	O95302	12281000	7.08923
	Q9H6U8	12271000	7.08888
	Q12800	12267000	7.08874
	P40616	12232000	7.0875
	O15269	12219000	7.08704
	O95881	12200000	7.08636
	Q08722	12164000	7.08508
	P16401	12159000	7.0849
	Q04637	12148000	7.0845
	O75694	12109000	7.08311
	P63218	12109000	7.08311
	Q8IXF9	12067000	7.0816
	Q8N1G4	12058000	7.08128
	Q9NZ08	12044000	7.08077
	Q9Y365	11991000	7.07886
	Q92575	11988000	7.07875
	Q9BUJ2	11988000	7.07875
	P49841	11985000	7.07864
	P30453	11978000	7.07838
	Q08170	11974000	7.07824
	Q14839	11937000	7.0769
	P16070	11899000	7.07551
	P62136	11883000	7.07493
	Q9BU23	11873000	7.07456
	Q96BM9	11826000	7.07284
	Q9UL25	11826000	7.07284
	P04439	11714000	7.06871
	P10301	11690000	7.06781
	P02746	11679000	7.06741
	P16152	11668000	7.067
	Q969G3	11663000	7.06681
	Q01085	11657000	7.06659
	Q16706	11653000	7.06644
	P17026	11649000	7.06629
	Q53TN4	11609000	7.06479
	Q9P016	11585000	7.0639
	O43242	11580000	7.06371
	P26639	11571000	7.06337
	Q9UFW8	11570000	7.06333
	Q16822	11551000	7.06262
	Q9NUQ7	11487000	7.06021
	Q9NP72	11478000	7.05987
	Q9Y624	11467000	7.05945
	P20339	11462000	7.05926
	P26196	11441000	7.05846
	Q9NZZ3	11439000	7.05839
	Q96TA1	11436000	7.05827
	Q8N5N7	11413000	7.0574
	O15230	11370000	7.05576
	O00764	11361000	7.05542
	Q13228	11350000	7.055
	Q9Y3B4	11347000	7.05488
	Q9HD45	11343000	7.05473
	Q08209	11336000	7.05446
	P13797	11306000	7.05331
	P28906	11283000	7.05242
	P11766	11223000	7.05011
	P22415	11201000	7.04926
	Q93050	11191000	7.04887
	Q9Y5J7	11189000	7.04879
	Q9UBG0	11162000	7.04774
	P16519	11148000	7.0472
	P12931	11144000	7.04704
	Q4VC31	11129000	7.04646
	P50453	11094000	7.04509
	Q8NBQ5	11071000	7.04419
	P33176	11064000	7.04391
	Q8WUH6	11040000	7.04297
	O60832	11005000	7.04159
	Q9H0C8	11005000	7.04159
	Q16853	10989000	7.04096
	Q9Y2Y8	10985000	7.0408
	Q15125	10948000	7.03933
	Q9UM54	10938000	7.03894
	P54886	10915000	7.03802
	P17661	10849000	7.03539
	O43237	10834000	7.03479
	Q9NX47	10791000	7.03306
	Q8WXX5	10737000	7.03088
	Q4G176	10731000	7.03064
	O43583	10724000	7.03036
	Q9HD33	10702000	7.02946
	Q15027	10699000	7.02934
	Q5JRX3	10660000	7.02776
	Q96M27	10654000	7.02751
	P49959	10615000	7.02592
	O15533	10609000	7.02567
	P48728	10603000	7.02543
	Q9BZZ5	10600000	7.02531
	P51690	10599000	7.02526
	Q14344	10509000	7.02156
	Q9BRQ6	10478000	7.02028
	O95297	10473000	7.02007
	P62333	10467000	7.01982
	Q9NR12	10454000	7.01928
	P84157	10438000	7.01862
	O95340	10373000	7.0159
	Q9BU61	10330000	7.0141
	Q86SK9	10327000	7.01397
	Q99807	10325000	7.01389
	Q7L2H7	10312000	7.01334
	P98179	10276000	7.01182
	P51649	10269000	7.01153
	Q14444	10269000	7.01153
	P36871	10267000	7.01144
	O15347	10260000	7.01115
	Q7Z3D6	10239000	7.01026
	Q13509	10231000	7.00992
	Q6PI48	10217000	7.00932
	Q99439	10204000	7.00877
	Q96EY8	10197000	7.00847
	P12694	10196000	7.00843
	Q96EC8	10181000	7.00779
	Q9Y2W1	10172000	7.00741
	Q9Y6M1	10161000	7.00694
	P60900	10147000	7.00634
	Q14318	10118000	7.00509
	O60609	10083000	7.00359
	Q9NPD3	10064000	7.00277
	P52948	10053000	7.0023
	P15144	10044000	7.00191
	Q86SX6	10044000	7.00191
	P23946	10025000	7.00108
	P23368	10022000	7.00095
	P30480	10020000	7.00087
	P35556	10010000	7.00043
	Q8IW45	9969900	6.99869
	P31153	9969400	6.99867
	P19388	9944700	6.99759
	P55265	9921800	6.99659
	P18754	9890200	6.99521
	Q9BXP5	9856900	6.99374
	Q13510	9830000	6.99255
	P48449	9826300	6.99239
	O60762	9788600	6.99072
	Q9BYD3	9765100	6.98968
	Q08945	9746900	6.98887
	O94776	9718500	6.9876
	P50336	9690900	6.98636
	Q9H019	9651000	6.98457
	Q9H0E2	9643200	6.98422
	P11169	9589800	6.98181
	P27487	9584900	6.98159
	P82663	9583700	6.98153
	Q7L1Q6	9568900	6.98086
	Q9Y3A5	9544100	6.97973
	P39059	9537000	6.97941
	P25490	9525300	6.97888
	Q9P013	9522600	6.97876
	P35998	9502800	6.97785
	Q9NX00	9489200	6.97723
	P60228	9486800	6.97712
	P35606	9474100	6.97654
	Q16775	9462200	6.97599
	Q15008	9458500	6.97582
	P22748	9432800	6.97464
	O43819	9421100	6.9741
	Q15942	9396300	6.97296
	O14672	9354500	6.97102
	Q6P587	9309300	6.96892
	Q16270	9304100	6.96867
	P35244	9293600	6.96818
	Q96RQ3	9276300	6.96737
	Q96K19	9255400	6.9664
	Q9HD34	9249200	6.9661
	Q6P2Q9	9223200	6.96488
	Q6UXG2	9215900	6.96454
	Q9UNZ2	9207000	6.96412
	P47897	9199100	6.96375
	P62877	9141900	6.96104
	P30519	9124600	6.96021
	P16219	9123900	6.96018
	Q12797	9104600	6.95926
	Q9Y2A7	9098600	6.95897
	Q9HD20	9094700	6.95879
	P30837	9083000	6.95823
	Q96S52	9033600	6.95586
	Q96I24	9025600	6.95548
	Q13308	9024200	6.95541
	Q9GZZ9	9009000	6.95468
	Q96SL1	9004600	6.95446
	Q8TCD5	8999600	6.95422
	Q9HBL7	8986900	6.95361
	P10644	8980500	6.9533
	P43034	8977500	6.95316
	O75643	8896300	6.94921
	Q16363	8888100	6.94881
	P42892	8882700	6.94854
	Q9Y262	8873300	6.94809
	P11182	8871100	6.94798
	Q14247	8869400	6.94789
	Q13347	8777100	6.94335
	P56962	8768400	6.94292
	Q96E39	8767000	6.94285
	Q9UKV3	8741600	6.94159
	P61225	8734100	6.94122
	P55809	8724900	6.94076
	Q96SL4	8717900	6.94041
	Q9H0W9	8708600	6.93995
	Q96EE3	8702000	6.93962
	Q96CM8	8689400	6.93899
	Q6UXV4	8673700	6.9382
	Q71DI3	8670100	6.93802
	Q8N163	8627600	6.93589
	Q07021	8621800	6.9356
	Q9H8H3	8614200	6.93521
	P13284	8610500	6.93503
	O94832	8594100	6.9342
	Q92734	8590800	6.93403
	Q9HC35	8569000	6.93293
	P46087	8563200	6.93264
	Q9BWD1	8507700	6.92981
	P43686	8452100	6.92696
	Q8TED1	8428400	6.92575
	P08572	8419300	6.92528
	Q9NWB1	8357600	6.92208
	Q86YB8	8340000	6.92117
	P51553	8273700	6.9177
	Q9NPH2	8271200	6.91757
	Q96D15	8266400	6.91732
	P54136	8252100	6.91656
	P04275	8211200	6.91441
	P29590	8177900	6.91264
	Q9NUD5	8168800	6.91216
	Q9NR56	8167000	6.91206
	P82979	8165500	6.91198
	P12429	8159700	6.91167
	P05997	8158400	6.9116
	P17655	8127400	6.90995
	P13489	8124900	6.90982
	Q96I59	8120100	6.90956
	Q9NPJ3	8092400	6.90808
	P09960	8090100	6.90795
	Q3KQZ1	8074500	6.90712
	Q02880	8066100	6.90666
	Q92947	8059000	6.90628
	Q9H4G0	8051000	6.90585
	O75400	8021700	6.90427
	Q5T440	8005700	6.9034
	Q9H1E5	7986700	6.90237
	O75781	7965500	6.90121
	P46060	7953300	6.90055
	Q9H814	7948200	6.90027
	Q05655	7945400	6.90012
	Q9NPA0	7917400	6.89858
	P52566	7905800	6.89795
	Q9Y2R9	7904100	6.89785
	O60783	7890800	6.89712
	Q96T60	7883800	6.89674
	O95870	7860600	6.89546
	Q9BUN8	7852500	6.89501
	P02745	7850000	6.89487
	P68366	7848300	6.89478
	P80370	7838300	6.89422
	Q01518	7816100	6.89299
	P09132	7797400	6.89195
	O15511	7784800	6.89125
	Q06210	7775500	6.89073
	Q9Y6G9	7678900	6.8853
	Q9UEU0	7667000	6.88463
	Q8IXI1	7645400	6.8834
	Q96HR9	7639800	6.88308
	P09012	7627800	6.8824
	P53701	7618400	6.88186
	Q9Y315	7610900	6.88144
	O15042	7603500	6.88101
	P07741	7561400	6.8786
	P46939	7555800	6.87828
	Q13557	7541700	6.87747
	P17152	7541100	6.87743
	O60216	7540300	6.87739
	Q9BW91	7536300	6.87716
	Q7L3T8	7527800	6.87667
	Q9NRW1	7526000	6.87656
	O00754	7523800	6.87644
	O94973	7523400	6.87641
	Q9P0J1	7517100	6.87605
	P39748	7501800	6.87517
	P28676	7488500	6.87439
	Q8NEV1	7461400	6.87282
	P29762	7448400	6.87206
	O00214	7440200	6.87158
	Q9HBL0	7434500	6.87125
	Q9BQ61	7430600	6.87102
	P61244	7403800	6.86945
	P01717	7402700	6.86939
	O00303	7339400	6.86566
	Q8WW59	7336600	6.86549
	P10515	7330900	6.86516
	Q58FF8	7314800	6.8642
	P33908	7275200	6.86184
	Q6IBS0	7226400	6.85892
	Q96P44	7210800	6.85798
	P53396	7200600	6.85737
	Q06124	7188200	6.85662
	O43747	7182400	6.85627
	Q9H9J2	7172100	6.85565
	Q8IWA5	7163900	6.85515
	P16989	7159900	6.85491
	Q9BZE4	7147700	6.85417
	P35613	7147300	6.85414
	Q9H8S9	7139200	6.85365
	A8MXV4	7136200	6.85347
	Q9P2M7	7126300	6.85286
	Q15181	7092500	6.8508
	O75976	7092200	6.85078
	P02792	7083600	6.85025
	P55036	7051800	6.8483
	P36507	7051200	6.84826
	Q9Y4F1	7047600	6.84804
	Q99567	7047100	6.84801
	P02511	7029400	6.84692
	O95470	7001800	6.84521
	O15258	6993000	6.84466
	P30566	6988500	6.84438
	O00410	6978900	6.84379
	P51159	6962100	6.84274
	Q14126	6961500	6.8427
	P57735	6960400	6.84263
	P27105	6931400	6.84082
	Q16851	6922600	6.84027
	Q96SZ5	6893600	6.83845
	Q06587	6868300	6.83685
	Q15436	6867400	6.83679
	P27816	6799000	6.83245
	P09486	6786900	6.83167
	O75348	6786200	6.83163
	Q9NVZ3	6781900	6.83135
	Q10713	6777400	6.83106
	Q9Y680	6753100	6.8295
	Q99653	6748800	6.82923
	Q8NI60	6745900	6.82904
	Q5I7T1	6739700	6.82864
	P62195	6681900	6.8249
	Q8N129	6675400	6.82448
	P30711	6669100	6.82407
	Q96TC7	6656800	6.82327
	O60341	6624900	6.82118
	O14681	6608700	6.82012
	P50148	6604600	6.81985
	Q9H488	6576100	6.81797
	Q14157	6573100	6.81777
	P11413	6570200	6.81758
	O43615	6563000	6.8171
	Q9Y221	6562100	6.81704
	P0C0L5	6553500	6.81647
	Q15046	6540100	6.81558
	O00165	6532100	6.81505
	Q9H3Q1	6531300	6.815
	P07902	6522700	6.81443
	Q07157	6507800	6.81343
	Q96MM6	6506700	6.81336
	O96013	6498000	6.81278
	P82650	6462100	6.81037
	Q9Y697	6420700	6.80758
	P04424	6419000	6.80747
	O00148	6414800	6.80718
	Q7LBR1	6385300	6.80518
	P31948	6364500	6.80376
	Q15393	6363400	6.80369
	P48729	6353900	6.80304
	Q9Y3D3	6329900	6.8014
	Q9NP61	6305800	6.79974
	Q9C0J8	6296000	6.79906
	Q9NWH9	6283700	6.79822
	Q12849	6278800	6.79788
	Q2TAA5	6204000	6.79267
	Q8WUM4	6202000	6.79253
	Q6UX06	6196300	6.79213
	Q9UNE7	6167400	6.7901
	P53041	6163900	6.78986
	Q02952	6159400	6.78954
	Q9BYD1	6116900	6.78653
	Q12959	6113800	6.78631
	O14786	6101400	6.78543
	P20908	6073400	6.78343
	Q13363	6073400	6.78343
	Q15029	6070500	6.78322
	P19440	6062200	6.78263
	Q9UKV8	6046200	6.78148
	Q8WVM8	6046100	6.78148
	Q8WUN7	6044100	6.78133
	Q9NVH1	6024700	6.77994
	Q9HBH5	6022300	6.77976
	P22413	6021700	6.77972
	Q96AB3	6017800	6.77944
	Q9Y399	6017600	6.77942
	Q8WVX3	6011500	6.77898
	Q14197	6006500	6.77862
	Q8NBJ5	6001400	6.77825
	Q12857	5981900	6.77684
	Q07954	5974400	6.77629
	Q9P0M9	5968800	6.77589
	P09471	5966800	6.77574
	O00139	5958300	6.77512
	P36954	5957200	6.77504
	Q8N9N7	5941800	6.77392
	P05166	5936400	6.77352
	O00330	5929200	6.773
	Q9BT22	5924600	6.77266
	Q9NR28	5904800	6.77121
	Q9NP81	5903600	6.77112
	P46821	5899800	6.77084
	Q969E4	5896100	6.77056
	Q9C0C2	5890400	6.77014
	P40222	5840700	6.76646
	P22059	5835300	6.76606
	O95140	5825300	6.76532
	Q6UXH1	5824400	6.76525
	P23258	5823800	6.76521
	Q14141	5823700	6.7652
	Q9H479	5817300	6.76472
	Q8IZ83	5801900	6.76357
	P50416	5783500	6.76219
	O60645	5775700	6.7616
	P31150	5773400	6.76143
	Q08379	5761800	6.76056
	Q9BSF4	5759300	6.76037
	Q16576	5744800	6.75927
	P24390	5731200	6.75825
	P28074	5728600	6.75805
	Q9NZJ7	5728600	6.75805
	Q5VTL8	5715600	6.75706
	Q7L5N1	5714800	6.757
	Q99717	5710900	6.7567
	O14732	5698400	6.75575
	P55786	5661100	6.7529
	Q96C23	5643400	6.75154
	Q9NPG8	5636300	6.75099
	Q13057	5632000	6.75066
	O14964	5626400	6.75023
	P17980	5616100	6.74943
	Q8IY67	5599400	6.74814
	Q9Y6N6	5594700	6.74778
	Q6PML9	5585600	6.74707
	P61964	5578600	6.74653
	Q9BX68	5575200	6.74626
	Q9NUP9	5563000	6.74531
	Q9UBX3	5557700	6.7449
	Q9H1K1	5550100	6.7443
	P61221	5535700	6.74317
	P41250	5535500	6.74316
	Q53GS9	5531500	6.74284
	Q9Y446	5518900	6.74185
	P23229	5487000	6.73933
	Q14203	5480300	6.7388
	Q15836	5471900	6.73814
	P42224	5463100	6.73744
	Q92930	5457300	6.73698
	P12268	5454100	6.73672
	Q9NUQ6	5449000	6.73632
	Q5JRA6	5440800	6.73566
	P80511	5417300	6.73378
	P51532	5395000	6.73199
	Q9BPX5	5389000	6.73151
	Q9H061	5381900	6.73094
	Q86WA6	5370800	6.73004
	Q05519	5369400	6.72993
	P78356	5368000	6.72981
	Q6UN15	5367200	6.72975
	Q15274	5359900	6.72916
	Q9NUU7	5358300	6.72903
	Q6WCQ1	5341600	6.72767
	P07814	5339400	6.72749
	Q6YP21	5338500	6.72742
	Q15599	5336500	6.72726
	Q13492	5333900	6.72704
	Q32P28	5312600	6.72531
	P11166	5304900	6.72468
	Q7Z5L9	5302200	6.72446
	Q16186	5294000	6.72378
	O95479	5292500	6.72366
	P25685	5270300	6.72184
	Q6UXH8	5268100	6.72165
	O94901	5264600	6.72137
	Q99729	5256800	6.72072
	O95861	5244800	6.71973
	Q9NRV9	5221500	6.7178
	Q9NTI5	5203400	6.71629
	P40763	5197600	6.7158
	Q9BTZ2	5186300	6.71486
	P48681	5184300	6.71469
	P05107	5179100	6.71425
	P09234	5178600	6.71421
	Q5JTH9	5175400	6.71394
	P25789	5135600	6.71059
	Q02487	5134900	6.71053
	Q9NXG2	5129100	6.71004
	Q8TEM1	5123200	6.70954
	Q9Y5X1	5118700	6.70916
	Q15113	5116600	6.70898
	Q7L5N7	5094900	6.70714
	P35270	5093800	6.70704
	Q9H8M9	5090600	6.70677
	Q9NZB2	5085800	6.70636
	P82932	5075500	6.70548
	Q8IWS0	5074400	6.70538
	Q9UN86	5058700	6.70404
	Q9NZM1	5055100	6.70373
	Q96C19	5043000	6.70269
	Q9GZP9	5034400	6.70195
	P01834	5030900	6.70165
	P49757	5021900	6.70087
	Q06828	5020100	6.70071
	P22234	5016900	6.70044
	O75150	5003000	6.69923
	Q5TZA2	4989500	6.69806
	Q96E17	4986800	6.69782
	Q9NRG7	4986800	6.69782
	P13611	4979800	6.69721
	O43252	4977900	6.69705
	Q5ZPR3	4954000	6.69496
	Q9BQG0	4940200	6.69374
	Q99459	4935700	6.69335
	P46109	4934600	6.69325
	O95104	4926800	6.69256
	P00491	4922000	6.69214
	Q8IV08	4921700	6.69212
	P53992	4917300	6.69173
	O00186	4911800	6.69124
	Q92616	4905800	6.69071
	P62495	4891900	6.68948
	Q7Z4V5	4854000	6.6861
	O75935	4838000	6.68467
	Q8NFH3	4826700	6.68365
	O43639	4825100	6.68351
	P20020	4783500	6.67975
	P60604	4779600	6.67939
	Q14160	4746700	6.67639
	P11171	4741300	6.6759
	Q96AA3	4736200	6.67543
	P55196	4732700	6.67511
	P54619	4722300	6.67415
	Q9NPY3	4721200	6.67405
	Q14194	4716400	6.67361
	O43681	4711100	6.67312
	Q86VR2	4707100	6.67275
	P02771	4700500	6.67214
	Q13573	4699100	6.67201
	P04233	4694500	6.67159
	O14745	4692200	6.67138
	Q99426	4686200	6.67082
	Q14161	4681400	6.67038
	P51610	4675300	6.66981
	Q9H330	4666500	6.66899
	P05455	4663200	6.66868
	Q9BUF5	4662400	6.66861
	O75355	4661700	6.66854
	P10109	4655400	6.66796
	Q8N398	4647000	6.66717
	Q5JPH6	4645700	6.66705
	O95218	4627600	6.66536
	Q6ZNB6	4619000	6.66455
	P51151	4617800	6.66444
	Q9NVV5	4606300	6.66335
	P18564	4603900	6.66313
	P49903	4601200	6.66287
	Q96AG3	4600700	6.66282
	Q9GZU7	4598900	6.66265
	Q9H2G2	4587400	6.66157
	Q99943	4585400	6.66138
	P26447	4584600	6.6613
	Q9H0A0	4574700	6.66036
	Q92572	4560800	6.65904
	P49792	4550200	6.65803
	Q96DV4	4542600	6.6573
	P56199	4540200	6.65707
	O15031	4528100	6.65592
	Q9Y673	4514100	6.65457
	Q96DE0	4473900	6.65069
	Q15011	4472900	6.65059
	P55899	4466000	6.64992
	Q9BUT1	4464600	6.64978
	P23381	4462400	6.64957
	O75506	4440700	6.64745
	Q9GZY8	4437800	6.64717
	Q7L014	4430700	6.64647
	Q92900	4427200	6.64613
	P20336	4418700	6.64529
	P28288	4415400	6.64497
	Q9Y5L4	4395100	6.64297
	Q9Y3T9	4391900	6.64265
	Q9NYJ1	4382900	6.64176
	Q5EBL8	4372300	6.64071
	Q13885	4358900	6.63938
	Q92614	4344100	6.6379
	Q7Z739	4332300	6.63672
	Q96BJ3	4330000	6.63649
	P60983	4322500	6.63574
	P56192	4308200	6.6343
	Q969N2	4306700	6.63414
	Q8NEW0	4300600	6.63353
	Q9UL26	4299300	6.6334
	Q9UL12	4294700	6.63293
	Q9Y3D9	4287800	6.63223
	P54725	4285600	6.63201
	Q9Y2J2	4282600	6.63171
	O95373	4279200	6.63136
	O75340	4274800	6.63092
	Q15257	4264000	6.62982
	Q8N2K0	4256900	6.62909
	O00541	4246100	6.62799
	P08913	4242200	6.62759
	Q8NBJ4	4241900	6.62756
	P32004	4228700	6.62621
	P04156	4222400	6.62556
	Q96HS1	4214800	6.62478
	P49916	4206800	6.62395
	O75683	4200500	6.6233
	Q9UHQ4	4200100	6.62326
	Q9P0J7	4198800	6.62313
	Q9GZZ1	4196400	6.62288
	Q9UBU9	4195200	6.62275
	Q8WXI9	4193700	6.6226
	Q9Y2Z9	4184500	6.62164
	Q9H4A4	4182700	6.62146
	P07204	4171600	6.6203
	Q92621	4165000	6.61962
	Q9UKR5	4161100	6.61921
	P0CG08	4160200	6.61911
	P33316	4153200	6.61838
	Q14728	4149400	6.61799
	P49915	4142200	6.61723
	Q99848	4132600	6.61622
	Q5XKP0	4109500	6.61379
	P17301	4093900	6.61214
	Q9Y4J8	4093500	6.61209
	Q969Q5	4092900	6.61203
	Q9BTT0	4087300	6.61144
	Q5T9L3	4068700	6.60946
	Q96FJ2	4066200	6.60919
	Q6UWP7	4064500	6.60901
	O00170	4049600	6.60741
	O75923	4048200	6.60726
	Q9UIS9	4035400	6.60589
	P37198	4034400	6.60578
	Q92974	4025400	6.60481
	Q6PIU2	4024400	6.6047
	Q96JJ7	4019300	6.60415
	O75351	4013000	6.60347
	Q8TD22	4007700	6.6029
	Q12860	4007300	6.60285
	Q9Y2H6	4004600	6.60256
	Q9H7L9	4004400	6.60254
	Q9UIG0	3998100	6.60185
	O94925	3985100	6.60044
	P20290	3982200	6.60012
	Q13595	3980400	6.59993
	Q8WXD2	3963900	6.59812
	Q9Y676	3963300	6.59806
	Q8WU79	3940800	6.59558
	P61011	3939600	6.59545
	O60234	3938000	6.59528
	P48304	3934300	6.59487
	P05161	3912700	6.59248
	Q12874	3900400	6.59111
	Q66K74	3890700	6.59003
	P50281	3890000	6.58995
	Q29RF7	3884000	6.58928
	Q70UQ0	3863500	6.58698
	P49789	3857500	6.58631
	Q8WUD1	3836300	6.58391
	Q9Y5K8	3834300	6.58369
	O95822	3833800	6.58363
	Q13618	3833300	6.58357
	Q99873	3820500	6.58212
	O94919	3803900	6.58023
	Q9BRK5	3797100	6.57945
	Q9NUQ2	3794600	6.57917
	O94819	3788500	6.57847
	Q02338	3760800	6.57528
	O14980	3757300	6.57488
	P82673	3753100	6.57439
	Q13177	3746000	6.57357
	Q15554	3742700	6.57319
	Q9Y5K6	3740500	6.57293
	O15321	3739700	6.57284
	P54577	3716500	6.57013
	Q86XP3	3686300	6.56659
	P18583	3671200	6.56481
	O43660	3666100	6.5642
	Q15477	3665600	6.56415
	Q13586	3659900	6.56347
	P19525	3658800	6.56334
	Q9Y5S2	3655700	6.56297
	P09001	3648600	6.56213
	Q16799	3633800	6.56036
	Q9H3K2	3631100	6.56004
	Q9H2P0	3622500	6.55901
	Q9Y5Q8	3622200	6.55897
	Q14571	3604000	6.55678
	O75116	3599700	6.55627
	Q5VIR6	3592900	6.55545
	Q99487	3578100	6.55365
	Q9Y693	3575000	6.55328
	Q99961	3573200	6.55306
	Q8TAT6	3567900	6.55241
	Q96EY7	3566500	6.55224
[truncated: 971 more rows]

## Sheet: SI Fig. 5
SI Fig. 5
	F	J	Y	O			F	J	Y	O			F	J	Y	O
ACTN4	11.8918	11.8028	12.2735	12.7473		ITGB1	10.6958	10.4851	9.91573	9.32914		LAMB1	11.3047	11.5568	11.9355	12.1876
	12.1022	12.3958	12.6367	12.6169			10.6274	10.1486	9.03299	9.10966			11.4283	12.216	12.114	11.7447
	11.9876	11.9983	12.8374	12.8834			10.6009	9.9412	9.4255	9.77881			11.5813	12.0191	11.895	12.3725
	11.8926	12.3307	12.6716	12.1992			10.8273	10.2912	9.77839	9.15086			11.5868	12.0861	12.6343	11.3325
	11.6987	12.3956	12.3765	12.3003			10.5109	10.0123	9.1167	9.63221			11.53	11.9289	11.3755	12.846
	11.6171		12.3961	12.2222			10.6718		9.03926	8.82056			11.3374		11.0986	10.921
	F	J	Y	O			F	J	Y	O			F	J	Y	O
LGALS1	10.6714	9.70753	9.76404	10.6328		PLG	8.82655	9.0348	8.89361	8.38513		ANXA2	12.4234	11.7079	12.2147	11.2001
	10.9269	9.74886	10.0534	10.1189			8.84925	8.88203	8.35765	8.66068			12.4446	12.5843	11.2676	12.0767
	10.9914	9.85471	9.99293	10.4283			8.73098	9.21456	8.73099	8.67914			12.4664	11.5527	11.9109	11.7643
	10.1105	9.70529	10.4584	9.91439			8.69174	9.41384	8.80377	8.88948			12.5882	12.7035	12.0978	11.3892
	10.2068	9.82893	10.1583	10.4951			8.92955	9.05257	9.07122	8.96062			12.5373	12.299	11.2319	11.8476
	10.3646		10.3757	10.4592			8.75956		8.81739	8.58808			12.5079		11.4648	11.3775

## Sheet: SI Fig. 7
SI Fig. 7a
	F	J	Y	O			F	J	Y	O			F	J	Y	O			F	J	Y	O
COL3A1	14.38	13.9199	14.3009	15.5151		COL14A1	12.2852	11.3024	11.0125	8.22979		POSTN	10.9624	10.1445	10.1595	8.72984		OGN	10.5057	9.19673	9.74937	8.39383
	14.299	14.4869	15.2043	14.1232			12.6163	11.1028	8.33562	7.89717			10.8434	9.9331	8.37999	7.91179			10.6	10.1996	9.30892	8.36272
	14.2778	15.3529	14.2494	14.9993			12.3602	11.3154	8.07474	8.44631			10.9169	10.1358	8.26546	8.70726			10.4899	9.09566	8.80216	8.19786
	14.1349	14.3852	15.5534	14.0536			12.0673	10.9476	8.66501	8.54241			11.0795	10.038	9.41839	8.34727			10.2395	9.64386	8.72528	8.12956
	14.7627	14.5286	13.7586	16.0542			12.1163	10.9218	8.38658	9.99997			11.2255	9.91424	8.56493	9.40701			10.0807	10.0688	8.39136	9.64997
	14.5674		13.3163	12.9932			12.5275		8.44311	7.73298			11.4624		8.01719	7.72812			10.6279		8.15275	8.12945
	F	J	Y	O			F	J	Y	O			F	J	Y	O			F	J	Y	O
COL6A1	12.3761	11.9149	12.2704	12.3423		COL12A1	11.7845	11.3128	10.8779	9.30889		LAMA4	9.27775	9.35909	9.24103	8.18318		FN1	12.0797	15.4397	11.5203	11.24
	12.2178	12.7687	12.5164	11.8554			11.7055	10.7546	9.15754	9.00091			9.29393	9.70632	9.42734	8.46999			12.1807	11.7367	10.6928	11.0444
	12.3675	12.4473	12.0589	12.051			11.6822	11.2163	9.24721	9.40183			9.46189	9.58063	8.69952	8.25749			12.1815	11.9184	10.7782	11.3096
	12.3996	12.5006	12.5333	11.6274			11.8966	10.9008	9.71862	9.12664			9.48623	9.50482	8.81998	8.00581			12.2452	12.0145	12.6213	11.0838
	12.1629	12.5735	11.2812	13.2377			11.7972	10.737	8.70262	9.38308			9.30287	9.27798	8.33351	10.034			12.3154	11.756	10.922	12.2529
	12.4725		11.1389	10.9228			11.8846		9.0679	8.95107			9.14389		7.89894	7.52332			12.3534		10.8793	10.3585
	F	J	Y	O			F	J	Y	O			F	J	Y	O
COL5A1	10.9935	11.1806	10.8203	10.8711		FBN2	10.4411	10.3771	9.68229	6.73269		EMILIN1	11.1203	11.3441	11.1238	10.3456
	10.9223	10.6768	10.8581	9.81451			10.6553	9.55075	7.05243	7.0365			11.015	11.0353	10.2183	10.2971
	10.8682	11.3565	10.1827	10.4307			10.4771	10.3817	6.97795	6.71181			11.1777	11.374	10.3383	10.7725
	11.0151	10.6901	11.2555	9.55086			10.5223	9.66107	7.08196	6.71703			11.2016	11.2118	10.8811	10.3972
	11.2825	10.668	9.57363	11.7555			10.8396	9.5467	7.50305	5.46637			10.9963	11.2934	10.5279	11.2468
	11.1849		9.05559	8.8169			10.5817		6.28204	6.81127			11.1387		10.032	9.93195
SI Fig. 7b
	F		J		Y		O
COL1A1	14.6074	14.3495	14.0993	13.7957	14.6031	14.2188	15.3596	14.9008
COL1A2	14.4846	14.1875	14.793	14.5692	15.168	14.8116	14.0099	13.8549
	14.4457	14.1624	15.4611	15.0492	14.1912	13.9048	14.6477	14.2946
	14.2514	14.0078	14.4216	14.2342	15.6476	15.2025	14.0247	13.7935
	14.868	14.5597	14.5991	14.3581	13.6816	13.4132	16.0376	15.5793
	14.7926	14.4208			13.1631	13.1795	12.7549	12.9621
	F			J			Y			O
COL4A1	9.97111	9.94031	6.78676	10.4658	10.4694	6.55362	11.5901	11.187	7.04446	11.4973	11.2878	6.86082
COL4A2	10.0312	9.979	6.76472	11.7304	11.1706	6.974	11.4086	11.1388	6.43457	11.038	10.6382	6.90137
COL4A3	9.91961	9.98014	7.09987	11.1501	11.1399	6.19276	11.0589	10.7921	6.71299	11.8974	11.6188	6.94044
	9.84596	9.9362	6.7531	11.1711	10.5825	6.31951	12.101	11.5643	6.15867	10.3534	10.346	6.77425
	10.3614	10.1831	6.3843	11.1174	10.4891	6.95357	10.2708	10.4903	6.53685	12.3661	11.8076	6.45161
	9.67296	9.82877	6.61749				9.86029	10.0903	6.07141	9.79009	10.051	5.56103
	F			J			Y			O
COL5A1	10.9935	10.7029	8.76719	11.1806	10.7594	8.23888	10.8203	10.5009	9.28448	10.8711	10.8896	10.1578
COL5A2	10.9223	10.5564	8.57667	10.6768	10.5265	9.23721	10.8581	10.7951	10.0064	9.81451	10.3714	9.39978
COL5A3	10.8682	10.6078	8.74853	11.3565	11.2269	9.21941	10.1827	10.3428	9.63261	10.4307	10.852	10.1876
	11.0151	10.5421	8.79636	10.6901	10.5557	9.02597	11.2555	11.4275	10.3881	9.55086	10.4076	8.64166
	11.2825	11.0999	9.27589	10.668	10.5109	9.24317	9.57363	10.413	8.38598	11.7555	11.6594	10.6793
	11.1849	10.7377	8.90117				9.05559	9.61717	8.12207	8.8169	9.41765	8.54781
	F			J			Y			O
COL6A1	12.3761	11.9825	13.7079	11.9149	11.5735	13.1677	12.2704	11.8159	13.6204	12.3423	12.3945	13.5593
COL6A2	12.2178	11.7731	13.6233	12.7687	12.3211	14.1126	12.5164	12.457	13.7827	11.8554	11.8415	13.0839
COL6A3	12.3675	11.9605	13.7422	12.4473	11.7771	13.4864	12.0589	12.0931	13.3238	12.051	12.2762	13.4292
	12.3996	11.9255	13.7798	12.5006	12.0622	13.8931	12.5333	12.6434	13.7807	11.6274	11.4299	12.9044
	12.1629	11.8535	13.5838	12.5735	12.2011	13.9576	11.2812	11.1529	12.7587	13.2377	13.142	14.4786
	12.4725	12.0058	13.7287				11.1389	11.0385	12.4814	10.9228	10.7267	12.26
